# Supplementary material for: Assembly and Analysis of Haemonchus contortus Transcriptome as a Tool for the Knowledge of Ivermectin Resistance Mechanisms
Source: Pathogens. 2023 Mar 22;12(3):499. doi: 10.3390/pathogens12030499 (PMC10059914; doi:10.3390/pathogens12030499)
Supplement: Supplementary file 1 [file pathogens-12-00499-s001.zip]

Archive with 6 entries (6 files):
- S1_RSEM.gene.counts.matrix
- S2_ResistentevsSusceptible.csv
- S3_Upregulated GO terms in IVMr LFC1.pdf
- S4_Upregulated GO terms in IVMs LFC1.pdf
- S5_Upregulated GO terms in IVMr LFC2.pdf
- S6_Upregulated GO terms in IVMs LFC2.pdf
