# Supplementary material for: Assembly and Analysis of Haemonchus contortus Transcriptome as a Tool for the Knowledge of Ivermectin Resistance Mechanisms
Source: Pathogens. 2023 Mar 22;12(3):499. doi: 10.3390/pathogens12030499 (PMC10059914; doi:10.3390/pathogens12030499)
Supplement: Supplementary file 1 [file pathogens-12-00499-s001.zip › S1_RSEM.gene.counts.matrix]

	Resistente_1	Susceptible_1	Resistente_2	Susceptible_2	Resistente_3	Susceptible_3
TRINITY_DN0_c0_g1	0.00	41995.61	7614.22	16438.08	0.00	8827.98
TRINITY_DN10000_c0_g1	85.22	984.55	256.18	753.96	83.48	589.73
TRINITY_DN10001_c0_g1	125.46	0.88	195.81	8.85	84.30	22.35
TRINITY_DN10001_c0_g2	24.53	0.00	37.92	0.00	21.82	0.00
TRINITY_DN10001_c1_g1	4.95	0.00	13.93	0.00	9.55	0.00
TRINITY_DN10001_c2_g1	0.00	0.00	14.71	0.00	0.00	0.00
TRINITY_DN10002_c0_g1	111.48	37.51	212.84	183.89	108.85	120.60
TRINITY_DN10005_c0_g1	18.29	227.05	49.15	123.28	18.55	103.46
TRINITY_DN10006_c0_g1	0.00	18.65	35.22	106.93	6.82	54.14
TRINITY_DN10006_c0_g2	30.99	7.02	10.84	54.26	26.73	21.77
TRINITY_DN10007_c0_g1	2282.44	4215.05	3795.89	4240.40	2198.50	3050.93
TRINITY_DN10008_c0_g1	44.76	128.33	93.65	134.40	43.38	86.12
TRINITY_DN10009_c0_g1	2588.89	7651.54	7202.48	5431.38	6241.40	6984.43
TRINITY_DN10009_c1_g1	5136.67	2423.64	7665.30	189.79	5980.33	808.97
TRINITY_DN1000_c0_g1	498.84	3314.52	1456.59	2303.18	584.61	1997.29
TRINITY_DN10010_c0_g1	55.52	30.49	65.79	31.33	48.83	17.92
TRINITY_DN10011_c0_g1	278.47	18.43	388.14	61.75	412.75	47.59
TRINITY_DN10012_c0_g1	0.00	87.75	0.00	165.50	0.00	3.85
TRINITY_DN10014_c0_g1	26.25	16.67	34.83	22.48	9.82	2.31
TRINITY_DN10015_c0_g1	18.08	127.68	53.02	50.40	15.55	72.82
TRINITY_DN10017_c0_g1	590.73	118.02	1327.34	294.91	754.02	258.74
TRINITY_DN10018_c0_g1	32.28	0.00	195.81	0.00	52.65	0.00
TRINITY_DN1001_c0_g1	503.14	1981.60	952.36	1542.87	447.12	987.18
TRINITY_DN10020_c0_g1	151.72	37.51	191.94	45.41	151.40	22.93
TRINITY_DN10021_c0_g1	33.14	124.82	82.81	49.95	42.01	44.70
TRINITY_DN10022_c0_g1	441.60	1149.08	1032.08	1263.18	429.66	1069.44
TRINITY_DN10023_c0_g1	15.06	170.01	49.15	129.41	20.73	153.74
TRINITY_DN10024_c0_g1	70.37	111.44	106.42	135.08	91.12	59.72
TRINITY_DN10024_c0_g2	0.00	38.39	2.71	54.49	0.00	11.17
TRINITY_DN10025_c0_g1	40.24	10.97	91.33	106.70	45.56	75.14
TRINITY_DN10026_c0_g1	22.60	185.37	66.56	170.50	33.28	74.17
TRINITY_DN10027_c0_g1	23.24	142.15	47.21	142.12	16.37	89.39
TRINITY_DN10029_c0_g1	824.44	582.22	1710.45	1203.01	1269.61	618.63
TRINITY_DN1002_c0_g1	82.21	174.18	173.37	143.25	93.57	135.82
TRINITY_DN10030_c0_g1	54.45	35.54	133.90	72.88	55.92	31.60
TRINITY_DN10031_c0_g1	52.08	37.07	97.13	30.65	67.38	34.10
TRINITY_DN10031_c1_g1	54.45	30.71	147.44	34.74	103.12	31.21
TRINITY_DN10032_c0_g1	156.24	186.03	127.32	138.94	45.56	82.07
TRINITY_DN10033_c0_g1	39.60	19.52	134.28	137.12	74.20	0.00
TRINITY_DN10033_c1_g1	12.27	156.85	120.74	124.64	90.30	112.32
TRINITY_DN10034_c0_g1	219.08	140.40	271.66	219.08	114.03	293.03
TRINITY_DN10035_c0_g1	281.05	68.88	489.14	158.46	267.89	144.69
TRINITY_DN10036_c0_g1	50.57	245.26	93.65	308.30	37.92	148.35
TRINITY_DN10037_c0_g1	177.54	17.55	296.04	51.54	185.78	63.00
TRINITY_DN10037_c1_g1	0.00	0.00	34.83	0.00	0.00	0.00
TRINITY_DN10038_c0_g1	10.54	1.75	5.42	4.99	11.46	0.00
TRINITY_DN10039_c0_g1	486.14	210.38	1189.58	236.33	872.42	172.43
TRINITY_DN1003_c0_g1	45.62	237.80	160.60	240.65	48.83	131.97
TRINITY_DN10041_c0_g1	19.58	10.31	21.67	16.80	20.19	8.67
TRINITY_DN10041_c0_g2	71.45	0.00	0.00	0.00	0.00	0.00
TRINITY_DN10042_c0_g1	94.90	100.91	165.63	165.73	79.11	112.51
TRINITY_DN10043_c0_g1	7.32	124.38	120.35	22.70	35.74	65.70
TRINITY_DN10044_c0_g1	95.12	25.23	168.34	38.59	60.56	51.83
TRINITY_DN10045_c0_g1	410.39	25.23	842.84	116.92	452.85	81.88
TRINITY_DN10046_c0_g1	8.39	0.00	43.34	46.09	20.46	27.55
TRINITY_DN10046_c0_g2	84.57	0.00	130.80	0.00	45.56	0.00
TRINITY_DN10046_c2_g1	0.00	0.00	44.50	14.98	25.37	0.00
TRINITY_DN10048_c0_g1	128.48	50.02	143.57	312.39	113.21	121.57
TRINITY_DN10048_c0_g2	28.84	14.70	92.49	44.50	38.46	4.05
TRINITY_DN10048_c0_g3	21.74	0.00	29.41	30.42	4.91	5.97
TRINITY_DN10048_c1_g1	72.31	37.07	65.01	41.32	57.29	98.64
TRINITY_DN10049_c0_g1	1219.12	8224.54	3552.87	5701.77	1737.47	4473.52
TRINITY_DN1004_c0_g1	133.21	651.98	306.10	539.64	141.04	416.72
TRINITY_DN10050_c0_g1	102.44	34.22	248.05	100.80	131.49	99.80
TRINITY_DN10051_c0_g1	21.74	256.67	88.62	185.93	21.55	138.71
TRINITY_DN10052_c0_g1	0.00	4745.93	114.93	1376.46	0.00	332.53
TRINITY_DN10053_c0_g1	0.00	75.90	15.87	49.49	0.00	31.21
TRINITY_DN10054_c0_g1	533.27	403.87	386.98	427.49	522.96	330.79
TRINITY_DN10055_c0_g1	75.32	32.47	190.01	24.97	100.94	22.54
TRINITY_DN10056_c0_g1	23.67	35.32	7.74	62.89	11.46	13.10
TRINITY_DN10056_c0_g2	46.48	105.52	154.79	132.58	70.11	187.84
TRINITY_DN10056_c0_g3	12.48	11.63	29.41	15.44	14.73	15.03
TRINITY_DN10056_c0_g4	9.25	25.23	58.82	42.91	2.18	23.50
TRINITY_DN10058_c0_g1	21.31	362.84	89.78	34.51	39.28	67.24
TRINITY_DN1005_c0_g1	118.36	463.98	184.59	551.90	93.57	307.29
TRINITY_DN10061_c0_g1	120.08	807.95	316.55	604.57	161.50	489.35
TRINITY_DN10061_c1_g1	35.08	200.29	5.42	347.58	0.00	138.71
TRINITY_DN10062_c0_g1	252.43	837.79	361.44	709.23	170.77	676.81
TRINITY_DN10062_c0_g2	80.06	68.44	147.05	89.90	65.20	140.06
TRINITY_DN10063_c0_g1	31.85	296.15	87.07	245.19	37.65	269.72
TRINITY_DN10064_c0_g1	12.70	530.67	71.98	143.71	4.64	81.30
TRINITY_DN10065_c0_g1	31.85	102.01	54.18	141.44	38.46	126.00
TRINITY_DN10067_c0_g1	47.99	450.37	101.39	295.13	49.65	177.25
TRINITY_DN10069_c0_g1	45.84	52.21	44.12	36.10	40.10	65.12
TRINITY_DN1006_c0_g1	191.96	1668.12	431.87	1243.42	174.32	840.18
TRINITY_DN10070_c0_g1	478.61	609.20	795.24	425.67	413.29	416.53
TRINITY_DN10071_c0_g1	1362.66	1986.43	3926.69	3119.57	2356.45	2429.42
TRINITY_DN10071_c0_g2	8.39	0.00	11.22	0.00	9.28	2.31
TRINITY_DN10072_c0_g1	390.16	880.13	743.00	748.51	421.20	699.73
TRINITY_DN10073_c0_g1	26.47	78.10	19.74	189.11	10.37	75.71
TRINITY_DN10073_c0_g2	10.33	74.81	29.02	106.70	12.28	41.23
TRINITY_DN10073_c1_g1	0.00	7.68	10.84	170.27	0.00	94.60
TRINITY_DN10075_c0_g1	4.30	99.82	23.99	57.44	6.00	57.03
TRINITY_DN10076_c0_g1	7.96	106.84	23.61	104.21	5.46	65.50
TRINITY_DN10077_c0_g1	42.18	285.84	153.63	148.70	67.38	173.78
TRINITY_DN10078_c0_g1	59.18	88.85	51.08	200.46	38.74	76.87
TRINITY_DN10079_c0_g1	83.07	7.02	154.02	63.79	42.28	43.93
TRINITY_DN1007_c0_g1	481.62	34.44	860.26	104.89	514.50	132.36
TRINITY_DN1007_c0_g2	508.31	93.45	878.06	381.86	512.86	252.77
TRINITY_DN1007_c2_g1	14.20	0.00	19.74	0.00	6.82	0.00
TRINITY_DN10080_c0_g1	64.56	602.62	190.01	414.32	64.65	234.66
TRINITY_DN10080_c1_g1	13.56	98.28	53.40	120.55	21.55	101.92
TRINITY_DN10080_c2_g1	12.48	17.33	8.13	0.00	4.36	0.00
TRINITY_DN10081_c0_g1	0.00	120.66	15.87	58.80	0.00	31.98
TRINITY_DN10081_c0_g2	19.80	128.55	55.73	69.70	15.28	51.63
TRINITY_DN10082_c0_g1	36.58	19.52	123.06	46.99	73.66	67.82
TRINITY_DN10082_c0_g2	16.57	5.48	13.93	0.00	7.91	0.00
TRINITY_DN10083_c0_g1	358.96	43.44	267.79	68.56	453.67	112.51
TRINITY_DN10084_c0_g1	110.40	141.72	355.25	179.58	108.30	158.36
TRINITY_DN10085_c0_g1	32.50	143.91	53.40	92.17	24.55	135.05
TRINITY_DN10086_c0_g1	52.94	5.05	109.13	40.64	68.20	19.65
TRINITY_DN10087_c0_g1	61.98	317.65	174.14	177.53	60.83	231.00
TRINITY_DN10088_c0_g1	21.31	90.82	52.24	0.00	40.92	39.30
TRINITY_DN1008_c0_g1	2789.46	290.45	5185.92	748.28	2879.68	560.25
TRINITY_DN1008_c2_g1	32.50	2.85	34.44	19.07	22.64	23.12
TRINITY_DN10092_c0_g1	60.04	6.36	68.50	11.58	39.56	13.68
TRINITY_DN10093_c0_g1	1733.67	1076.03	3474.70	875.41	2544.96	737.50
TRINITY_DN10094_c0_g1	22.81	234.95	76.24	161.87	36.56	168.58
TRINITY_DN10095_c0_g1	304.73	1218.84	603.69	1012.08	301.44	747.32
TRINITY_DN10096_c0_g1	35.51	492.71	117.64	158.69	103.94	148.73
TRINITY_DN10097_c0_g1	2414.36	1781.10	7523.28	2085.01	4144.11	1400.05
TRINITY_DN10098_c0_g1	253.72	791.72	414.46	668.82	190.41	499.76
TRINITY_DN10098_c0_g2	181.42	588.36	292.94	343.49	175.14	232.15
TRINITY_DN10099_c0_g1	60.26	424.27	146.28	378.45	65.47	338.50
TRINITY_DN1009_c0_g1	0.00	2280.61	265.86	1891.36	0.00	1671.12
TRINITY_DN1009_c0_g2	1.08	703.09	74.69	630.23	0.00	434.25
TRINITY_DN100_c0_g1	1145.95	1427.47	2402.76	1367.15	1551.69	1179.07
TRINITY_DN10100_c0_g1	105.66	36.42	201.23	134.85	99.57	57.03
TRINITY_DN10100_c0_g2	33.79	3.73	56.89	13.17	30.55	8.28
TRINITY_DN10101_c0_g1	32.50	98.94	19.35	68.11	23.46	86.70
TRINITY_DN10102_c0_g1	103.51	357.80	182.27	343.26	75.84	272.03
TRINITY_DN10103_c0_g1	11.84	108.37	40.63	72.65	1.64	96.52
TRINITY_DN10103_c0_g2	0.00	39.05	15.87	102.84	6.27	0.00
TRINITY_DN10104_c0_g1	76.61	68.01	199.29	102.84	124.67	84.19
TRINITY_DN10105_c0_g1	370.36	973.14	801.44	749.87	410.84	642.13
TRINITY_DN10106_c0_g1	53.16	69.54	72.37	45.63	50.47	25.43
TRINITY_DN10106_c1_g1	5.38	5.70	9.67	20.89	6.55	10.60
TRINITY_DN10107_c0_g1	26.69	70.64	52.63	127.59	25.64	47.01
TRINITY_DN10107_c1_g1	23.89	48.26	23.22	29.51	3.82	4.43
TRINITY_DN10108_c0_g1	360.90	83.80	714.37	49.72	295.17	126.00
TRINITY_DN10109_c0_g1	146.55	79.19	0.00	0.00	0.00	29.86
TRINITY_DN1010_c0_g1	92.54	291.11	186.52	227.48	103.39	144.11
TRINITY_DN10111_c0_g1	0.00	70.42	24.38	11.58	8.73	40.27
TRINITY_DN10113_c0_g1	279.76	1956.38	469.41	1713.14	222.61	1108.94
TRINITY_DN10116_c0_g1	44.76	124.17	125.38	140.08	57.29	101.92
TRINITY_DN10117_c0_g1	208.32	1017.68	241.86	722.85	146.77	240.05
TRINITY_DN10118_c1_g1	59.83	59.45	71.20	11.12	55.92	36.22
TRINITY_DN10118_c1_g2	0.00	0.00	7.35	0.00	9.00	0.00
TRINITY_DN10118_c2_g1	39.17	44.97	135.83	63.79	56.20	71.67
TRINITY_DN10119_c0_g1	80.06	16.67	75.46	48.81	51.29	30.83
TRINITY_DN1011_c0_g1	136.87	477.58	231.41	362.56	149.77	278.97
TRINITY_DN10120_c0_g1	931.40	2609.89	1928.71	2754.06	1068.01	2519.97
TRINITY_DN10121_c0_g1	12.27	60.11	31.35	75.83	10.09	62.23
TRINITY_DN10123_c0_g1	44.33	98.28	81.65	94.22	48.29	72.63
TRINITY_DN10123_c0_g2	0.00	0.00	2.71	0.00	2.46	0.00
TRINITY_DN10124_c0_g1	67.79	8.56	134.28	19.07	76.93	12.33
TRINITY_DN10125_c0_g1	73.60	132.06	111.06	167.77	78.29	116.94
TRINITY_DN10125_c0_g2	0.00	0.00	16.25	52.44	0.00	3.66
TRINITY_DN10125_c0_g3	0.00	0.00	9.29	0.00	4.91	0.00
TRINITY_DN10125_c1_g1	6.24	5.26	18.58	11.58	25.37	7.13
TRINITY_DN10126_c0_g1	60.90	25.45	114.93	40.64	88.93	32.17
TRINITY_DN10127_c0_g1	57.24	96.09	117.64	78.78	59.74	59.92
TRINITY_DN10128_c0_g1	104.16	75.25	223.29	130.99	142.95	98.64
TRINITY_DN10129_c0_g1	62.41	317.65	181.88	151.88	233.79	136.21
TRINITY_DN1012_c0_g1	182.92	698.49	418.33	608.43	223.97	418.65
TRINITY_DN10130_c0_g1	695.75	533.74	874.58	763.04	430.48	784.50
TRINITY_DN10130_c0_g2	37.23	15.58	58.05	63.79	25.64	16.95
TRINITY_DN10131_c0_g1	0.00	49.80	28.25	0.00	0.00	33.33
TRINITY_DN10132_c0_g1	10.33	146.10	41.02	77.42	7.91	64.54
TRINITY_DN10133_c0_g1	45.19	380.17	124.61	244.05	60.02	171.08
TRINITY_DN10134_c0_g1	298.92	28.74	425.68	111.47	226.15	36.80
TRINITY_DN10136_c0_g1	49.50	79.85	46.44	120.32	16.10	41.61
TRINITY_DN10139_c0_g1	27.98	75.03	39.09	88.31	30.83	31.02
TRINITY_DN1013_c0_g1	488.30	471.43	671.02	499.91	566.61	438.10
TRINITY_DN10140_c1_g1	26.69	0.00	40.25	0.00	57.02	0.00
TRINITY_DN10141_c0_g1	17.65	28.52	24.77	32.92	15.00	12.33
TRINITY_DN10142_c0_g1	77.26	67.57	138.54	88.09	103.39	72.63
TRINITY_DN10144_c0_g1	24.75	14.26	48.76	95.81	10.37	78.99
TRINITY_DN10145_c0_g1	28.62	0.00	45.66	0.00	37.92	0.00
TRINITY_DN10146_c0_g1	0.00	6.36	20.90	0.00	24.28	7.71
TRINITY_DN10147_c0_g1	116.42	68.01	184.20	81.28	157.13	21.77
TRINITY_DN1014_c0_g1	739.44	2338.96	1421.77	1925.41	902.70	1482.70
TRINITY_DN10150_c0_g1	0.00	0.00	0.00	7.26	0.00	0.00
TRINITY_DN10151_c0_g1	77.26	3056.32	613.75	1425.50	86.48	847.50
TRINITY_DN10152_c0_g1	51.65	29.62	242.25	0.00	123.03	94.02
TRINITY_DN10155_c0_g1	145.26	28.74	88.62	17.25	64.11	12.91
TRINITY_DN10156_c0_g1	21.52	0.00	49.15	0.00	51.83	0.00
TRINITY_DN10158_c0_g1	6.89	83.14	28.64	46.99	19.37	85.35
TRINITY_DN10159_c0_g1	4.95	11.63	12.38	0.00	4.91	1.93
TRINITY_DN10159_c0_g2	28.62	0.00	13.54	0.00	13.91	15.61
TRINITY_DN10159_c0_g3	33.14	5.92	37.92	6.13	13.91	18.88
TRINITY_DN10159_c0_g4	0.00	0.00	5.03	0.00	12.55	5.59
TRINITY_DN10159_c1_g1	19.37	8.99	63.46	9.54	34.92	3.85
TRINITY_DN10159_c2_g1	0.00	9.65	10.45	0.00	0.00	0.00
TRINITY_DN10159_c3_g1	23.89	0.00	5.42	0.00	5.73	0.00
TRINITY_DN1015_c0_g1	41.75	2897.05	378.85	1904.75	46.65	1528.16
TRINITY_DN10161_c0_g1	58.54	61.86	167.56	88.09	90.02	86.12
TRINITY_DN10162_c0_g1	232.63	479.77	562.67	330.55	207.33	280.32
TRINITY_DN10162_c0_g2	60.69	0.00	123.45	0.00	48.01	0.00
TRINITY_DN10164_c0_g1	0.00	15.36	5.80	122.59	0.00	69.36
TRINITY_DN10165_c0_g1	131.27	569.06	445.80	415.00	213.60	454.29
TRINITY_DN10167_c0_g1	16.14	40.80	38.31	28.38	21.55	32.17
TRINITY_DN10167_c0_g2	0.00	0.00	18.96	0.00	4.91	0.00
TRINITY_DN10167_c0_g3	38.31	55.06	119.19	103.07	77.48	48.55
TRINITY_DN10168_c0_g1	51.00	141.93	32.12	350.76	49.65	140.83
TRINITY_DN10169_c0_g1	26.25	28.08	99.07	0.00	49.10	31.02
TRINITY_DN1016_c0_g1	272.45	949.23	436.90	869.74	244.70	533.86
TRINITY_DN10170_c1_g1	154.30	78.10	39.09	9.31	232.43	24.85
TRINITY_DN10171_c0_g1	22.38	354.51	86.68	211.13	21.01	147.00
TRINITY_DN10172_c0_g1	20.44	88.85	50.69	82.64	21.55	76.29
TRINITY_DN10173_c0_g1	97.06	379.96	211.29	422.72	85.11	342.93
TRINITY_DN10173_c0_g2	97.49	353.19	171.05	322.38	37.92	261.05
TRINITY_DN10173_c1_g1	10.11	36.42	38.70	37.23	5.18	30.25
TRINITY_DN10175_c0_g1	158.82	44.75	237.22	70.38	143.77	54.33
TRINITY_DN10176_c0_g1	14.85	181.86	41.41	261.99	14.19	60.88
TRINITY_DN10177_c0_g1	112.34	470.34	179.56	265.85	66.84	203.64
TRINITY_DN10178_c0_g1	38.31	28.52	102.55	59.03	58.38	20.81
TRINITY_DN10178_c0_g2	12.27	3.07	20.90	23.61	22.10	17.92
TRINITY_DN10178_c0_g3	36.58	14.92	63.08	15.21	39.28	4.05
TRINITY_DN10179_c0_g1	64.78	79.63	90.55	28.83	79.38	31.02
TRINITY_DN1017_c0_g1	444.82	1546.59	1016.98	1115.38	571.24	1175.21
TRINITY_DN10180_c0_g1	2256.83	900.97	6495.85	2292.29	3136.93	1254.59
TRINITY_DN10181_c0_g1	160.54	68.01	328.93	105.11	219.88	103.07
TRINITY_DN10182_c0_g1	98.99	17.99	259.66	76.51	140.49	18.11
TRINITY_DN10182_c0_g2	12.91	7.90	22.83	14.76	10.37	7.90
TRINITY_DN10183_c1_g1	615.48	75.68	1775.08	673.13	955.07	312.68
TRINITY_DN10184_c0_g1	10.54	0.00	64.63	0.00	32.19	0.00
TRINITY_DN10184_c0_g2	19.80	14.92	32.89	12.26	9.28	72.63
TRINITY_DN10184_c0_g3	0.00	0.00	6.58	0.00	10.64	0.00
TRINITY_DN10185_c0_g1	0.00	25.67	9.29	15.44	0.00	0.00
TRINITY_DN10185_c1_g1	6.24	69.98	38.31	108.52	3.55	56.45
TRINITY_DN10186_c0_g1	50.14	57.04	177.62	0.00	55.92	38.15
TRINITY_DN10188_c0_g1	753.42	3247.83	2140.77	3160.66	1170.31	2855.58
TRINITY_DN10189_c0_g1	12.27	234.95	12.38	38.14	9.00	103.84
TRINITY_DN1018_c0_g1	3428.18	1733.05	6034.96	1628.69	4606.51	2283.58
TRINITY_DN10190_c0_g1	49.50	301.42	113.00	201.60	36.56	88.43
TRINITY_DN10192_c0_g1	0.00	162.78	0.00	293.55	0.00	123.88
TRINITY_DN10192_c0_g2	0.00	460.47	0.00	449.51	0.00	317.50
TRINITY_DN10192_c0_g3	0.00	58.13	0.00	0.00	0.00	0.00
TRINITY_DN10193_c0_g1	900.41	184.49	1662.47	248.37	1235.79	109.62
TRINITY_DN10194_c0_g1	83.50	469.02	193.88	310.57	131.76	280.12
TRINITY_DN10196_c0_g1	416.42	85.12	420.26	154.15	315.63	40.07
TRINITY_DN10197_c0_g1	19.37	212.35	44.89	134.40	12.55	128.12
TRINITY_DN10199_c0_g1	658.09	904.04	957.78	1278.61	801.76	628.45
TRINITY_DN1019_c0_g1	1196.53	3691.84	2312.98	3237.85	1175.22	2329.43
TRINITY_DN1019_c1_g1	36.58	173.52	74.69	208.41	32.19	125.81
TRINITY_DN101_c0_g1	2112.22	13464.51	4977.34	9968.28	2798.39	8271.00
TRINITY_DN101_c1_g1	20.66	5.70	12.77	0.00	7.91	2.31
TRINITY_DN10202_c0_g1	57.67	0.00	20.51	165.96	38.19	6.74
TRINITY_DN10203_c0_g1	40.03	282.33	31.35	158.01	49.10	150.66
TRINITY_DN10204_c0_g1	35.72	10.53	78.56	29.51	41.74	29.09
TRINITY_DN10206_c0_g1	177.54	7.46	189.23	24.97	187.69	4.62
TRINITY_DN10207_c0_g1	276.54	214.77	487.21	333.05	318.90	268.95
TRINITY_DN10208_c0_g1	26.47	317.65	83.20	225.89	39.56	182.45
TRINITY_DN10208_c1_g1	0.00	4.61	3.48	0.00	3.27	19.07
TRINITY_DN10208_c1_g2	9.68	35.54	2.32	0.00	2.46	48.55
TRINITY_DN10209_c0_g1	370.79	302.52	483.73	478.80	377.83	263.56
TRINITY_DN1020_c0_g1	8.61	1406.41	102.55	1968.77	4.64	2866.75
TRINITY_DN1020_c1_g1	305.80	286.72	967.84	402.75	362.28	1483.08
TRINITY_DN1020_c2_g1	868.13	540.10	1357.91	452.01	916.06	392.44
TRINITY_DN10210_c0_g1	22.17	77.66	84.75	75.83	53.20	15.41
TRINITY_DN10211_c0_g1	28.19	754.65	61.92	761.22	23.19	536.55
TRINITY_DN10212_c0_g1	197.34	30.71	221.35	40.41	203.78	44.31
TRINITY_DN10212_c0_g2	32.93	11.85	97.91	19.75	97.94	11.17
TRINITY_DN10213_c0_g1	22.38	67.13	22.06	169.82	23.73	68.78
TRINITY_DN10214_c0_g1	162.05	290.45	323.90	276.75	194.23	251.42
TRINITY_DN10216_c0_g1	19.58	87.97	76.62	72.88	44.74	60.30
TRINITY_DN10218_c0_g1	46.05	303.61	56.89	230.89	54.83	144.11
TRINITY_DN1021_c0_g1	2653.45	19586.57	7241.17	15727.72	2922.51	12358.44
TRINITY_DN10220_c0_g1	7.96	31.15	18.58	78.10	4.36	95.56
TRINITY_DN10221_c0_g1	0.00	60.11	18.96	0.00	24.28	126.19
TRINITY_DN10223_c0_g1	14.85	75.03	68.50	104.21	23.19	185.14
TRINITY_DN10224_c0_g1	1020.92	556.55	2338.91	565.07	3103.92	550.62
TRINITY_DN10228_c0_g1	140.74	435.02	156.73	363.24	95.75	377.22
TRINITY_DN10229_c0_g1	0.00	138.42	167.95	236.56	0.00	145.46
TRINITY_DN1022_c0_g1	316.99	1019.21	572.73	863.38	305.54	717.65
TRINITY_DN10231_c0_g1	256.95	21.28	374.21	78.78	286.44	91.90
TRINITY_DN10231_c0_g2	0.00	0.00	15.48	0.00	3.82	0.00
TRINITY_DN10233_c0_g1	33.14	22.60	71.98	84.45	63.29	61.27
TRINITY_DN10234_c0_g1	50.14	27.64	68.11	29.51	54.83	31.79
TRINITY_DN10236_c0_g1	489.59	783.38	791.37	771.89	396.65	946.34
TRINITY_DN10236_c1_g1	0.00	0.00	15.48	0.00	0.00	11.75
TRINITY_DN10237_c0_g1	20.23	42.78	58.43	91.04	28.37	47.20
TRINITY_DN10238_c0_g1	98.56	11.63	150.92	13.17	97.66	45.85
TRINITY_DN10239_c0_g1	99.42	340.03	170.27	153.70	91.93	149.70
TRINITY_DN1023_c0_g1	70.59	218.94	101.78	225.44	49.10	171.85
TRINITY_DN10240_c0_g1	16.36	128.77	39.47	68.79	17.46	43.73
TRINITY_DN10241_c0_g1	77.90	25.23	122.67	73.78	92.48	32.17
TRINITY_DN10242_c0_g1	96.20	163.65	73.91	117.60	39.28	144.11
TRINITY_DN10243_c0_g1	129.98	791.72	301.46	640.44	177.59	618.05
TRINITY_DN10244_c0_g1	51.43	58.13	99.84	106.02	76.66	106.35
TRINITY_DN10245_c0_g1	41.75	87.97	88.62	59.71	42.56	32.94
TRINITY_DN10245_c0_g2	21.09	9.65	9.67	0.00	4.64	0.00
TRINITY_DN10246_c0_g1	8.39	53.75	27.48	50.17	15.28	36.03
TRINITY_DN10246_c0_g2	4.73	12.28	8.90	96.26	0.00	20.23
TRINITY_DN10248_c0_g1	291.81	45.19	485.27	118.51	292.17	120.80
TRINITY_DN10249_c0_g1	154.30	52.87	147.05	97.62	127.40	26.59
TRINITY_DN1024_c0_g1	144.19	174.62	275.14	162.78	138.86	139.87
TRINITY_DN1024_c5_g1	23.03	22.81	59.21	0.00	27.83	6.17
TRINITY_DN10250_c0_g1	129.12	0.00	239.93	0.00	119.49	0.00
TRINITY_DN10251_c0_g1	46.48	137.11	133.51	118.73	72.02	48.16
TRINITY_DN10252_c0_g1	40.89	110.78	80.10	232.48	16.37	162.80
TRINITY_DN10253_c0_g1	52.08	163.87	131.96	163.46	57.02	120.60
TRINITY_DN10255_c0_g1	258.03	75.90	501.91	114.88	324.63	168.77
TRINITY_DN10255_c0_g2	0.00	0.00	29.41	0.00	25.10	0.00
TRINITY_DN10255_c0_g3	0.00	0.00	17.41	0.00	0.00	0.00
TRINITY_DN10256_c0_g1	39.38	270.27	123.45	266.98	56.47	222.33
TRINITY_DN10257_c0_g1	0.00	129.43	0.00	59.03	0.00	63.38
TRINITY_DN10258_c0_g1	0.00	34.88	12.00	0.00	2.73	83.42
TRINITY_DN10258_c0_g2	12.70	17.55	7.35	27.02	5.18	8.28
TRINITY_DN10258_c0_g3	0.00	81.61	0.00	45.41	0.00	7.71
TRINITY_DN10258_c0_g4	0.00	47.60	6.58	29.06	4.64	15.41
TRINITY_DN10259_c0_g1	156.02	896.80	359.12	691.75	250.98	517.29
TRINITY_DN1025_c0_g1	1994.71	1930.93	5291.57	1988.53	2107.93	1797.50
TRINITY_DN1025_c0_g2	2621.17	918.08	4315.60	1303.36	2007.54	1647.42
TRINITY_DN1025_c0_g3	112.77	80.29	249.99	42.45	47.47	83.81
TRINITY_DN1025_c0_g4	1670.40	392.46	1730.19	721.49	1153.67	785.66
TRINITY_DN1025_c1_g1	411.25	161.68	1197.70	216.13	414.38	146.81
TRINITY_DN1025_c1_g2	1381.60	161.24	2155.48	127.82	1024.09	387.82
TRINITY_DN1025_c1_g3	25.82	105.08	73.14	239.29	26.19	134.48
TRINITY_DN1025_c2_g1	322.16	65.81	685.73	187.52	432.93	151.62
TRINITY_DN1025_c7_g1	5.81	9.43	7.74	3.63	4.36	6.74
TRINITY_DN10260_c0_g1	140.10	1068.79	297.97	921.73	127.13	820.72
TRINITY_DN10260_c0_g2	4.52	15.14	4.64	0.00	6.27	2.50
TRINITY_DN10261_c0_g1	60.90	142.37	132.73	101.25	63.29	78.22
TRINITY_DN10263_c0_g1	0.00	6059.98	0.00	3527.99	0.00	1382.51
TRINITY_DN10263_c1_g1	0.00	57.91	4.26	0.00	0.00	19.65
TRINITY_DN10264_c0_g1	12.91	1.97	12.38	16.80	11.18	5.97
TRINITY_DN10265_c0_g1	10.11	123.07	49.92	25.88	22.92	37.57
TRINITY_DN10266_c0_g1	70.80	384.34	388.14	100.35	92.75	89.59
TRINITY_DN10268_c0_g1	136.22	878.59	321.97	690.16	142.13	430.01
TRINITY_DN1026_c0_g1	470.00	647.37	914.05	540.10	410.29	465.46
TRINITY_DN10270_c0_g1	195.62	278.82	387.75	239.74	181.41	396.30
TRINITY_DN10271_c0_g1	0.00	124.60	12.00	108.97	11.73	138.52
TRINITY_DN10271_c1_g1	34.22	51.77	70.82	0.00	20.73	37.76
TRINITY_DN10272_c0_g1	34.00	272.46	9.29	0.00	12.00	13.87
TRINITY_DN10275_c0_g1	16.79	10.97	30.96	7.04	9.82	1.35
TRINITY_DN10275_c1_g1	0.00	0.00	4.26	0.00	0.00	4.62
TRINITY_DN10275_c1_g2	9.68	0.00	13.93	0.00	13.09	8.86
TRINITY_DN10275_c1_g3	311.61	13.16	476.37	29.06	252.07	38.92
TRINITY_DN10275_c1_g4	6.46	0.00	13.54	0.00	4.09	0.00
TRINITY_DN10276_c0_g1	93.40	145.23	103.71	66.75	111.85	119.06
TRINITY_DN10277_c0_g1	81.13	3.07	149.76	35.42	109.94	45.66
TRINITY_DN10278_c0_g1	188.52	27.64	295.27	94.22	160.13	85.35
TRINITY_DN10278_c0_g2	0.00	0.00	35.60	0.00	39.56	24.27
TRINITY_DN10279_c0_g1	3.44	98.94	40.25	48.81	6.27	88.04
TRINITY_DN1027_c0_g1	240.81	672.16	370.34	533.51	278.80	490.51
TRINITY_DN10280_c0_g1	4.95	0.00	17.03	12.94	17.19	7.71
TRINITY_DN10281_c0_g1	49.50	69.98	104.10	121.01	46.92	68.59
TRINITY_DN10283_c0_g1	601.06	359.55	1129.60	421.82	633.99	262.79
TRINITY_DN10285_c0_g1	373.81	631.14	713.20	533.97	494.86	362.78
TRINITY_DN10286_c0_g1	64.99	47.17	149.37	99.44	120.85	92.67
TRINITY_DN10287_c0_g1	35.51	16.89	59.98	15.66	40.65	18.11
TRINITY_DN10288_c0_g1	58.75	15.58	155.95	0.00	24.01	0.00
TRINITY_DN10289_c0_g1	44.76	50.68	64.24	19.07	38.74	30.63
TRINITY_DN1028_c0_g1	2067.45	3236.42	3634.52	3523.45	2828.40	2521.51
TRINITY_DN10290_c0_g1	53.59	10.09	80.10	25.20	71.20	15.99
TRINITY_DN10290_c1_g1	0.00	0.00	37.92	0.00	42.01	0.00
TRINITY_DN10291_c0_g1	33.14	72.17	128.48	65.84	43.92	118.68
TRINITY_DN10291_c0_g2	33.57	284.53	82.81	250.64	30.83	158.17
TRINITY_DN10292_c0_g1	53.59	60.55	99.07	57.21	70.38	58.38
TRINITY_DN10294_c0_g1	23.03	261.93	61.92	130.99	67.65	153.16
TRINITY_DN10296_c0_g1	0.00	56.82	69.27	42.68	63.84	48.94
TRINITY_DN10297_c0_g1	45.41	43.00	56.89	73.10	39.01	37.38
TRINITY_DN10298_c0_g1	334.43	462.22	578.15	613.20	456.94	351.60
TRINITY_DN1029_c0_g1	104.59	875.30	276.69	617.51	98.21	624.98
TRINITY_DN102_c0_g1	805.29	15.14	546.03	50.40	914.43	14.26
TRINITY_DN102_c0_g2	1357.50	500.61	2495.64	937.17	1745.38	741.54
TRINITY_DN102_c0_g3	1004.78	12.50	701.98	28.83	1379.01	5.78
TRINITY_DN102_c0_g4	369.93	168.26	520.10	145.75	575.34	76.87
TRINITY_DN102_c2_g1	16809.49	5202.89	34895.17	11379.48	21533.78	9084.02
TRINITY_DN102_c2_g2	3055.02	1417.59	8335.55	2023.26	4783.28	3073.67
TRINITY_DN102_c2_g3	16189.70	1876.09	24798.85	3828.12	17960.64	2901.62
TRINITY_DN10300_c0_g1	27.33	73.27	67.72	29.06	32.74	24.66
TRINITY_DN10300_c1_g1	9.04	30.93	23.22	8.40	32.46	10.21
TRINITY_DN10302_c0_g1	161.40	1418.25	774.73	899.03	117.85	282.63
TRINITY_DN10304_c0_g1	0.00	85.56	24.38	59.25	12.28	17.72
TRINITY_DN10305_c0_g1	55.95	88.85	103.71	71.06	73.93	95.94
TRINITY_DN10306_c0_g1	12.27	243.72	49.92	191.38	12.82	166.26
TRINITY_DN10307_c0_g1	9.68	26.54	54.18	111.24	0.00	8.28
TRINITY_DN10308_c0_g1	9.90	63.18	16.64	135.53	25.64	37.18
TRINITY_DN10309_c0_g1	16.79	22.16	77.78	0.00	70.38	0.00
TRINITY_DN1030_c0_g1	368.21	51.77	686.12	107.16	423.11	93.25
TRINITY_DN10310_c0_g1	168.50	336.74	223.29	197.06	99.30	165.69
TRINITY_DN10310_c0_g2	51.22	111.22	119.58	55.62	42.01	91.71
TRINITY_DN10310_c2_g1	0.00	32.91	4.64	126.91	9.28	28.51
TRINITY_DN10312_c0_g1	27.98	150.49	3.87	88.31	19.37	79.57
TRINITY_DN10314_c0_g1	94.69	189.98	209.74	175.26	103.39	75.33
TRINITY_DN10317_c0_g1	13.56	45.63	78.56	0.00	37.10	1.73
TRINITY_DN10319_c0_g1	134.93	37.95	284.43	95.58	144.58	100.37
TRINITY_DN10319_c0_g2	21.95	3.73	34.44	17.94	16.10	13.10
TRINITY_DN1031_c0_g1	106.09	346.83	224.84	276.52	118.12	197.86
TRINITY_DN10320_c0_g1	74.03	14.26	57.66	76.05	27.01	14.83
TRINITY_DN10321_c0_g1	26.04	1.97	102.55	0.00	40.92	0.00
TRINITY_DN10321_c0_g2	50.79	60.99	87.84	35.64	39.56	77.45
TRINITY_DN10323_c0_g1	21.09	17.11	49.15	62.21	24.55	28.13
TRINITY_DN10326_c0_g1	0.00	30.49	28.25	17.25	0.00	34.68
TRINITY_DN10328_c0_g1	0.00	21.28	63.85	25.20	85.66	17.15
TRINITY_DN10328_c1_g1	22.81	0.00	22.06	0.00	39.83	0.00
TRINITY_DN10329_c0_g1	145.48	14.48	342.09	15.44	166.14	48.94
TRINITY_DN10329_c3_g1	9.68	0.00	10.45	0.00	5.18	0.00
TRINITY_DN1032_c0_g1	170.44	594.06	322.35	591.18	148.95	407.66
TRINITY_DN10330_c0_g1	41.32	11.63	64.24	3.86	56.20	3.66
TRINITY_DN10331_c0_g1	37.01	160.14	55.73	70.61	11.46	168.19
TRINITY_DN10331_c1_g1	11.84	0.00	33.28	71.97	24.28	6.36
TRINITY_DN10332_c0_g1	1.94	45966.06	4726.58	45000.97	6.00	18451.63
TRINITY_DN10333_c0_g1	101.36	0.00	181.88	0.00	151.68	0.00
TRINITY_DN10335_c0_g1	32.28	75.90	12.00	19.75	0.00	44.70
TRINITY_DN10336_c0_g1	8.18	596.26	73.53	400.25	13.37	257.97
TRINITY_DN10337_c0_g1	0.00	0.00	7.35	65.61	3.82	4.24
TRINITY_DN10339_c0_g1	5.16	0.00	110.29	0.00	23.46	1.93
TRINITY_DN10339_c0_g2	118.58	21.50	218.64	56.30	127.94	50.86
TRINITY_DN10339_c0_g3	0.00	12.50	13.54	0.00	9.00	5.20
TRINITY_DN1033_c0_g1	363.91	198.97	530.94	165.28	409.75	141.80
TRINITY_DN10340_c0_g1	0.00	93.01	0.00	207.50	0.00	59.34
TRINITY_DN10342_c0_g1	44.33	60.11	60.76	47.22	50.74	22.93
TRINITY_DN10344_c0_g1	446.33	75.25	721.72	279.24	370.74	214.24
TRINITY_DN10345_c0_g1	9140.31	4563.85	20643.46	6889.80	12019.32	6414.16
TRINITY_DN10345_c1_g1	9426.96	7027.86	14641.40	10308.82	8897.11	11919.56
TRINITY_DN10345_c1_g2	8.18	17.77	18.58	11.58	10.09	28.13
TRINITY_DN10345_c1_g3	2.58	10.75	6.58	6.36	8.73	0.00
TRINITY_DN10345_c2_g1	62.41	58.35	200.07	130.77	50.20	47.20
TRINITY_DN10346_c0_g1	0.00	17.55	31.35	66.97	0.00	165.11
TRINITY_DN10346_c0_g2	24.53	0.00	44.89	0.00	37.92	4.24
TRINITY_DN10347_c0_g1	0.00	57.04	0.00	150.97	4.64	147.77
TRINITY_DN10349_c0_g1	3359.96	564.89	7656.40	150.06	5002.34	186.11
TRINITY_DN1034_c0_g1	124.60	600.65	312.29	575.74	122.49	510.16
TRINITY_DN10350_c0_g1	142.89	507.41	285.98	583.00	135.58	439.65
TRINITY_DN10351_c0_g1	9.04	201.82	73.53	134.63	24.28	70.90
TRINITY_DN10352_c0_g1	74.46	749.38	156.34	592.77	79.38	420.96
TRINITY_DN10353_c0_g1	71.66	20.84	158.66	33.83	70.93	5.01
TRINITY_DN10354_c0_g1	71.66	299.66	160.98	250.18	64.65	181.68
TRINITY_DN10355_c0_g1	174.96	324.45	379.63	374.82	163.41	363.16
TRINITY_DN10357_c0_g1	63.70	41.90	134.28	101.03	75.84	75.14
TRINITY_DN10358_c0_g1	82.42	98.06	188.46	126.45	77.75	156.82
TRINITY_DN10358_c0_g2	0.00	17.99	3.87	7.26	1.09	10.79
TRINITY_DN10359_c0_g1	11.62	116.49	83.59	58.57	19.91	67.43
TRINITY_DN1035_c0_g1	284.50	1012.63	603.69	740.11	279.89	470.28
TRINITY_DN10360_c0_g1	159.03	11.63	286.75	57.21	165.32	36.22
TRINITY_DN10361_c0_g1	13.99	60.11	16.25	29.06	9.00	35.26
TRINITY_DN10362_c0_g1	137.51	33.78	216.32	81.73	141.86	47.39
TRINITY_DN10362_c1_g1	23.89	2.63	47.60	0.00	11.46	0.00
TRINITY_DN10363_c0_g1	61.76	83.14	133.51	109.43	68.75	58.76
TRINITY_DN10364_c0_g1	20376.04	28448.40	29079.24	27942.43	24038.63	24973.49
TRINITY_DN10365_c0_g1	11.84	142.15	50.69	98.08	12.82	64.16
TRINITY_DN10366_c0_g1	134.93	41.68	171.82	138.26	105.57	96.52
TRINITY_DN10367_c0_g1	365.84	44.31	645.10	119.19	383.01	131.78
TRINITY_DN10367_c0_g2	102.44	40.15	202.00	64.48	119.21	42.96
TRINITY_DN10367_c1_g1	0.00	0.00	46.82	0.00	48.01	0.00
TRINITY_DN10368_c0_g1	5.16	25.01	7.35	42.68	3.82	30.83
TRINITY_DN10368_c0_g2	7.75	10.53	7.74	3.18	2.46	8.86
TRINITY_DN10368_c0_g3	0.00	0.00	0.00	47.45	0.00	21.39
TRINITY_DN10369_c0_g1	216.28	22.81	255.02	40.18	190.96	31.98
TRINITY_DN10369_c0_g2	12.05	2.85	43.34	6.36	19.37	6.94
TRINITY_DN10369_c0_g3	0.00	0.00	15.48	4.09	9.55	22.73
TRINITY_DN1036_c0_g1	875.88	138.21	2825.73	260.85	1311.35	226.57
TRINITY_DN1036_c0_g2	328.83	24.79	927.20	40.41	412.47	32.56
TRINITY_DN1036_c0_g3	112.12	0.00	845.16	55.17	319.18	63.38
TRINITY_DN10370_c0_g1	49.28	220.03	141.63	102.84	61.11	104.61
TRINITY_DN10370_c0_g2	7.10	0.00	7.35	0.00	1.36	0.00
TRINITY_DN10371_c0_g1	85.22	68.01	142.02	76.51	69.84	88.43
TRINITY_DN10372_c0_g1	412.97	416.59	826.98	240.88	488.86	197.67
TRINITY_DN10373_c0_g1	11.62	0.00	37.92	20.21	29.74	10.98
TRINITY_DN10374_c0_g1	17.22	466.39	66.56	451.78	8.18	269.53
TRINITY_DN10375_c0_g1	185.29	50.68	280.95	111.02	135.58	89.20
TRINITY_DN10376_c0_g1	153.87	273.12	295.27	222.94	162.59	182.25
TRINITY_DN10378_c0_g1	37.88	27.42	57.66	26.34	6.27	19.84
TRINITY_DN10379_c0_g1	16.14	49.14	45.28	18.62	31.10	0.00
TRINITY_DN1037_c0_g1	141.82	372.94	258.89	331.69	131.49	269.14
TRINITY_DN10380_c0_g1	98.99	66.25	145.89	86.72	49.65	33.33
TRINITY_DN10382_c0_g1	17.86	110.78	24.38	87.18	14.46	119.06
TRINITY_DN10383_c0_g1	23.03	101.57	38.31	90.81	19.10	43.54
TRINITY_DN10384_c0_g1	78.33	239.99	107.19	84.91	67.93	29.67
TRINITY_DN10386_c0_g1	329.05	116.05	410.97	207.73	240.61	334.26
TRINITY_DN10386_c2_g1	19.37	0.00	23.99	19.30	11.18	19.84
TRINITY_DN10386_c3_g1	3.87	0.00	17.03	0.00	10.91	5.20
TRINITY_DN10387_c0_g1	0.00	108.81	24.38	0.00	0.00	0.00
TRINITY_DN10388_c0_g1	40.46	125.48	92.49	68.79	50.47	84.19
TRINITY_DN10388_c0_g2	11.19	0.00	10.84	0.00	3.55	0.00
TRINITY_DN10389_c0_g1	43.90	59.45	63.08	53.35	16.64	5.97
TRINITY_DN1038_c0_g1	205.09	91.26	331.64	116.24	272.80	81.49
TRINITY_DN10390_c0_g1	150.43	69.76	243.41	86.50	180.32	52.60
TRINITY_DN10390_c0_g2	0.65	6.58	4.26	0.00	7.91	3.85
TRINITY_DN10390_c1_g1	2.80	1.32	9.67	0.00	2.73	0.00
TRINITY_DN10391_c0_g1	57.24	9.87	51.08	0.00	50.47	64.93
TRINITY_DN10392_c0_g1	30.13	479.55	83.97	456.78	27.01	353.14
TRINITY_DN10393_c0_g1	20.23	109.91	71.20	121.69	23.46	70.13
TRINITY_DN10395_c0_g1	36.58	375.57	125.38	316.47	24.82	236.20
TRINITY_DN10395_c0_g2	29.70	26.54	42.57	24.29	0.00	0.00
TRINITY_DN10396_c1_g1	2337.53	282.55	3321.84	1727.22	2035.91	1868.98
TRINITY_DN10397_c0_g1	4.52	197.88	107.19	147.79	30.83	145.07
TRINITY_DN103_c0_g1	5.16	25650.07	4674.72	17938.73	13.91	11532.70
TRINITY_DN10400_c0_g1	122.88	312.17	240.31	176.63	111.58	169.73
TRINITY_DN10401_c0_g1	48.21	14.92	82.81	101.03	32.74	53.75
TRINITY_DN10402_c0_g1	478.83	728.32	885.02	319.43	635.90	384.16
TRINITY_DN10403_c0_g1	135.79	46.51	137.38	69.92	164.77	39.30
TRINITY_DN10405_c0_g1	553.72	78.32	806.08	301.49	534.42	110.01
TRINITY_DN10405_c0_g2	0.00	11.19	5.03	0.00	1.64	9.25
TRINITY_DN10408_c0_g1	35.51	140.40	27.86	78.55	28.10	32.56
TRINITY_DN10409_c0_g1	446.55	73.05	670.64	27.47	629.90	146.23
TRINITY_DN1040_c0_g1	185.72	306.90	311.52	254.27	216.60	209.80
TRINITY_DN10410_c0_g1	3527.82	2756.65	3840.00	2640.09	5625.69	1912.13
TRINITY_DN10411_c0_g1	67.57	258.20	138.93	196.15	67.11	138.71
TRINITY_DN10413_c0_g1	197.56	16.89	260.05	26.11	124.12	48.74
TRINITY_DN10415_c0_g1	25.61	34.00	42.57	51.99	21.01	33.72
TRINITY_DN10416_c0_g1	27.98	48.92	47.60	0.00	18.82	4.24
TRINITY_DN10418_c0_g1	433.42	1255.26	816.53	1247.28	426.11	984.87
TRINITY_DN10419_c0_g1	54.23	106.18	236.06	76.96	70.93	7.32
TRINITY_DN1041_c0_g1	258.03	286.06	436.51	334.86	240.06	225.99
TRINITY_DN10421_c0_g1	40.24	97.62	43.73	21.57	28.92	94.60
TRINITY_DN10421_c0_g2	10.76	0.00	62.69	55.17	25.10	11.56
TRINITY_DN10423_c0_g1	66.28	96.09	99.84	123.05	21.01	102.88
TRINITY_DN10424_c0_g1	20.23	214.55	66.95	158.69	25.37	112.51
TRINITY_DN10425_c0_g1	49.07	0.00	56.11	0.00	37.65	0.00
TRINITY_DN10426_c0_g1	92.11	66.47	224.45	8.63	122.76	28.71
TRINITY_DN10426_c0_g2	0.00	18.43	0.00	4.09	0.00	0.00
TRINITY_DN10427_c0_g1	31.85	598.89	150.15	581.64	40.10	400.34
TRINITY_DN10427_c0_g2	1.29	0.00	2.71	3.41	6.27	2.31
TRINITY_DN10429_c0_g1	51.00	9.87	87.46	9.76	34.37	25.82
TRINITY_DN1042_c0_g1	75.32	442.70	172.21	325.78	77.48	265.87
TRINITY_DN10430_c0_g1	60.90	303.83	171.82	204.55	85.11	157.21
TRINITY_DN10430_c2_g1	0.00	23.91	8.90	0.00	8.46	6.55
TRINITY_DN10430_c3_g1	14.42	22.38	48.76	21.34	13.91	8.09
TRINITY_DN10431_c0_g1	95.55	102.67	157.89	105.57	103.66	73.21
TRINITY_DN10432_c0_g1	80.70	7.68	124.99	26.34	83.75	17.72
TRINITY_DN10433_c0_g1	54.02	0.00	113.39	0.00	95.75	0.00
TRINITY_DN10434_c0_g1	51.43	36.42	40.63	89.45	25.64	57.22
TRINITY_DN10435_c0_g1	29.27	1.10	29.80	27.02	22.37	14.06
TRINITY_DN10435_c0_g2	26.25	17.55	45.66	35.87	44.19	19.46
TRINITY_DN10436_c0_g1	55.95	155.32	104.87	139.39	60.02	114.44
TRINITY_DN10437_c0_g1	74.89	240.21	113.39	206.37	46.65	151.24
TRINITY_DN10438_c0_g1	0.00	50.24	8.90	65.38	3.55	47.01
TRINITY_DN10439_c0_g1	30.34	10.31	44.50	26.11	27.55	18.69
TRINITY_DN10439_c0_g2	3.87	0.00	54.56	0.00	1.91	6.74
TRINITY_DN1043_c0_g1	342.17	1567.21	847.10	957.82	397.20	689.33
TRINITY_DN10441_c0_g1	10.11	112.76	39.86	76.51	12.82	101.15
TRINITY_DN10442_c0_g1	33.57	77.66	96.75	81.96	43.38	65.31
TRINITY_DN10443_c0_g1	0.00	60.77	0.00	84.68	0.00	20.04
TRINITY_DN10443_c0_g2	0.00	119.12	0.00	97.85	0.00	14.64
TRINITY_DN10444_c0_g1	170.87	103.33	286.75	116.46	101.75	246.60
TRINITY_DN10445_c0_g1	28.62	59.89	56.89	51.08	22.92	43.16
TRINITY_DN10446_c0_g1	47.78	19.52	49.53	11.81	18.55	26.20
TRINITY_DN10447_c0_g1	11.41	109.47	40.25	81.96	9.28	79.18
TRINITY_DN10448_c0_g1	188.09	652.20	347.90	335.77	151.40	355.65
TRINITY_DN10449_c0_g1	50.14	54.62	61.14	48.36	43.65	61.65
TRINITY_DN1044_c0_g1	679.40	340.69	1267.36	349.62	876.51	233.69
TRINITY_DN10450_c0_g1	287.94	264.56	778.60	306.49	422.84	423.66
TRINITY_DN10450_c0_g2	117.29	94.33	201.23	137.58	171.59	91.51
TRINITY_DN10451_c0_g1	12.70	0.00	44.12	0.00	88.66	0.00
TRINITY_DN10452_c0_g1	84.57	222.88	169.11	244.05	93.30	150.08
TRINITY_DN10453_c0_g1	65.64	23.03	78.17	33.37	65.47	37.95
TRINITY_DN10454_c0_g1	60.90	202.04	124.22	177.99	68.75	112.90
TRINITY_DN10455_c0_g1	59.83	122.41	124.22	125.55	72.02	111.93
TRINITY_DN10457_c0_g1	12.91	17.77	56.50	74.69	39.01	24.47
TRINITY_DN10458_c0_g1	22.60	5.92	58.82	0.00	46.92	9.63
TRINITY_DN10459_c0_g1	88.45	207.53	144.34	485.61	78.84	338.31
TRINITY_DN10459_c1_g1	16786.25	27251.50	36037.53	27162.14	22222.05	30083.17
TRINITY_DN1045_c0_g1	401.35	1638.50	768.93	1413.24	459.40	1094.30
TRINITY_DN10460_c0_g1	33.14	114.51	154.02	336.91	101.48	45.27
TRINITY_DN10462_c0_g1	0.00	47.82	10.45	66.97	0.00	47.01
TRINITY_DN10463_c0_g1	17.86	163.43	154.02	104.89	28.92	75.33
TRINITY_DN10464_c0_g1	91.25	120.87	201.23	63.11	67.65	19.65
TRINITY_DN10465_c0_g1	64.99	377.76	124.99	265.17	37.10	266.45
TRINITY_DN10466_c0_g1	18.08	41.68	26.70	26.79	23.46	38.92
TRINITY_DN10468_c0_g1	21.52	223.54	23.99	100.80	6.27	63.19
TRINITY_DN10469_c0_g1	0.00	7.24	51.86	80.14	21.28	0.00
TRINITY_DN10469_c0_g2	126.97	80.73	151.70	0.00	67.38	61.27
TRINITY_DN1046_c0_g1	0.00	601.74	71.59	731.48	0.00	1370.57
TRINITY_DN10471_c0_g1	46.48	1.97	105.65	0.00	40.10	10.21
TRINITY_DN10472_c0_g1	12.70	96.09	28.25	142.35	3.55	93.44
TRINITY_DN10475_c0_g1	118.36	423.83	222.90	355.07	96.57	269.91
TRINITY_DN10475_c1_g1	0.00	4.61	13.93	0.00	1.64	0.00
TRINITY_DN10476_c0_g1	51.22	232.76	77.01	239.06	53.47	264.13
TRINITY_DN10477_c0_g1	47.13	243.29	161.76	286.96	35.19	324.82
TRINITY_DN10479_c0_g1	109.54	0.00	188.85	0.00	84.30	0.00
TRINITY_DN1047_c0_g1	162.91	468.80	331.26	467.22	138.31	335.03
TRINITY_DN10480_c0_g1	15.28	95.43	49.53	0.00	36.01	109.43
TRINITY_DN10481_c0_g1	35.51	57.91	105.65	94.90	28.64	66.47
TRINITY_DN10481_c1_g1	0.00	0.00	0.00	0.00	16.91	0.00
TRINITY_DN10482_c0_g1	29.05	0.00	18.58	16.35	2.46	0.00
TRINITY_DN10482_c0_g2	59.61	34.00	90.55	39.50	68.47	40.46
TRINITY_DN10483_c0_g1	33.36	9.21	58.05	8.40	49.38	7.90
TRINITY_DN10484_c0_g1	55.09	1.97	78.56	9.99	58.38	5.39
TRINITY_DN10485_c0_g1	155.81	61.21	181.88	114.42	167.77	0.00
TRINITY_DN10486_c0_g1	128.69	98.94	224.45	162.32	121.67	200.56
TRINITY_DN10487_c0_g1	34.43	20.62	33.67	21.11	27.83	26.78
TRINITY_DN10488_c1_g1	75.97	0.00	4.26	0.00	6.00	21.00
TRINITY_DN10489_c0_g1	638.29	1822.34	1149.33	1601.67	599.34	1214.90
TRINITY_DN10489_c2_g1	0.00	0.00	4.26	0.00	0.00	0.00
TRINITY_DN1048_c0_g1	194.97	439.41	330.48	411.83	211.97	346.01
TRINITY_DN1048_c1_g1	3.44	4.83	12.38	25.65	4.91	0.00
TRINITY_DN10490_c0_g1	22.81	95.43	40.25	74.69	19.37	37.76
TRINITY_DN10490_c1_g1	9.68	17.33	10.06	0.00	0.00	25.43
TRINITY_DN10491_c0_g1	21.95	251.62	80.88	154.83	31.37	120.22
TRINITY_DN10492_c0_g1	103.51	109.91	180.33	72.19	100.12	110.01
TRINITY_DN10493_c0_g1	34.86	118.46	60.37	56.08	27.55	80.15
TRINITY_DN10494_c0_g1	27.12	48.92	133.12	73.33	91.66	51.83
TRINITY_DN10496_c0_g1	33.36	49.80	82.81	60.62	34.10	31.79
TRINITY_DN10496_c0_g2	94.47	152.25	65.40	57.44	46.65	27.55
TRINITY_DN10497_c0_g1	13.34	72.39	48.37	3.18	35.74	11.94
TRINITY_DN10498_c0_g1	331.63	479.33	633.87	709.46	328.45	339.66
TRINITY_DN10499_c0_g1	61.12	77.66	87.07	74.46	36.01	28.90
TRINITY_DN1049_c0_g1	366.28	530.67	572.73	386.40	346.46	234.08
TRINITY_DN104_c0_g1	115.78	138.86	219.80	130.09	138.86	96.91
TRINITY_DN10500_c0_g1	48.42	0.00	130.80	0.00	87.30	0.00
TRINITY_DN10502_c0_g1	105.23	506.97	102.55	76.73	78.02	137.94
TRINITY_DN10503_c0_g1	5.16	96.52	14.71	93.31	9.82	44.50
TRINITY_DN10504_c0_g1	99.21	266.76	94.42	296.95	56.74	208.65
TRINITY_DN10507_c0_g1	91.89	6.58	49.15	18.62	49.10	11.17
TRINITY_DN10508_c0_g1	298.27	221.35	881.93	263.58	373.74	279.35
TRINITY_DN10509_c0_g1	52.72	31.59	115.32	24.29	43.38	21.39
TRINITY_DN10509_c0_g2	10.76	2.41	7.35	0.00	1.64	20.61
TRINITY_DN1050_c0_g1	38.52	512.68	150.15	490.38	64.93	358.92
TRINITY_DN10512_c0_g1	86.30	155.32	81.65	95.58	85.39	57.99
TRINITY_DN10513_c0_g1	93.61	34.66	88.23	96.71	29.46	96.52
TRINITY_DN10515_c0_g1	20.87	0.00	139.70	0.00	42.28	5.20
TRINITY_DN10516_c0_g1	23.89	179.89	0.00	122.59	0.00	25.62
TRINITY_DN10518_c0_g1	43.47	60.99	38.31	62.89	18.00	23.12
TRINITY_DN10519_c0_g1	142.25	9.43	207.42	12.03	143.22	6.55
TRINITY_DN1051_c0_g1	49.07	216.74	130.80	186.16	52.92	139.48
TRINITY_DN10520_c0_g1	70.80	10.97	110.68	21.34	54.01	30.83
TRINITY_DN10521_c0_g1	55.95	69.98	112.61	56.76	48.83	37.76
TRINITY_DN10522_c0_g1	86.94	75.46	159.82	105.11	154.41	15.22
TRINITY_DN10522_c1_g1	0.00	0.00	6.58	0.00	9.28	3.66
TRINITY_DN10526_c0_g1	310.32	216.96	704.30	226.80	491.31	185.72
TRINITY_DN10527_c0_g1	69.73	427.12	143.96	317.61	75.02	318.46
TRINITY_DN10528_c0_g1	55.09	268.07	95.97	365.29	23.46	404.39
TRINITY_DN10529_c0_g1	69.08	12.28	140.86	44.72	76.11	37.18
TRINITY_DN10529_c1_g1	17.43	2.85	26.31	8.85	31.92	0.00
TRINITY_DN1052_c0_g1	80.27	1497.01	209.74	1342.86	65.20	966.57
TRINITY_DN10530_c0_g1	100.93	734.02	271.66	554.40	101.48	456.60
TRINITY_DN10530_c0_g2	31.42	293.96	88.62	207.73	31.37	169.15
TRINITY_DN10532_c0_g1	1287.34	2347.96	2525.43	2062.08	1285.71	1765.33
TRINITY_DN10532_c1_g1	23.89	17.11	38.70	8.85	13.64	21.58
TRINITY_DN10534_c0_g1	8.39	42.56	40.63	54.49	17.73	42.77
TRINITY_DN10535_c0_g1	13.99	136.67	27.86	279.92	30.28	166.65
TRINITY_DN10538_c0_g1	270.29	842.83	469.41	837.95	302.81	662.55
TRINITY_DN10539_c0_g1	80.92	19.30	111.84	17.03	65.74	11.75
TRINITY_DN10539_c0_g2	8.18	3.07	11.61	5.45	12.82	5.01
TRINITY_DN1053_c0_g1	725.45	155.32	981.77	191.16	652.54	152.59
TRINITY_DN10540_c0_g1	18.72	93.45	30.96	37.91	19.64	103.84
TRINITY_DN10540_c0_g2	11.84	15.58	61.14	0.00	28.92	0.00
TRINITY_DN10540_c0_g3	5.81	66.47	34.44	69.70	17.73	68.39
TRINITY_DN10540_c1_g1	25.61	120.44	25.93	42.45	22.10	28.90
TRINITY_DN10541_c0_g1	199.71	81.39	304.94	109.20	201.05	115.02
TRINITY_DN10542_c0_g1	56.60	56.60	102.55	33.15	81.29	23.31
TRINITY_DN10543_c0_g1	35.08	340.03	102.55	215.45	37.92	197.28
TRINITY_DN10544_c0_g1	60.47	40.15	95.97	36.78	48.83	0.00
TRINITY_DN10545_c0_g1	179.26	39.49	360.67	43.36	183.32	45.85
TRINITY_DN10545_c1_g1	436.00	74.37	756.55	18.39	711.46	33.33
TRINITY_DN10546_c0_g1	104.16	58.79	120.74	37.23	95.21	43.35
TRINITY_DN10546_c0_g2	73.38	7.90	97.52	80.82	81.02	25.43
TRINITY_DN10546_c0_g3	15.49	0.00	0.00	0.00	22.37	0.00
TRINITY_DN10547_c0_g1	21.52	122.19	55.73	39.28	26.19	34.29
TRINITY_DN10548_c0_g1	80.27	68.01	105.65	105.57	70.93	80.53
TRINITY_DN1054_c0_g1	2094.14	1761.35	3423.61	2281.39	2475.66	1622.18
TRINITY_DN1054_c1_g1	23.67	4.17	125.38	0.00	61.93	3.47
TRINITY_DN10550_c0_g1	24.10	120.00	56.11	106.93	16.64	89.01
TRINITY_DN10551_c0_g1	6733.91	3228.09	26170.70	4815.69	14853.71	4262.94
TRINITY_DN10552_c0_g1	3078.69	1178.26	5265.64	2068.67	2200.95	2472.19
TRINITY_DN10553_c0_g1	8.82	312.83	94.42	67.20	6.00	178.02
TRINITY_DN10554_c0_g1	1636.62	232.10	2682.55	882.23	1567.78	521.53
TRINITY_DN10554_c0_g2	3.44	0.00	5.42	0.00	5.73	0.00
TRINITY_DN10555_c0_g1	0.00	43.87	0.00	25.20	0.00	46.24
TRINITY_DN10556_c0_g1	178.19	1048.61	446.19	779.61	226.42	656.77
TRINITY_DN10557_c0_g1	30.56	454.32	99.45	430.22	36.56	283.98
TRINITY_DN10558_c0_g1	0.00	0.00	16.64	0.00	1.91	0.00
TRINITY_DN10558_c0_g2	49.71	0.00	39.09	0.00	17.46	2.89
TRINITY_DN10558_c0_g3	11.84	1.10	3.48	27.70	2.46	7.90
TRINITY_DN10558_c0_g4	15.71	0.00	0.00	36.32	1.36	31.02
TRINITY_DN10559_c0_g1	54.88	173.09	130.41	144.16	51.83	103.26
TRINITY_DN1055_c0_g1	3062.34	1811.81	5968.78	2502.74	4639.79	1543.19
TRINITY_DN10560_c0_g1	4.30	23.47	21.67	77.42	1.91	37.57
TRINITY_DN10561_c0_g1	76.18	105.08	515.07	239.29	193.96	165.69
TRINITY_DN10562_c0_g1	464.62	499.51	948.10	667.46	419.84	744.05
TRINITY_DN10563_c0_g1	57.24	222.88	124.99	42.23	45.01	4.24
TRINITY_DN10564_c0_g1	20.66	25.23	44.50	28.61	6.55	13.10
TRINITY_DN10564_c0_g2	17.86	32.91	6.19	0.00	7.64	24.85
TRINITY_DN10564_c0_g3	10.76	32.47	5.80	38.37	5.18	0.00
TRINITY_DN10565_c0_g1	6181.70	4098.56	9875.35	5015.02	5724.45	2666.00
TRINITY_DN10565_c1_g1	33.14	0.00	3.48	0.00	7.09	0.00
TRINITY_DN10566_c0_g1	603.21	2100.72	1231.76	2275.26	636.99	2235.03
TRINITY_DN10567_c0_g1	0.00	371.18	103.32	230.20	1.09	156.44
TRINITY_DN10568_c0_g1	66.71	233.19	73.91	7.49	44.74	19.07
TRINITY_DN10569_c0_g1	21.09	115.83	93.26	70.61	27.28	39.11
TRINITY_DN1056_c0_g1	138.59	522.55	313.45	374.14	161.77	278.58
TRINITY_DN10570_c0_g1	285.79	309.10	649.35	1021.17	591.16	389.75
TRINITY_DN10571_c0_g1	34.65	76.34	85.14	50.85	66.56	34.29
TRINITY_DN10572_c0_g1	57.03	109.25	109.52	81.50	77.75	51.83
TRINITY_DN10573_c1_g1	36.58	44.97	61.92	28.61	34.65	41.04
TRINITY_DN10573_c1_g2	8.39	3.95	4.64	3.41	4.09	3.47
TRINITY_DN10574_c0_g1	17.00	7.46	133.12	0.00	109.94	0.00
TRINITY_DN10575_c0_g1	82.85	0.00	124.99	0.00	103.66	9.05
TRINITY_DN10576_c0_g1	65.42	10.97	101.78	57.21	62.74	48.36
TRINITY_DN10576_c0_g2	5.16	12.07	16.64	4.31	13.64	9.25
TRINITY_DN10577_c0_g1	60.90	93.01	149.76	194.79	115.67	103.84
TRINITY_DN10578_c0_g1	80.92	144.79	130.41	181.62	98.75	157.02
TRINITY_DN10578_c0_g2	5.16	6.80	1.93	12.71	7.09	3.85
TRINITY_DN10579_c0_g1	40.03	60.99	22.83	150.29	24.82	62.42
TRINITY_DN1057_c0_g1	471.51	350.56	1001.50	352.12	727.83	180.33
TRINITY_DN10580_c0_g1	52.72	125.48	303.39	118.51	144.86	102.69
TRINITY_DN10581_c0_g1	79.19	0.00	66.56	18.62	38.46	0.00
TRINITY_DN10581_c1_g1	3977.38	1684.57	9869.16	2571.30	4252.14	2580.46
TRINITY_DN10581_c1_g2	0.00	0.00	4.64	0.00	4.64	0.00
TRINITY_DN10581_c1_g3	5.16	0.00	7.74	0.00	9.82	0.00
TRINITY_DN10582_c0_g1	76.40	74.59	102.94	26.56	126.31	60.30
TRINITY_DN10583_c0_g1	58.10	238.46	46.82	67.88	41.19	64.54
TRINITY_DN10584_c0_g1	8.39	49.80	9.29	89.45	1.64	58.76
TRINITY_DN10585_c0_g1	26.25	143.91	34.83	97.62	22.10	28.71
TRINITY_DN10585_c0_g2	0.00	0.00	3.48	0.00	3.27	3.47
TRINITY_DN10586_c0_g1	53.16	157.07	60.37	89.45	40.10	113.86
TRINITY_DN10588_c0_g1	36.58	21.94	59.98	167.55	43.65	101.34
TRINITY_DN10589_c0_g1	44.33	52.21	37.54	6.36	31.92	37.18
TRINITY_DN1058_c0_g1	179.69	467.49	332.42	461.54	168.32	317.69
TRINITY_DN10590_c0_g1	38.95	145.23	277.46	228.62	43.10	19.07
TRINITY_DN10592_c0_g1	61.12	530.23	146.67	383.67	71.20	397.84
TRINITY_DN10593_c0_g1	290.74	911.94	650.13	610.02	400.20	553.12
TRINITY_DN10594_c0_g1	15.49	56.38	79.33	113.06	26.19	93.05
TRINITY_DN10595_c1_g1	34.86	55.72	112.61	0.00	43.92	6.36
TRINITY_DN10596_c0_g1	159.47	19.09	264.69	36.78	146.22	37.38
TRINITY_DN10597_c0_g1	33.57	120.66	70.82	114.88	27.01	95.56
TRINITY_DN10598_c0_g1	30.13	25.45	53.79	31.33	30.83	38.53
TRINITY_DN10599_c0_g1	90.82	773.73	237.99	527.61	92.75	389.94
TRINITY_DN1059_c0_g1	943.02	130.09	1174.10	179.81	820.31	154.32
TRINITY_DN105_c0_g1	964.75	105.30	1527.80	286.73	1096.93	261.44
TRINITY_DN10600_c0_g1	47.56	0.00	61.14	0.00	23.19	0.00
TRINITY_DN10601_c0_g1	7.10	82.92	17.03	28.15	0.00	43.93
TRINITY_DN10602_c0_g1	79.63	288.48	132.35	302.63	69.84	233.89
TRINITY_DN10603_c0_g1	0.00	100.69	0.00	36.10	0.00	4.24
TRINITY_DN10603_c0_g2	0.00	105.52	0.00	27.02	1.64	5.78
TRINITY_DN10604_c0_g1	3.44	142.37	34.44	147.11	10.09	133.32
TRINITY_DN10605_c0_g1	296.98	246.58	658.64	473.12	309.08	406.51
TRINITY_DN10605_c0_g2	0.00	0.00	11.22	0.00	5.73	0.00
TRINITY_DN10605_c0_g3	385.64	420.54	342.09	811.17	219.60	719.96
TRINITY_DN10606_c0_g1	24.32	11.19	37.54	18.16	21.82	16.95
TRINITY_DN10607_c0_g1	79.84	21.72	173.37	31.56	104.21	57.41
TRINITY_DN10607_c0_g2	0.00	0.00	6.58	1.36	6.00	0.58
TRINITY_DN10608_c0_g1	47.13	155.97	102.94	171.63	39.28	63.00
TRINITY_DN10609_c0_g1	69.30	17.55	104.10	6.58	86.20	19.84
TRINITY_DN1060_c0_g1	258.89	955.59	563.44	786.19	271.44	720.35
TRINITY_DN10610_c0_g1	28.84	83.58	62.30	45.41	25.37	66.27
TRINITY_DN10610_c0_g2	9.68	0.00	3.10	24.29	3.27	0.00
TRINITY_DN10610_c1_g1	16.14	14.92	29.41	9.08	13.91	16.76
TRINITY_DN10610_c1_g2	25.39	12.07	78.94	21.34	49.10	25.43
TRINITY_DN10610_c2_g1	0.00	1.10	6.97	2.04	3.00	5.59
TRINITY_DN10611_c0_g1	577.60	177.47	879.22	673.81	432.39	322.32
TRINITY_DN10612_c0_g1	95.12	125.92	133.51	67.65	92.48	66.47
TRINITY_DN10613_c0_g1	0.00	173.31	106.81	128.50	71.75	0.00
TRINITY_DN10613_c2_g1	9.90	6.58	4.26	0.00	4.36	10.79
TRINITY_DN10614_c0_g1	0.43	76.12	0.00	219.08	0.00	86.50
TRINITY_DN10614_c0_g2	0.00	322.04	29.02	172.99	0.27	73.02
TRINITY_DN10615_c0_g1	114.49	141.72	438.45	257.22	203.51	229.84
TRINITY_DN10616_c0_g1	114.70	26.32	138.93	32.92	63.56	46.05
TRINITY_DN10618_c0_g1	46.70	311.51	43.34	113.29	43.38	185.53
TRINITY_DN10619_c0_g1	0.00	15.79	52.24	25.20	30.83	29.28
TRINITY_DN1061_c0_g1	412.33	1898.46	927.20	1426.86	380.83	1120.50
TRINITY_DN10620_c0_g1	4.52	70.86	15.48	146.43	10.64	238.51
TRINITY_DN10621_c0_g1	44.55	131.40	59.98	61.98	26.46	129.47
TRINITY_DN10622_c0_g1	8.61	23.03	23.61	2.50	6.55	20.23
TRINITY_DN10623_c0_g1	15.93	114.51	128.09	50.63	53.74	52.40
TRINITY_DN10624_c0_g1	6.03	93.89	38.70	50.40	11.46	19.27
TRINITY_DN10625_c0_g1	148.71	67.57	202.39	95.12	134.76	89.20
TRINITY_DN10626_c0_g1	42.39	221.79	89.39	130.31	30.01	129.66
TRINITY_DN10627_c0_g1	44.76	11.41	33.67	65.84	21.55	15.80
TRINITY_DN10628_c0_g1	2.15	29.40	34.83	27.92	36.01	37.76
TRINITY_DN10629_c0_g1	1053.85	3459.53	2021.97	3175.19	1367.55	2532.68
TRINITY_DN1062_c0_g1	148.92	660.10	286.75	447.92	138.58	373.95
TRINITY_DN10630_c0_g1	29.05	87.53	95.97	79.91	28.10	36.22
TRINITY_DN10631_c0_g1	0.00	168.48	20.90	10.67	0.00	129.08
TRINITY_DN10633_c0_g1	2.58	96.74	2.32	18.84	0.00	80.15
TRINITY_DN10634_c0_g1	226.18	3146.48	551.83	2322.03	169.95	1630.08
TRINITY_DN10637_c0_g1	141.60	7.68	113.00	0.00	96.57	0.00
TRINITY_DN10637_c0_g2	63.70	0.00	166.01	19.07	16.64	1.93
TRINITY_DN10638_c0_g1	212.41	5.05	85.91	32.24	3.55	37.38
TRINITY_DN10639_c0_g1	371.01	30.27	603.69	226.57	372.37	115.79
TRINITY_DN1063_c0_g1	420.72	303.39	626.13	586.86	531.14	372.99
TRINITY_DN10641_c0_g1	26.47	147.64	63.08	83.09	9.82	30.25
TRINITY_DN10643_c0_g1	67.36	114.73	102.55	26.11	76.93	11.75
TRINITY_DN10644_c0_g1	15.71	20.84	69.66	32.01	61.11	0.00
TRINITY_DN10645_c0_g1	382.85	147.20	616.07	115.78	399.93	81.49
TRINITY_DN10647_c0_g1	54.66	78.97	151.31	48.36	81.84	0.00
TRINITY_DN10648_c0_g1	258.67	617.98	458.57	685.62	282.35	594.35
TRINITY_DN1064_c0_g1	977.67	374.03	2219.72	559.39	1592.88	455.44
TRINITY_DN10651_c0_g1	141.17	225.74	185.75	292.18	84.30	58.38
TRINITY_DN10652_c0_g1	18.08	77.22	35.99	49.95	32.74	69.55
TRINITY_DN10654_c0_g1	63.27	113.64	89.01	206.59	24.82	35.64
TRINITY_DN10655_c0_g1	79.41	571.03	301.84	390.03	148.40	342.55
TRINITY_DN10656_c0_g1	8.18	3.29	42.18	40.86	38.19	25.24
TRINITY_DN10657_c0_g1	58.75	32.03	87.07	50.63	49.92	34.68
TRINITY_DN1065_c0_g1	185.72	1175.41	376.53	905.84	139.13	813.40
TRINITY_DN10660_c0_g1	326.03	67.13	544.09	286.73	261.62	217.51
TRINITY_DN10661_c0_g1	3.23	81.17	56.50	39.05	10.64	24.08
TRINITY_DN10662_c0_g1	529.61	781.41	577.37	952.60	247.98	993.73
TRINITY_DN10663_c0_g1	95.98	66.25	55.73	14.98	43.92	57.60
TRINITY_DN10663_c0_g2	21.09	0.00	70.43	0.00	5.73	56.64
TRINITY_DN10665_c0_g1	12.91	66.03	20.90	83.32	16.10	43.73
TRINITY_DN10666_c0_g1	117.93	733.81	255.41	572.33	131.76	460.26
TRINITY_DN10666_c1_g1	7.32	8.77	9.67	35.42	8.46	22.54
TRINITY_DN10667_c0_g1	37.66	123.51	77.40	89.45	40.65	79.95
TRINITY_DN10668_c0_g1	102.65	31.81	104.87	43.14	96.57	45.85
TRINITY_DN10669_c0_g1	218.86	702.65	454.70	637.94	251.79	524.99
TRINITY_DN1066_c0_g1	49.07	268.51	128.86	261.99	69.02	157.21
TRINITY_DN10670_c0_g1	23.46	169.80	99.07	0.00	27.28	30.63
TRINITY_DN10671_c0_g1	81.99	401.89	184.98	277.20	104.76	435.79
TRINITY_DN10672_c0_g1	59.40	7.68	102.55	34.28	51.56	15.22
TRINITY_DN10674_c0_g1	15.49	38.61	25.15	19.52	12.00	28.32
TRINITY_DN10674_c0_g2	3.23	17.77	5.80	40.18	4.09	13.49
TRINITY_DN10675_c0_g1	0.00	81.17	40.25	91.49	3.55	17.34
TRINITY_DN10675_c0_g2	0.00	11.85	0.00	0.00	0.00	34.10
TRINITY_DN10676_c0_g1	18.08	14.04	45.28	23.16	25.10	32.56
TRINITY_DN10676_c0_g2	21.09	10.31	54.18	29.51	52.10	16.38
TRINITY_DN10677_c0_g1	14.63	126.80	77.01	90.36	43.10	81.11
TRINITY_DN10679_c0_g1	41.75	412.86	140.47	319.43	43.65	339.66
TRINITY_DN1067_c0_g1	901.91	931.46	1606.74	743.28	1211.51	728.63
TRINITY_DN10680_c0_g1	64.13	37.51	142.02	79.69	81.02	72.44
TRINITY_DN10681_c0_g1	59.18	79.41	73.14	82.41	34.37	0.00
TRINITY_DN10682_c0_g1	44.33	514.65	155.57	389.58	38.74	341.00
TRINITY_DN10683_c0_g1	400.06	29.18	429.94	72.88	438.94	78.99
TRINITY_DN10684_c0_g1	24.10	161.24	62.69	82.41	24.28	69.93
TRINITY_DN10684_c1_g1	20.23	0.00	27.48	0.00	9.00	0.00
TRINITY_DN10685_c1_g1	9.25	10.97	82.43	0.00	14.46	84.58
TRINITY_DN10685_c2_g1	0.00	0.00	5.42	0.00	5.46	0.00
TRINITY_DN10686_c0_g1	0.00	306.68	50.69	425.90	0.00	465.08
TRINITY_DN10687_c0_g1	0.00	0.00	73.14	0.00	59.20	0.00
TRINITY_DN1068_c0_g1	99.85	466.83	176.46	320.56	95.48	258.74
TRINITY_DN10692_c0_g1	48.64	286.06	296.04	59.25	85.11	375.68
TRINITY_DN10696_c0_g1	5.81	19.96	135.83	19.75	15.28	41.04
TRINITY_DN10696_c0_g2	0.00	21.06	80.10	0.00	0.00	0.00
TRINITY_DN10697_c0_g1	124.17	225.52	221.35	121.23	117.30	76.29
TRINITY_DN10699_c0_g1	9.04	36.64	4.26	0.00	13.37	0.00
TRINITY_DN10699_c0_g2	88.45	323.80	162.14	323.29	75.84	269.91
TRINITY_DN1069_c0_g1	1743.36	837.57	2720.86	1029.34	1520.04	817.26
TRINITY_DN106_c0_g1	380.05	1237.71	494.17	1090.86	286.99	775.64
TRINITY_DN10702_c0_g1	0.00	46.95	16.25	29.97	5.18	29.86
TRINITY_DN10702_c0_g2	318.72	41.90	383.50	50.63	323.54	35.83
TRINITY_DN10703_c0_g1	13.34	50.02	72.37	85.13	45.83	9.05
TRINITY_DN10704_c0_g1	23.46	111.22	41.02	5.22	18.28	9.83
TRINITY_DN10705_c0_g1	9.04	32.03	27.86	34.96	5.18	62.81
TRINITY_DN10706_c0_g1	49.50	107.93	50.31	50.63	39.83	7.90
TRINITY_DN10707_c0_g1	36.37	10.31	48.76	26.34	34.37	68.39
TRINITY_DN10708_c0_g1	104.80	8.56	129.25	24.29	65.74	53.75
TRINITY_DN10708_c0_g2	4.30	0.00	10.45	0.00	11.46	0.00
TRINITY_DN10709_c0_g1	112.12	29.18	130.80	61.98	82.11	29.28
TRINITY_DN1070_c0_g1	81.78	167.16	155.18	153.92	79.38	159.71
TRINITY_DN10711_c0_g1	59.61	15.14	18.19	68.79	10.91	8.28
TRINITY_DN10712_c0_g1	189.38	438.09	157.50	533.29	168.32	519.79
TRINITY_DN10713_c0_g1	33.14	12.72	100.23	8.17	71.20	20.61
TRINITY_DN10714_c0_g1	24.96	162.99	30.96	72.88	6.00	59.15
TRINITY_DN10715_c0_g1	262.76	186.47	402.46	173.90	284.80	130.04
TRINITY_DN10716_c0_g1	692.31	74.37	463.22	107.84	358.73	98.64
TRINITY_DN10716_c1_g1	0.00	3.73	13.54	19.98	2.46	0.00
TRINITY_DN10717_c0_g1	50.36	53.75	77.78	29.06	42.28	0.00
TRINITY_DN10719_c0_g1	99.85	15.14	182.27	40.64	105.85	47.39
TRINITY_DN1071_c0_g1	315.27	116.93	553.77	229.07	401.02	106.35
TRINITY_DN1071_c0_g2	0.00	0.00	3.87	0.00	5.46	0.00
TRINITY_DN10720_c0_g1	280.19	350.12	353.70	622.05	232.15	593.58
TRINITY_DN10721_c0_g1	174.10	197.00	293.72	193.43	184.69	197.09
TRINITY_DN10722_c0_g1	166.57	81.61	196.59	73.10	141.04	156.63
TRINITY_DN10723_c0_g1	17.86	81.61	70.43	74.46	27.83	96.91
TRINITY_DN10724_c0_g1	33.57	26.98	95.97	11.35	37.65	116.75
TRINITY_DN10725_c0_g1	166.57	49.58	224.45	153.92	151.40	104.23
TRINITY_DN10726_c0_g1	139.88	11.41	223.67	35.87	105.03	57.22
TRINITY_DN10727_c0_g1	404.58	829.01	784.80	763.26	495.13	656.19
TRINITY_DN10728_c0_g1	82.42	187.35	129.25	204.78	82.66	187.07
TRINITY_DN10729_c0_g1	126.54	174.40	136.99	118.51	90.57	121.95
TRINITY_DN1072_c0_g1	844.03	489.86	1459.69	532.15	865.05	426.54
TRINITY_DN10730_c0_g1	237.15	400.36	368.41	358.02	265.71	281.28
TRINITY_DN10731_c0_g1	39.60	155.97	61.92	79.46	29.19	64.35
TRINITY_DN10732_c0_g1	43.90	312.39	139.31	200.24	57.29	218.09
TRINITY_DN10733_c0_g1	32.93	275.31	88.23	221.80	34.37	160.87
TRINITY_DN10734_c0_g1	137.73	255.13	231.80	103.98	123.31	269.72
TRINITY_DN10735_c0_g1	59.40	71.30	56.89	37.46	59.47	64.73
TRINITY_DN10736_c0_g1	87.59	18.21	196.59	61.52	111.30	44.50
TRINITY_DN10737_c0_g1	23889.87	25946.66	38378.38	22248.60	31371.78	24457.56
TRINITY_DN10737_c1_g1	27.33	69.98	20.90	5.90	12.82	20.23
TRINITY_DN10738_c0_g1	75.97	19.09	138.93	22.02	48.56	44.70
TRINITY_DN10739_c0_g1	187.66	15.36	315.00	0.00	133.67	48.36
TRINITY_DN1073_c0_g1	44.76	2297.50	352.54	1108.12	45.83	1008.37
TRINITY_DN10740_c0_g1	4.73	0.00	7.35	0.00	7.91	15.61
TRINITY_DN10740_c1_g1	2.58	0.00	8.90	0.00	6.27	0.00
TRINITY_DN10740_c1_g2	0.00	0.00	10.45	0.00	3.55	19.65
TRINITY_DN10741_c0_g1	102.01	39.49	143.96	43.59	147.31	34.87
TRINITY_DN10742_c0_g1	23.67	0.00	49.92	0.00	83.48	0.00
TRINITY_DN10743_c0_g1	17.65	228.59	53.02	111.47	24.28	105.77
TRINITY_DN10744_c0_g1	139.67	54.62	287.53	75.83	173.77	83.04
TRINITY_DN10745_c0_g1	46.05	196.56	89.01	158.69	67.11	29.48
TRINITY_DN10746_c0_g1	106.96	339.15	182.27	225.66	100.66	183.22
TRINITY_DN10747_c0_g1	690.37	98.94	1133.85	246.55	706.28	198.44
TRINITY_DN10748_c0_g1	64.99	26.76	47.60	84.23	30.55	47.39
TRINITY_DN10749_c0_g1	73.38	343.76	160.21	278.79	67.65	188.03
TRINITY_DN1074_c0_g1	246.41	402.55	489.53	331.46	241.97	232.92
TRINITY_DN10751_c0_g1	0.00	18.65	6.97	92.63	6.82	105.00
TRINITY_DN10752_c0_g1	63.27	0.00	214.00	9.31	109.39	14.26
TRINITY_DN10754_c0_g1	27.76	7.02	32.89	0.00	26.46	60.11
TRINITY_DN10755_c0_g1	106.53	142.15	183.43	100.80	98.21	102.30
TRINITY_DN10756_c0_g1	26.90	0.00	47.60	45.63	16.37	31.79
TRINITY_DN10757_c0_g1	38.74	148.52	42.18	150.06	27.55	92.67
TRINITY_DN10758_c0_g1	55.31	9.87	63.08	83.32	106.66	32.75
TRINITY_DN10759_c0_g1	1.72	111.88	8.13	54.94	4.91	49.71
TRINITY_DN1075_c0_g1	196.91	48.04	381.18	72.65	211.69	80.92
TRINITY_DN10760_c0_g1	188.73	47.82	573.50	42.00	250.16	23.89
TRINITY_DN10762_c0_g1	142.89	32.25	280.17	71.97	147.04	57.99
TRINITY_DN10763_c0_g1	37.01	154.00	156.34	22.70	89.75	0.00
TRINITY_DN10764_c0_g1	32.07	0.00	28.64	15.89	6.27	0.00
TRINITY_DN10766_c0_g1	32.28	140.84	63.46	79.23	49.38	77.64
TRINITY_DN10769_c0_g1	8.82	47.82	25.15	114.42	17.19	79.38
TRINITY_DN1076_c0_g1	896.10	68.66	1102.51	179.35	877.60	101.92
TRINITY_DN10770_c0_g1	30.56	179.01	83.97	159.83	30.83	101.15
TRINITY_DN10771_c0_g1	0.00	7.68	0.00	69.92	0.00	75.71
TRINITY_DN10772_c0_g1	15.93	60.77	13.16	35.64	49.38	93.25
TRINITY_DN10773_c0_g1	4.30	93.89	7.35	124.64	6.55	116.75
TRINITY_DN10774_c0_g1	90.17	103.76	143.18	125.55	111.30	74.56
TRINITY_DN10777_c0_g1	147.63	24.57	236.06	43.59	137.49	41.42
TRINITY_DN10777_c0_g2	11.62	8.99	19.74	0.00	19.10	16.76
TRINITY_DN10777_c1_g1	7.10	58.57	30.57	70.61	17.19	27.74
TRINITY_DN10778_c0_g1	77.90	75.46	37.92	21.57	28.10	0.00
TRINITY_DN10779_c0_g1	234.14	7.24	451.61	96.71	299.53	83.61
TRINITY_DN1077_c0_g1	202.29	241.31	370.34	207.05	243.61	143.72
TRINITY_DN10780_c0_g1	44.12	34.22	115.32	31.10	87.57	20.61
TRINITY_DN10781_c0_g1	10.11	401.02	63.85	161.64	33.83	344.86
TRINITY_DN10782_c0_g1	38.95	309.98	100.61	288.78	47.47	183.60
TRINITY_DN10785_c0_g1	17.86	14.04	37.54	9.54	28.37	6.74
TRINITY_DN10786_c0_g1	2.80	87.75	20.90	61.07	1.36	75.71
TRINITY_DN10786_c0_g2	16.36	148.74	65.79	129.18	20.73	87.27
TRINITY_DN10787_c0_g1	98.35	416.81	202.00	433.39	82.66	294.77
TRINITY_DN10788_c0_g1	9.25	91.04	46.82	62.66	4.36	0.00
TRINITY_DN1078_c0_g1	125.03	800.06	325.06	690.39	132.85	563.72
TRINITY_DN10791_c0_g1	6.46	598.23	331.26	132.13	7.91	46.43
TRINITY_DN10792_c0_g1	135.58	67.35	262.76	86.72	195.33	44.50
TRINITY_DN10794_c0_g1	196.70	14.92	318.48	0.00	277.44	37.76
TRINITY_DN10796_c0_g1	94.90	4.61	182.27	38.59	114.58	14.64
TRINITY_DN10798_c0_g1	146.77	50.89	295.65	129.41	144.04	106.93
TRINITY_DN10799_c0_g1	19.37	161.24	32.89	92.40	16.91	62.42
TRINITY_DN1079_c0_g1	224.89	745.21	511.20	800.50	231.88	637.31
TRINITY_DN107_c0_g1	72.31	642.55	196.20	432.71	68.20	333.30
TRINITY_DN10800_c0_g1	99.64	499.29	231.03	386.40	114.58	268.95
TRINITY_DN10801_c0_g1	15.93	7.02	37.92	13.17	18.00	34.29
TRINITY_DN10802_c0_g1	28.19	145.01	69.66	132.81	28.37	93.05
TRINITY_DN10803_c0_g1	42.83	179.45	72.75	149.16	25.64	123.30
TRINITY_DN10805_c0_g1	15.49	140.40	69.66	183.21	31.37	115.79
TRINITY_DN10806_c0_g1	958.73	1365.82	1759.60	1311.99	2062.10	1653.01
TRINITY_DN10807_c0_g1	24.96	10.09	103.32	32.24	24.01	18.88
TRINITY_DN10808_c0_g1	52.08	12.50	68.50	39.50	50.74	20.61
TRINITY_DN10809_c0_g1	17.65	15.36	61.14	36.10	25.64	53.17
TRINITY_DN10809_c0_g2	117.29	30.05	211.68	72.88	133.13	120.03
TRINITY_DN1080_c0_g1	259.53	688.18	494.95	614.56	216.06	472.59
TRINITY_DN10810_c0_g1	21.31	82.27	54.18	85.13	19.91	43.54
TRINITY_DN10811_c0_g1	23.89	64.50	58.82	47.68	30.83	52.40
TRINITY_DN10814_c0_g1	57.67	113.20	102.55	98.76	58.65	112.13
TRINITY_DN10815_c0_g1	115.78	88.41	175.30	68.79	95.75	49.71
TRINITY_DN10816_c0_g1	57.89	157.51	140.47	113.06	46.92	95.75
TRINITY_DN10817_c0_g1	117.50	21.94	118.03	28.15	78.84	10.40
TRINITY_DN10818_c0_g1	341.74	568.62	794.08	579.83	481.22	371.44
TRINITY_DN1081_c0_g1	74.24	558.75	233.35	358.25	65.20	252.00
TRINITY_DN10820_c0_g1	0.00	256.01	34.44	205.00	5.46	136.79
TRINITY_DN10822_c0_g1	115.13	86.43	176.08	85.13	137.49	143.14
TRINITY_DN10822_c1_g1	24.10	0.00	15.09	14.08	6.00	0.00
TRINITY_DN10823_c0_g1	18.51	144.13	129.25	78.10	20.73	95.94
TRINITY_DN10824_c0_g1	51.65	218.50	144.73	165.05	55.38	129.85
TRINITY_DN10824_c1_g1	13.99	176.82	31.73	59.94	18.28	93.63
TRINITY_DN10825_c0_g1	46.05	57.91	69.66	76.05	48.83	45.66
TRINITY_DN10826_c0_g1	14.20	96.31	20.90	31.56	12.55	47.20
TRINITY_DN10827_c0_g1	51.43	453.67	122.67	326.01	44.47	226.76
TRINITY_DN10828_c0_g1	8.61	107.49	94.42	29.74	69.84	60.49
TRINITY_DN10829_c0_g1	55.09	7.24	103.71	51.76	84.30	15.80
TRINITY_DN1082_c0_g1	32.28	46.95	68.50	38.82	41.19	28.13
TRINITY_DN10830_c0_g1	84.57	39.93	92.49	63.34	84.84	102.30
TRINITY_DN10831_c0_g1	24.10	80.51	51.08	45.41	43.65	47.39
TRINITY_DN10831_c0_g2	6.24	23.25	14.32	9.76	1.36	28.13
TRINITY_DN10834_c0_g1	221.44	7.02	409.04	28.15	272.25	42.00
TRINITY_DN10835_c0_g1	78.98	201.39	93.26	245.64	33.83	191.69
TRINITY_DN10835_c0_g2	0.00	0.00	7.35	18.84	7.37	0.00
TRINITY_DN10837_c0_g1	4.73	19.96	1.55	24.06	0.00	3.66
TRINITY_DN10837_c1_g1	0.65	104.20	5.42	60.84	0.55	31.40
TRINITY_DN10838_c0_g1	0.00	159.05	57.66	343.72	62.20	21.77
TRINITY_DN10839_c0_g1	263.62	115.17	378.85	182.08	328.45	89.39
TRINITY_DN1083_c0_g1	22.81	281.24	77.40	179.12	31.64	159.14
TRINITY_DN10840_c0_g1	12.70	86.43	6.58	63.34	8.46	141.60
TRINITY_DN10841_c0_g1	116.21	1253.28	501.53	1459.55	168.86	1039.20
TRINITY_DN10841_c0_g2	3.01	266.76	10.45	15.89	1.91	185.72
TRINITY_DN10844_c0_g1	74.46	66.69	149.76	23.61	135.04	28.90
TRINITY_DN10845_c0_g1	2.80	166.94	5.03	102.39	48.29	136.02
TRINITY_DN10846_c0_g1	74.24	0.00	31.35	0.00	10.37	0.00
TRINITY_DN10847_c0_g1	6.46	124.82	53.40	24.75	12.82	24.66
TRINITY_DN10848_c0_g1	3.44	0.00	3.48	0.00	19.37	3.85
TRINITY_DN10848_c0_g2	46.48	7.24	50.69	32.24	40.92	8.86
TRINITY_DN10849_c0_g1	22.17	65.81	21.67	0.00	12.55	63.58
TRINITY_DN1084_c0_g1	450.63	188.22	645.87	265.85	344.00	278.01
TRINITY_DN10850_c0_g1	8.18	3.29	35.60	27.24	5.18	12.52
TRINITY_DN10852_c0_g1	75.97	39.93	251.15	4.54	165.32	17.72
TRINITY_DN10853_c0_g1	20.44	44.31	27.09	87.86	9.82	41.81
TRINITY_DN10854_c0_g1	54.88	13.38	121.90	56.76	87.02	30.83
TRINITY_DN10854_c0_g2	1.51	0.00	6.97	0.00	7.64	0.00
TRINITY_DN10855_c0_g1	178.40	245.26	315.39	192.06	144.31	298.23
TRINITY_DN10856_c0_g1	29.27	411.55	176.46	671.09	27.83	732.10
TRINITY_DN10857_c0_g1	52.51	23.25	96.75	11.58	50.47	23.12
TRINITY_DN10858_c0_g1	9.68	63.62	51.86	69.24	25.64	73.79
TRINITY_DN10859_c0_g1	26.90	4.39	32.12	23.38	21.55	7.13
TRINITY_DN1085_c0_g1	110.40	451.69	236.44	444.97	102.30	277.04
TRINITY_DN10860_c0_g1	3226.10	872.01	3896.89	1045.68	3022.63	1137.07
TRINITY_DN10861_c0_g1	62.62	0.00	59.21	0.00	51.29	14.06
TRINITY_DN10862_c0_g1	381.12	284.75	1075.03	468.58	295.17	650.22
TRINITY_DN10863_c0_g1	0.00	126.58	50.31	40.64	4.64	67.62
TRINITY_DN10864_c0_g1	156.45	3321.10	517.01	1948.57	159.86	1552.44
TRINITY_DN10864_c0_g2	0.00	0.00	3.87	0.00	6.27	4.24
TRINITY_DN10865_c0_g1	148.49	79.63	159.44	159.60	128.22	100.76
TRINITY_DN10866_c0_g1	44.98	16.89	77.40	33.15	53.74	22.73
TRINITY_DN10867_c0_g1	153.65	2.41	247.67	1.82	102.03	6.74
TRINITY_DN10868_c0_g1	127.62	267.42	282.88	282.65	135.58	225.80
TRINITY_DN1086_c0_g1	51.65	549.31	184.59	466.09	51.56	299.97
TRINITY_DN10871_c0_g1	18.72	31.81	54.95	91.26	27.28	79.76
TRINITY_DN10871_c0_g2	12.70	33.78	25.93	73.78	17.19	54.91
TRINITY_DN10872_c0_g1	14.85	1.32	34.05	60.84	36.28	16.57
TRINITY_DN10873_c0_g1	0.00	328.40	126.54	633.86	0.00	106.35
TRINITY_DN10874_c0_g1	39.17	170.67	48.37	108.29	52.92	94.98
TRINITY_DN10875_c0_g1	62.84	208.41	113.77	236.33	57.56	215.39
TRINITY_DN10876_c0_g1	15.93	34.22	53.40	55.39	13.37	76.49
TRINITY_DN10877_c0_g1	88.88	154.00	111.84	112.83	47.74	42.96
TRINITY_DN10880_c0_g1	21.09	12.72	0.00	42.68	9.82	0.00
TRINITY_DN10881_c0_g1	94.04	208.62	197.36	193.43	105.85	144.69
TRINITY_DN10882_c0_g1	0.00	339.81	10.84	806.63	0.00	44.12
TRINITY_DN10884_c0_g1	36.37	519.04	117.26	383.67	44.47	274.15
TRINITY_DN10884_c0_g2	0.00	1.75	14.32	10.90	20.46	18.69
TRINITY_DN10886_c0_g1	26.25	55.94	60.37	34.51	32.74	73.98
TRINITY_DN10886_c1_g1	0.00	0.00	4.26	0.00	0.00	0.00
TRINITY_DN10887_c0_g1	135.58	71.95	174.92	43.14	129.31	75.91
TRINITY_DN10887_c1_g1	0.00	0.00	8.90	0.00	8.73	0.00
TRINITY_DN10887_c2_g1	0.00	0.00	2.71	0.00	22.10	0.00
TRINITY_DN10887_c4_g1	0.00	3.07	2.32	8.40	4.36	0.00
TRINITY_DN10887_c5_g1	10.76	0.00	5.03	0.00	5.18	0.00
TRINITY_DN10889_c0_g1	40.46	42.56	51.86	45.41	29.19	45.08
TRINITY_DN1088_c0_g1	1033.40	433.04	2062.99	1026.39	963.53	1011.26
TRINITY_DN10891_c0_g1	315.70	57.70	498.43	6.36	105.03	0.00
TRINITY_DN10891_c0_g2	342.60	44.09	840.13	141.21	461.31	88.82
TRINITY_DN10892_c0_g1	60.69	44.31	136.60	76.73	100.12	50.48
TRINITY_DN10893_c0_g1	58.10	95.87	123.83	96.49	59.20	200.56
TRINITY_DN10895_c0_g1	107.60	19.96	97.52	29.97	103.66	13.49
TRINITY_DN10897_c0_g1	1.51	63.18	1.55	161.42	0.00	10.40
TRINITY_DN10898_c0_g1	62.84	8.34	253.86	0.00	51.01	0.00
TRINITY_DN10899_c1_g1	17.22	10.53	73.91	96.71	62.74	34.87
TRINITY_DN1089_c0_g1	135.58	38.61	244.96	43.59	107.76	55.87
TRINITY_DN108_c0_g1	116.21	182.52	219.80	144.62	132.85	111.74
TRINITY_DN10901_c0_g1	110.40	66.25	193.49	86.04	63.56	25.43
TRINITY_DN10902_c0_g1	214.34	849.85	446.19	1770.13	528.69	1940.26
TRINITY_DN10905_c0_g1	54.88	34.00	88.62	59.71	27.55	41.81
TRINITY_DN10906_c0_g1	15.71	9.21	10.84	24.52	15.00	4.43
TRINITY_DN10907_c0_g1	140.53	295.94	207.42	252.91	122.21	203.25
TRINITY_DN10909_c0_g1	69.73	8.34	118.80	78.32	76.11	47.78
TRINITY_DN1090_c0_g1	302.36	1663.07	657.09	1252.73	301.44	812.25
TRINITY_DN10910_c0_g1	0.00	72.39	29.41	60.84	9.00	4.05
TRINITY_DN10911_c0_g1	11.41	27.64	21.28	26.56	13.91	26.01
TRINITY_DN10912_c0_g1	48.85	118.24	91.71	321.92	24.55	89.39
TRINITY_DN10912_c0_g2	97.92	0.00	135.06	41.55	44.74	31.02
TRINITY_DN10913_c0_g1	179.91	133.16	337.45	75.83	151.68	170.31
TRINITY_DN10913_c0_g2	85.87	30.27	72.37	48.81	40.10	5.59
TRINITY_DN10913_c2_g1	68.22	36.64	90.55	52.22	96.57	42.00
TRINITY_DN10914_c0_g1	58.54	29.18	91.33	30.65	69.29	28.13
TRINITY_DN10915_c0_g1	9.47	58.35	35.60	5.22	6.00	1.16
TRINITY_DN10917_c0_g1	0.00	463.76	10.06	186.84	3.82	360.66
TRINITY_DN10917_c0_g2	27.98	54.84	102.16	35.19	28.64	11.94
TRINITY_DN10917_c0_g3	31.42	40.58	34.05	11.12	18.55	10.40
TRINITY_DN10917_c0_g4	34.65	0.00	43.34	0.00	5.46	0.00
TRINITY_DN10917_c1_g1	34.65	101.79	55.34	103.75	39.56	31.40
TRINITY_DN10917_c3_g1	105.02	481.74	87.84	296.27	52.65	210.96
TRINITY_DN10918_c0_g1	25.61	363.28	121.51	274.25	28.37	219.44
TRINITY_DN10918_c0_g2	3.44	6.58	10.45	1.36	3.55	5.78
TRINITY_DN1091_c0_g1	76.18	448.62	272.82	371.19	75.29	403.81
TRINITY_DN10920_c0_g1	72.09	32.69	113.77	7.95	93.02	0.00
TRINITY_DN10921_c0_g1	0.00	158.61	48.37	26.11	10.64	34.10
TRINITY_DN10923_c0_g1	9.25	88.41	87.84	35.19	43.65	45.85
TRINITY_DN10924_c0_g1	63.92	60.11	133.90	76.28	90.30	50.09
TRINITY_DN10925_c0_g1	11.41	227.49	24.77	199.33	6.82	172.24
TRINITY_DN10925_c0_g2	0.00	8.34	7.35	0.00	6.55	12.52
TRINITY_DN10925_c0_g3	0.00	0.00	3.87	4.77	1.91	17.34
TRINITY_DN10925_c1_g1	0.00	35.98	0.00	0.00	3.27	0.00
TRINITY_DN10926_c0_g1	5.16	5.48	29.80	9.54	9.82	84.19
TRINITY_DN10926_c0_g2	0.00	0.00	16.25	11.58	0.00	74.75
TRINITY_DN10927_c0_g1	49.07	37.29	75.07	62.43	51.56	28.13
TRINITY_DN10928_c0_g1	0.00	57.48	3.48	106.70	4.09	82.65
TRINITY_DN10929_c0_g1	196.05	482.40	315.39	462.23	210.87	360.66
TRINITY_DN1092_c0_g1	100.93	2304.74	583.95	1996.93	146.22	1485.39
TRINITY_DN1092_c1_g1	1650.17	5553.89	3636.07	4689.46	2041.91	3853.55
TRINITY_DN10930_c0_g1	1044.16	696.73	2436.81	1149.89	1565.06	1078.69
TRINITY_DN10931_c0_g1	38.31	130.09	51.08	160.96	64.11	46.05
TRINITY_DN10931_c1_g1	19.15	28.30	17.03	46.54	4.36	15.61
TRINITY_DN10932_c0_g1	134.72	126.36	167.56	185.48	130.67	44.31
TRINITY_DN10933_c0_g1	10522.34	10796.26	19793.26	17169.79	12787.25	9422.13
TRINITY_DN10934_c0_g1	23.03	157.29	28.25	34.96	49.10	10.40
TRINITY_DN10935_c0_g1	0.00	134.91	42.57	81.28	0.00	168.38
TRINITY_DN10936_c0_g1	41.32	171.55	91.71	80.14	54.29	269.91
TRINITY_DN10936_c1_g1	207.24	200.07	303.78	343.95	265.98	249.68
TRINITY_DN10937_c0_g1	33.36	126.80	81.27	154.38	37.10	119.26
TRINITY_DN10937_c1_g1	19.58	80.73	2.32	140.30	2.46	2.70
TRINITY_DN10937_c1_g2	8.18	159.27	16.25	70.61	0.00	48.94
TRINITY_DN10938_c0_g1	16.14	481.31	91.33	259.72	17.73	224.06
TRINITY_DN10939_c0_g1	44.12	91.04	121.51	63.34	51.56	39.11
TRINITY_DN1093_c0_g1	340.67	125.04	487.60	455.42	336.64	293.03
TRINITY_DN1093_c0_g2	16.14	11.41	10.45	57.89	5.46	78.03
TRINITY_DN10940_c0_g1	136.22	266.54	384.27	275.16	412.20	336.19
TRINITY_DN10942_c0_g1	672.72	453.88	893.15	312.16	879.24	214.43
TRINITY_DN10942_c0_g2	6162.55	5982.32	5730.79	9784.84	7470.10	4941.29
TRINITY_DN10942_c0_g3	890.08	2283.24	2559.87	2291.61	2950.61	1191.78
TRINITY_DN10945_c0_g1	0.00	125.48	25.54	32.69	8.18	54.91
TRINITY_DN10946_c0_g1	334.21	392.68	878.83	572.79	449.03	169.54
TRINITY_DN10947_c0_g1	84.57	334.76	145.12	217.26	92.75	177.25
TRINITY_DN10948_c0_g1	57.67	24.79	108.35	42.68	76.38	34.10
TRINITY_DN10949_c0_g1	55.74	23.47	71.59	27.92	40.65	28.32
TRINITY_DN1094_c0_g1	59.61	201.60	123.83	140.08	58.11	88.62
TRINITY_DN10950_c0_g1	6.03	102.89	76.62	31.33	19.37	60.11
TRINITY_DN10951_c0_g1	23.03	53.53	102.55	16.35	47.74	0.00
TRINITY_DN10952_c0_g1	28.84	115.39	87.46	23.61	88.11	15.80
TRINITY_DN10953_c0_g1	206.81	1057.38	376.92	982.12	168.32	640.40
TRINITY_DN10954_c0_g1	124.39	53.31	168.34	45.63	92.21	77.26
TRINITY_DN10954_c0_g2	17.00	15.58	17.41	14.08	14.46	6.36
TRINITY_DN10954_c0_g3	29.48	20.40	53.02	8.17	7.91	1.93
TRINITY_DN10954_c0_g4	35.51	5.70	38.31	2.95	20.19	2.70
TRINITY_DN10954_c1_g1	0.00	13.16	7.74	22.25	3.00	8.48
TRINITY_DN10955_c0_g1	89.95	7.02	154.79	0.00	108.57	0.00
TRINITY_DN10956_c0_g1	74.24	70.64	147.05	86.27	117.85	9.44
TRINITY_DN10957_c0_g1	5.38	258.64	54.56	563.03	1.36	576.43
TRINITY_DN10959_c0_g1	30.56	38.83	29.02	64.70	28.92	33.33
TRINITY_DN1095_c0_g1	319.79	116.49	584.34	219.76	435.94	159.71
TRINITY_DN10960_c0_g1	0.00	22.60	0.00	12.26	3.27	22.16
TRINITY_DN10961_c0_g1	3.66	77.66	24.77	115.78	9.00	76.29
TRINITY_DN10962_c0_g1	60.69	118.68	25.15	15.89	8.46	84.77
TRINITY_DN10963_c0_g1	103.30	49.58	189.23	150.06	97.39	122.15
TRINITY_DN10963_c1_g1	89.31	8.99	198.91	10.22	96.03	17.34
TRINITY_DN10964_c0_g1	7.10	111.44	31.35	91.26	22.64	94.02
TRINITY_DN10965_c0_g1	16.36	19.30	35.60	17.48	15.82	15.80
TRINITY_DN10966_c0_g1	56.38	13.16	121.12	31.33	72.29	27.16
TRINITY_DN10967_c0_g1	147.20	320.72	231.03	340.77	168.59	652.34
TRINITY_DN10967_c1_g1	0.00	5.05	0.00	0.00	0.00	0.00
TRINITY_DN10968_c0_g1	542.10	189.98	1044.85	256.99	598.52	171.47
TRINITY_DN10968_c1_g1	18.94	0.22	18.58	11.35	24.01	0.00
TRINITY_DN10969_c0_g1	37.23	52.43	124.22	0.00	84.30	0.00
TRINITY_DN1096_c0_g1	1011.67	338.27	1681.04	572.33	1213.96	453.13
TRINITY_DN10970_c0_g1	23.46	91.04	104.10	55.62	35.46	48.16
TRINITY_DN10972_c0_g1	39.17	113.86	92.49	104.21	62.74	44.12
TRINITY_DN10973_c0_g1	117.93	68.01	243.02	110.79	158.22	70.51
TRINITY_DN10974_c0_g1	0.00	34.44	4.26	26.34	8.18	85.15
TRINITY_DN10975_c0_g1	98.78	145.01	104.87	84.23	91.66	152.97
TRINITY_DN10976_c0_g1	224.67	605.91	470.57	598.67	288.90	465.65
TRINITY_DN10977_c0_g1	163.98	71.52	173.75	59.48	109.94	102.49
TRINITY_DN10977_c0_g2	144.40	32.25	404.78	153.70	313.45	165.11
TRINITY_DN10978_c0_g1	2429.21	2792.63	3169.37	2512.28	2601.97	2044.10
TRINITY_DN10979_c0_g1	165.06	32.25	237.61	85.36	87.84	13.68
TRINITY_DN1097_c0_g1	349.92	877.28	702.76	738.74	373.46	557.36
TRINITY_DN10980_c0_g1	72.31	3.29	58.82	27.47	37.10	0.00
TRINITY_DN10982_c0_g1	20.87	99.82	63.46	81.73	25.64	57.60
TRINITY_DN10983_c0_g1	152.58	184.05	218.64	293.09	139.40	212.89
TRINITY_DN10984_c0_g1	17.22	198.53	26.70	101.71	24.82	97.68
TRINITY_DN10985_c0_g1	223.38	7.24	337.45	26.34	227.79	0.00
TRINITY_DN10986_c0_g1	101.79	222.23	30.96	17.03	18.00	66.08
TRINITY_DN10987_c0_g1	15.49	164.75	19.74	56.76	4.91	215.58
TRINITY_DN10989_c0_g1	110.61	719.98	192.33	488.56	92.21	415.95
TRINITY_DN1098_c0_g1	516.49	1469.15	1025.88	886.77	591.70	736.53
TRINITY_DN10991_c0_g1	159.03	222.23	260.05	237.24	177.59	188.42
TRINITY_DN10992_c0_g1	74.89	0.00	157.50	46.31	87.30	12.52
TRINITY_DN10993_c0_g1	64.13	75.46	61.92	84.23	27.28	94.02
TRINITY_DN10994_c0_g1	32.07	139.08	62.30	93.53	33.01	23.70
TRINITY_DN10995_c0_g1	97.49	119.12	164.08	362.11	150.86	196.51
TRINITY_DN10996_c0_g1	0.00	74.59	0.00	105.57	0.00	62.61
TRINITY_DN10997_c0_g1	30.56	181.42	61.14	155.29	43.10	80.92
TRINITY_DN10999_c0_g1	113.20	100.47	179.95	115.78	80.20	97.87
TRINITY_DN1099_c0_g1	416.20	377.10	679.15	258.81	362.01	170.50
TRINITY_DN109_c0_g1	114.92	435.46	281.72	344.17	115.94	228.69
TRINITY_DN109_c1_g1	7.96	40.80	39.86	76.73	19.64	67.43
TRINITY_DN109_c1_g2	8.61	0.00	78.94	26.34	20.73	0.00
TRINITY_DN109_c1_g3	10.33	34.44	14.71	69.24	0.00	106.93
TRINITY_DN10_c0_g1	1663.09	205.55	3934.43	717.40	1904.42	1095.84
TRINITY_DN11000_c1_g1	0.00	0.00	0.00	30.19	4.91	5.39
TRINITY_DN11002_c0_g1	9.68	23.91	20.12	12.94	3.27	92.09
TRINITY_DN11002_c0_g2	13.13	4.39	16.25	20.43	9.55	62.61
TRINITY_DN11003_c0_g1	31.85	24.13	76.62	12.71	36.28	42.77
TRINITY_DN11006_c0_g1	33.14	140.40	36.38	118.73	70.66	75.14
TRINITY_DN11007_c0_g1	88.23	78.76	203.16	114.88	88.93	83.42
TRINITY_DN11008_c0_g1	2.15	8.77	361.05	17.25	383.01	14.83
TRINITY_DN11009_c0_g1	39.60	70.64	104.10	69.92	48.56	75.71
TRINITY_DN1100_c0_g1	148.49	2044.56	472.12	1772.40	171.32	1350.53
TRINITY_DN11010_c0_g1	58.32	68.01	49.15	19.52	28.64	66.85
TRINITY_DN11010_c0_g2	0.00	14.26	20.51	32.92	0.00	23.50
TRINITY_DN11011_c0_g1	5.60	113.20	28.25	110.79	4.91	25.62
TRINITY_DN11012_c0_g1	11286.09	297.47	19804.49	188.89	14747.87	250.65
TRINITY_DN11012_c1_g1	15.28	0.00	45.66	0.00	24.55	0.00
TRINITY_DN11013_c0_g1	17.65	43.22	33.67	34.51	12.55	25.05
TRINITY_DN11013_c0_g2	0.00	18.43	0.00	0.00	9.00	0.00
TRINITY_DN11014_c0_g1	22.17	79.63	51.08	58.12	27.83	47.97
TRINITY_DN11014_c0_g2	0.00	25.67	22.44	23.38	11.18	25.43
TRINITY_DN11015_c0_g1	20.01	50.02	41.02	62.21	40.92	101.72
TRINITY_DN11015_c0_g2	2.58	47.82	12.00	21.79	6.55	36.99
TRINITY_DN11015_c0_g3	22.81	298.57	23.99	331.91	8.46	390.90
TRINITY_DN11015_c1_g1	0.00	0.00	18.58	0.00	6.27	0.00
TRINITY_DN11015_c2_g1	11.19	36.85	29.41	37.91	14.73	31.98
TRINITY_DN11017_c0_g1	66.93	14.92	124.99	27.92	44.47	11.75
TRINITY_DN11018_c0_g1	512.61	39.05	975.96	50.40	567.70	97.87
TRINITY_DN11019_c0_g1	5.81	77.00	10.84	137.35	28.37	56.83
TRINITY_DN1101_c0_g1	835.20	896.58	1597.84	894.71	1245.88	713.03
TRINITY_DN1101_c0_g2	12.91	17.11	11.61	5.68	8.18	7.32
TRINITY_DN11020_c0_g1	39.81	28.30	56.89	37.69	32.46	34.87
TRINITY_DN11021_c0_g1	44.33	96.96	75.46	89.90	50.20	165.49
TRINITY_DN11022_c1_g1	98.13	74.15	159.44	55.85	111.30	0.00
TRINITY_DN11023_c0_g1	88.23	88.41	58.05	93.08	22.10	136.21
TRINITY_DN11023_c0_g2	85.22	23.47	138.93	5.45	165.04	19.27
TRINITY_DN11024_c0_g1	56.38	170.01	249.60	94.90	96.57	30.05
TRINITY_DN11025_c0_g1	0.00	49.36	171.43	0.00	67.93	0.00
TRINITY_DN11026_c0_g1	33.36	246.58	69.27	14.30	49.92	80.15
TRINITY_DN11028_c0_g1	68.00	238.46	110.68	201.83	54.29	151.43
TRINITY_DN11028_c0_g2	77.90	227.71	169.50	197.74	76.93	187.26
TRINITY_DN11029_c0_g1	87.59	107.71	54.56	50.40	105.85	12.52
TRINITY_DN1102_c0_g1	12.05	399.92	61.92	304.90	12.28	267.79
TRINITY_DN11030_c0_g1	37.88	14.26	15.48	79.01	5.18	0.00
TRINITY_DN11030_c0_g2	33.57	60.33	120.74	55.17	40.10	21.00
TRINITY_DN11031_c0_g1	31.20	2.41	27.86	0.00	15.28	5.20
TRINITY_DN11032_c0_g1	32.71	85.34	82.43	73.56	40.92	94.40
TRINITY_DN11033_c0_g1	0.00	4.61	3.48	0.00	0.00	19.07
TRINITY_DN11034_c0_g1	3.66	118.24	93.26	80.82	24.55	44.70
TRINITY_DN11035_c0_g1	89.31	595.16	202.78	497.19	80.75	398.80
TRINITY_DN11035_c0_g2	0.00	0.00	0.00	0.00	0.00	0.00
TRINITY_DN11036_c0_g1	27.12	102.67	39.09	33.60	8.73	49.71
TRINITY_DN11037_c0_g1	71.45	85.34	171.43	26.56	129.58	26.39
TRINITY_DN11038_c0_g1	68.22	90.38	142.80	180.26	64.38	159.52
TRINITY_DN11039_c1_g1	12.70	0.00	4.26	0.00	0.00	0.00
TRINITY_DN1103_c0_g1	1182.11	2665.83	2056.41	2483.90	934.61	1879.19
TRINITY_DN11040_c0_g1	41.32	63.84	158.27	61.07	42.83	49.90
TRINITY_DN11045_c0_g1	18.51	1523.77	336.29	404.56	4.36	623.25
TRINITY_DN11046_c0_g1	0.00	118.46	4.26	101.93	2.46	79.95
TRINITY_DN11048_c0_g1	490.23	84.24	1087.41	378.68	778.30	141.41
TRINITY_DN11049_c0_g1	297.63	321.60	467.47	535.56	348.91	477.21
TRINITY_DN1104_c0_g1	1646.73	10951.80	4467.69	8173.18	1872.23	6687.74
TRINITY_DN11050_c0_g1	0.00	0.00	29.80	8.17	12.82	14.83
TRINITY_DN11050_c0_g2	75.97	118.68	128.48	162.32	81.57	130.24
TRINITY_DN11051_c0_g1	12.70	30.05	31.35	11.58	25.92	1.35
TRINITY_DN11052_c0_g1	27.33	96.74	66.95	62.21	30.55	39.88
TRINITY_DN11052_c1_g1	0.00	8.56	0.00	0.00	0.00	3.47
TRINITY_DN11053_c0_g1	4.73	12.72	0.00	82.41	0.00	10.60
TRINITY_DN11053_c2_g1	657.01	331.25	822.72	682.21	464.31	445.23
TRINITY_DN11055_c0_g1	0.00	63.40	101.00	129.63	47.19	26.01
TRINITY_DN11056_c0_g1	41.32	0.00	108.74	116.69	48.01	22.93
TRINITY_DN11058_c0_g1	0.00	67.13	12.77	85.36	12.00	17.72
TRINITY_DN1105_c0_g1	100.28	669.97	217.48	509.22	93.84	407.66
TRINITY_DN11062_c0_g1	688.43	497.32	932.24	770.98	554.33	882.57
TRINITY_DN11064_c0_g1	18.29	42.12	28.25	53.81	21.28	63.00
TRINITY_DN11066_c0_g1	0.00	0.00	4.26	0.00	0.00	15.22
TRINITY_DN11066_c0_g2	70.37	0.00	73.53	0.00	11.73	0.00
TRINITY_DN11067_c0_g1	31.42	18.43	27.48	11.35	28.92	3.47
TRINITY_DN11068_c0_g1	136.87	32.69	247.67	102.16	172.14	54.91
TRINITY_DN11068_c0_g2	0.00	0.00	0.00	44.04	0.00	0.00
TRINITY_DN11069_c0_g1	24.96	274.44	85.52	179.81	27.01	71.09
TRINITY_DN1106_c0_g1	258.89	1316.90	610.27	1306.54	235.43	1106.44
TRINITY_DN11071_c0_g1	8.39	9.21	1.93	0.00	3.27	0.00
TRINITY_DN11071_c0_g2	21.09	65.59	48.37	36.32	26.73	41.42
TRINITY_DN11071_c0_g3	0.86	15.14	5.42	19.30	0.00	8.86
TRINITY_DN11072_c0_g1	27.33	33.78	68.50	13.17	47.19	24.66
TRINITY_DN11073_c0_g1	76.40	21.94	130.41	48.58	73.66	47.78
TRINITY_DN11074_c0_g1	32.71	18.21	53.79	41.09	49.92	19.65
TRINITY_DN11075_c0_g1	106.53	379.96	186.52	315.57	139.67	171.66
TRINITY_DN11076_c0_g1	15.93	101.35	45.28	117.60	29.19	60.88
TRINITY_DN11078_c0_g1	384.57	354.73	943.46	316.47	608.35	455.06
TRINITY_DN11078_c0_g2	442.89	44.75	592.47	105.34	311.81	126.77
TRINITY_DN11079_c0_g1	47.78	257.11	273.98	207.28	53.20	193.62
TRINITY_DN1107_c0_g1	491.74	1405.31	1047.56	1280.66	645.45	891.24
TRINITY_DN1107_c2_g1	23.24	19.74	17.80	22.48	22.10	45.85
TRINITY_DN11080_c0_g1	3.87	78.76	8.90	47.22	1.09	22.35
TRINITY_DN11081_c0_g1	137.51	46.29	200.07	67.88	117.03	56.06
TRINITY_DN11082_c0_g1	45.62	120.22	50.69	144.62	28.92	98.06
TRINITY_DN11082_c0_g2	2.80	13.82	1.55	12.49	0.00	0.00
TRINITY_DN11082_c0_g3	0.00	16.67	0.00	0.00	8.73	0.00
TRINITY_DN11083_c0_g1	35.72	29.62	54.56	59.25	28.10	69.16
TRINITY_DN11083_c0_g2	5.81	7.02	12.38	14.08	8.73	10.02
TRINITY_DN11084_c0_g1	95.77	19.52	114.16	98.53	65.47	49.51
TRINITY_DN11084_c1_g1	25.61	0.00	13.16	0.00	0.00	0.00
TRINITY_DN11085_c0_g1	6.67	27.42	8.90	18.16	11.73	34.68
TRINITY_DN11086_c0_g1	13.77	11.41	26.31	19.98	24.82	8.28
TRINITY_DN11089_c0_g1	21.74	19.09	22.44	22.02	17.73	8.86
TRINITY_DN1108_c0_g1	225.75	191.95	480.63	148.02	280.44	133.51
TRINITY_DN11094_c0_g1	4.95	23.47	41.41	10.44	43.38	20.81
TRINITY_DN11095_c0_g1	34.65	0.00	104.10	0.00	38.46	0.00
TRINITY_DN11096_c0_g1	208.53	10.97	376.14	74.46	219.33	48.36
TRINITY_DN11096_c0_g2	6.03	2.41	10.45	14.08	4.91	14.83
TRINITY_DN11098_c0_g1	124.39	562.04	234.90	418.86	133.13	544.64
TRINITY_DN11099_c0_g1	63.48	31.59	170.27	4.99	116.21	54.52
TRINITY_DN1109_c0_g1	176.25	258.42	342.09	219.99	216.88	169.92
TRINITY_DN110_c0_g1	413.40	221.79	736.04	199.78	473.31	149.50
TRINITY_DN11101_c0_g1	0.00	0.00	11.22	0.00	5.73	0.00
TRINITY_DN11102_c0_g1	0.00	27.64	96.36	29.51	46.65	31.02
TRINITY_DN11104_c0_g1	42.18	2.85	49.53	18.62	31.37	25.24
TRINITY_DN11105_c0_g1	0.00	14.70	26.31	33.83	0.00	0.00
TRINITY_DN11106_c0_g1	876.52	3822.59	2140.39	2954.75	956.71	2260.07
TRINITY_DN11107_c0_g1	129.98	35.54	291.78	38.59	129.31	78.41
TRINITY_DN11109_c0_g1	23.89	59.01	143.57	49.49	38.74	12.52
TRINITY_DN1110_c0_g1	701.78	616.44	937.65	579.14	555.15	896.82
TRINITY_DN1110_c0_g2	802.06	719.77	1054.52	864.06	556.24	896.44
TRINITY_DN1110_c1_g1	595.90	196.12	744.55	235.20	473.85	382.04
TRINITY_DN11111_c0_g1	110.40	85.34	223.29	88.09	145.13	83.23
TRINITY_DN11112_c0_g1	243.82	212.79	504.24	407.06	259.16	123.49
TRINITY_DN11113_c0_g1	57.67	68.23	151.31	76.73	27.83	68.39
TRINITY_DN11114_c0_g1	12.05	5.26	27.09	0.00	19.37	8.86
TRINITY_DN11117_c0_g1	0.00	30.49	3.10	79.23	0.00	21.58
TRINITY_DN11118_c0_g1	0.00	147.42	1.55	14.30	0.00	0.00
TRINITY_DN1111_c0_g1	542.74	511.80	998.41	453.83	566.88	332.91
TRINITY_DN11121_c0_g1	144.19	170.01	257.73	157.33	237.88	126.58
TRINITY_DN11124_c0_g1	30.34	98.50	49.15	57.44	33.83	71.48
TRINITY_DN11125_c0_g1	179.48	36.64	277.85	21.79	191.51	17.34
TRINITY_DN11126_c0_g1	1.72	22.81	17.80	14.98	16.10	31.21
TRINITY_DN11126_c0_g2	6.89	0.00	4.26	0.00	6.55	3.08
TRINITY_DN11127_c0_g1	10.54	131.40	29.80	92.40	9.00	109.24
TRINITY_DN11127_c0_g2	0.00	9.87	1.55	0.00	4.09	0.00
TRINITY_DN11128_c0_g1	143.54	250.74	221.35	190.25	95.21	112.13
TRINITY_DN1112_c0_g1	364.98	1143.38	1023.18	1067.71	569.33	912.24
TRINITY_DN11130_c0_g1	0.00	118.46	37.92	89.22	0.27	48.55
TRINITY_DN11131_c0_g1	18.72	124.38	35.99	56.53	0.00	59.34
TRINITY_DN11134_c0_g1	34.22	44.31	119.96	41.09	33.83	47.39
TRINITY_DN11135_c0_g1	386.72	830.55	650.13	585.96	398.56	546.76
TRINITY_DN11135_c0_g2	23.89	0.00	5.80	0.00	3.00	0.00
TRINITY_DN11135_c0_g3	18.94	13.16	17.80	1.36	15.00	14.45
TRINITY_DN11135_c1_g1	14.42	19.52	0.00	17.71	5.46	9.63
TRINITY_DN11136_c0_g1	43.47	11.85	82.81	16.80	53.47	13.68
TRINITY_DN11136_c0_g2	38.09	5.26	3.87	0.00	7.37	2.12
TRINITY_DN11136_c0_g3	16.57	0.00	34.83	0.00	18.82	0.58
TRINITY_DN11137_c0_g1	24.10	16.45	24.77	14.98	12.55	24.27
TRINITY_DN11138_c0_g1	50.57	12.50	65.40	27.02	55.11	26.39
TRINITY_DN11139_c0_g1	49.50	128.77	91.71	126.68	52.92	91.51
TRINITY_DN1113_c0_g1	418.14	178.35	805.69	475.85	411.38	278.97
TRINITY_DN11140_c0_g1	4.52	68.44	19.35	156.42	10.37	51.05
TRINITY_DN11141_c0_g1	0.00	383.68	68.50	139.85	0.00	121.95
TRINITY_DN11143_c0_g1	37.23	78.76	66.17	28.38	35.19	63.77
TRINITY_DN11144_c0_g1	17.86	111.44	39.47	182.30	15.55	39.88
TRINITY_DN11144_c0_g2	5.81	55.72	11.61	51.54	5.73	39.30
TRINITY_DN11145_c0_g1	80.06	0.00	93.26	42.23	47.74	21.19
TRINITY_DN11146_c0_g1	23.03	24.57	119.19	49.72	45.83	40.27
TRINITY_DN11146_c0_g2	5.81	12.07	8.13	0.00	2.73	39.88
TRINITY_DN11148_c0_g1	24.96	77.88	54.95	35.19	22.64	40.27
TRINITY_DN11148_c1_g1	4.30	5.70	12.77	0.00	4.09	19.07
TRINITY_DN11149_c0_g1	64.56	66.03	94.42	37.23	38.19	18.30
TRINITY_DN1114_c0_g1	85.65	769.56	346.73	596.17	99.57	564.87
TRINITY_DN11150_c0_g1	12206.73	3094.93	25490.39	8357.30	22693.18	3088.50
TRINITY_DN11151_c0_g1	58.54	123.73	136.22	63.11	73.11	126.19
TRINITY_DN11151_c1_g1	0.00	23.47	10.45	0.00	13.37	0.00
TRINITY_DN11152_c0_g1	87.80	8.77	116.48	28.15	61.93	10.79
TRINITY_DN11152_c0_g2	0.00	0.00	16.25	0.00	19.64	0.00
TRINITY_DN11153_c0_g1	156.45	55.06	361.44	157.10	190.41	107.70
TRINITY_DN11153_c0_g2	330.12	51.11	497.66	298.54	374.83	266.45
TRINITY_DN11153_c0_g3	165.28	133.16	381.95	248.59	215.79	196.51
TRINITY_DN11153_c0_g4	174.10	24.35	222.51	10.90	161.50	125.81
TRINITY_DN11154_c0_g1	250.71	348.15	429.55	305.80	251.25	232.92
TRINITY_DN11154_c1_g1	0.00	0.00	9.29	0.00	0.00	0.00
TRINITY_DN11155_c0_g1	10246.45	2177.72	25188.16	5027.05	16006.84	2257.18
TRINITY_DN11156_c0_g1	12.05	58.35	214.00	67.43	116.49	40.84
TRINITY_DN11157_c0_g1	159.47	145.01	225.22	145.98	226.42	102.88
TRINITY_DN11158_c0_g1	11.19	51.55	21.67	13.85	12.28	45.47
TRINITY_DN11159_c0_g1	23.67	76.78	53.40	50.63	22.10	39.11
TRINITY_DN1115_c0_g1	694.24	1509.51	1193.45	1222.31	620.62	969.26
TRINITY_DN11160_c0_g1	9.47	20.84	44.89	39.96	21.82	53.75
TRINITY_DN11160_c1_g1	0.00	7.46	5.42	0.00	0.00	0.00
TRINITY_DN11161_c0_g1	17.65	101.13	58.82	79.46	20.46	48.74
TRINITY_DN11162_c0_g1	39.60	17.77	37.15	4.09	22.92	0.00
TRINITY_DN11163_c0_g1	790.01	159.92	1394.29	807.76	873.51	668.72
TRINITY_DN11164_c0_g1	21.74	50.68	34.05	23.16	27.01	14.06
TRINITY_DN11166_c0_g1	0.00	62.52	1081.61	89.45	0.00	0.00
TRINITY_DN11167_c0_g1	141.39	1083.49	279.40	677.45	104.76	558.32
TRINITY_DN11168_c0_g1	3070.30	2165.44	5070.99	3281.44	2770.02	3812.51
TRINITY_DN11169_c0_g1	649.70	3944.56	1326.18	3431.96	719.10	2624.20
TRINITY_DN1116_c0_g1	312.90	543.39	499.98	576.87	243.88	401.31
TRINITY_DN1116_c0_g2	93.61	379.08	178.01	343.49	80.48	213.27
TRINITY_DN1116_c2_g1	18.94	5.70	19.35	1.14	5.46	2.89
TRINITY_DN11170_c0_g1	157.31	634.21	302.62	424.77	142.40	305.94
TRINITY_DN11171_c0_g1	12.70	42.12	29.41	27.70	15.28	66.85
TRINITY_DN11172_c0_g1	17.43	175.94	74.30	91.04	30.01	109.82
TRINITY_DN11173_c0_g1	25.61	0.00	58.05	0.00	16.64	0.00
TRINITY_DN11174_c0_g1	37.45	12.50	21.28	29.29	12.00	28.13
TRINITY_DN11175_c0_g1	140.74	978.19	390.46	537.83	140.49	584.91
TRINITY_DN11177_c0_g1	57.03	18.87	121.12	50.17	91.93	10.98
TRINITY_DN11177_c0_g2	12.70	15.36	35.99	21.57	18.00	7.13
TRINITY_DN11178_c0_g1	0.00	416.81	51.08	145.07	0.00	29.28
TRINITY_DN11179_c0_g1	552.86	881.22	1051.43	881.09	636.44	734.61
TRINITY_DN1117_c0_g1	285.14	656.37	570.80	381.86	384.65	236.39
TRINITY_DN1117_c1_g1	187.23	577.39	393.95	394.57	192.87	370.87
TRINITY_DN1117_c1_g2	0.00	436.12	49.53	165.96	8.46	178.21
TRINITY_DN1117_c2_g1	0.00	7.02	3.48	6.36	9.55	0.00
TRINITY_DN11180_c0_g1	50.36	0.00	36.76	47.45	43.38	5.97
TRINITY_DN11181_c0_g1	14.20	107.93	7.35	4.09	7.09	130.24
TRINITY_DN11182_c0_g1	108.46	4.61	264.69	61.07	196.96	34.68
TRINITY_DN11183_c0_g1	27.76	78.76	117.64	11.35	35.19	20.04
TRINITY_DN11184_c0_g1	39.38	73.49	82.81	37.46	83.20	62.42
TRINITY_DN11185_c0_g1	48.42	82.05	70.43	84.68	37.10	77.64
TRINITY_DN11187_c0_g1	48.21	89.72	309.20	271.98	126.58	122.34
TRINITY_DN11188_c0_g1	84.14	3.73	190.78	10.44	60.02	11.56
TRINITY_DN11189_c0_g1	30.77	128.77	108.35	128.95	66.29	66.85
TRINITY_DN1118_c0_g1	312.69	213.01	460.51	224.76	279.62	196.51
TRINITY_DN1118_c0_g2	12.70	37.51	26.31	19.52	13.37	24.66
TRINITY_DN11190_c0_g1	0.00	418.35	51.47	338.04	1.91	145.46
TRINITY_DN11191_c0_g1	0.00	87.97	4.64	0.00	0.00	32.94
TRINITY_DN11192_c0_g1	0.00	15.36	29.80	69.92	33.83	19.65
TRINITY_DN11193_c0_g1	0.00	65.15	0.00	75.15	0.00	57.99
TRINITY_DN11195_c0_g1	32.28	112.98	77.01	209.09	57.83	40.84
TRINITY_DN11196_c0_g1	4.73	9.87	28.25	28.15	14.19	5.39
TRINITY_DN11196_c0_g2	30.56	6.80	19.35	80.82	9.82	0.00
TRINITY_DN11196_c0_g3	6.46	62.96	49.92	60.62	8.18	21.00
TRINITY_DN11196_c1_g1	2.80	0.00	2.71	0.00	2.73	0.00
TRINITY_DN11196_c1_g2	0.00	0.00	4.26	0.00	5.46	0.00
TRINITY_DN11197_c0_g1	0.00	69.54	0.00	103.30	0.00	39.30
TRINITY_DN11198_c0_g1	529.40	153.56	443.09	86.72	908.43	103.07
TRINITY_DN11199_c0_g1	46.05	138.64	191.17	67.20	67.65	57.41
TRINITY_DN1119_c0_g1	37.45	6615.22	741.07	3493.94	38.74	2372.58
TRINITY_DN111_c0_g1	170.01	1185.50	443.48	1024.34	196.14	710.33
TRINITY_DN11200_c0_g1	151.07	289.13	255.02	251.32	138.04	213.08
TRINITY_DN11202_c0_g1	15.71	15.14	70.04	16.57	35.19	25.05
TRINITY_DN11203_c0_g1	30.13	16.67	79.33	17.48	49.92	19.84
TRINITY_DN11204_c0_g1	401.78	1843.18	986.80	1250.92	808.85	1285.80
TRINITY_DN11205_c0_g1	20.87	6.36	27.09	0.00	36.28	0.00
TRINITY_DN11206_c0_g1	168.72	646.28	183.43	515.58	105.30	477.60
TRINITY_DN11206_c1_g1	21.52	107.27	0.00	228.84	0.00	92.28
TRINITY_DN11207_c0_g1	113.41	20.62	104.48	87.86	60.29	47.39
TRINITY_DN11208_c0_g1	920.42	2482.65	1657.82	2658.93	902.97	2004.03
TRINITY_DN11209_c0_g1	40.89	103.54	21.67	83.32	28.37	173.39
TRINITY_DN1120_c0_g1	540.80	2206.68	1187.26	1705.20	481.77	1543.38
TRINITY_DN11211_c0_g1	58.10	43.44	74.69	21.11	71.20	49.51
TRINITY_DN11212_c0_g1	35.08	115.61	10.84	184.35	17.19	18.88
TRINITY_DN11214_c0_g1	74.89	496.22	219.80	381.40	105.30	328.48
TRINITY_DN11217_c0_g1	43.47	11.41	132.35	53.81	93.84	9.44
TRINITY_DN11218_c0_g1	114.27	50.46	119.58	83.77	48.83	51.05
TRINITY_DN11218_c0_g2	75.75	12.94	109.90	43.82	74.75	42.96
TRINITY_DN11219_c0_g1	360.90	135.57	786.34	259.49	495.68	375.88
TRINITY_DN1121_c0_g1	524.45	2663.64	1297.54	1747.65	562.79	1363.83
TRINITY_DN11220_c0_g1	2.15	0.00	6.58	0.00	1.91	0.00
TRINITY_DN11220_c0_g2	169.79	75.03	331.26	166.86	187.96	102.30
TRINITY_DN11221_c0_g1	50.57	11.41	94.42	0.00	43.65	0.00
TRINITY_DN11223_c0_g1	205.73	35.32	429.55	29.06	307.45	17.34
TRINITY_DN11225_c0_g1	224.24	7.24	567.31	29.74	186.32	30.25
TRINITY_DN11226_c0_g1	57.67	112.54	99.07	139.17	28.64	142.57
TRINITY_DN11226_c1_g1	2.58	17.33	0.00	0.00	0.00	0.00
TRINITY_DN11227_c0_g1	89.52	9.65	129.25	36.78	88.66	19.07
TRINITY_DN11228_c0_g1	153.87	25.89	355.25	121.46	200.78	93.44
TRINITY_DN11228_c1_g1	4.73	4.83	7.35	0.00	4.36	0.00
TRINITY_DN11229_c0_g1	179.26	393.78	428.39	384.58	160.13	317.12
TRINITY_DN11229_c0_g2	0.00	28.08	3.10	18.16	0.00	0.00
TRINITY_DN11229_c1_g1	10.76	62.74	77.78	118.05	31.10	51.83
TRINITY_DN11229_c1_g2	9.25	50.24	63.46	57.21	24.28	62.04
TRINITY_DN1122_c0_g1	74.03	257.98	160.98	207.96	105.85	140.64
TRINITY_DN11230_c0_g1	41.10	30.27	62.30	44.72	69.56	60.69
TRINITY_DN11230_c1_g1	0.00	28.30	5.03	0.00	39.28	11.56
TRINITY_DN11231_c0_g1	97.06	14.92	155.57	175.26	91.66	127.73
TRINITY_DN11231_c0_g2	0.00	0.00	3.48	0.00	7.09	0.00
TRINITY_DN11231_c1_g1	39.38	0.00	11.61	0.00	0.00	8.67
TRINITY_DN11232_c0_g1	2.58	232.10	17.03	110.56	9.28	227.34
TRINITY_DN11232_c0_g2	81.35	57.70	177.62	82.18	74.47	91.13
TRINITY_DN11233_c0_g1	36.15	48.70	39.86	55.62	18.55	43.16
TRINITY_DN11234_c0_g1	33.14	232.32	118.03	175.04	49.10	149.12
TRINITY_DN11235_c0_g1	144.19	0.00	190.78	23.84	126.85	8.09
TRINITY_DN11236_c0_g1	35.72	23.91	66.95	7.04	39.28	18.30
TRINITY_DN11237_c0_g1	77.04	12.50	90.17	25.43	67.65	36.80
TRINITY_DN11237_c0_g2	76.83	23.03	85.14	32.01	60.83	54.71
TRINITY_DN11238_c0_g1	55.95	12.94	102.55	25.65	71.20	31.02
TRINITY_DN11239_c0_g1	33.57	118.68	56.11	178.90	33.28	93.05
TRINITY_DN1123_c0_g1	69.08	345.95	150.54	236.33	77.48	206.91
TRINITY_DN11240_c0_g1	32.93	246.58	109.52	187.52	24.28	150.66
TRINITY_DN11241_c0_g1	3166.71	11240.50	5754.01	17346.87	2342.54	15326.91
TRINITY_DN11244_c0_g1	0.00	134.48	26.70	89.45	5.46	0.00
TRINITY_DN11245_c0_g1	33.36	236.05	82.43	202.05	40.65	238.32
TRINITY_DN11247_c0_g1	9.47	26.98	24.38	49.49	4.64	30.83
TRINITY_DN11248_c0_g1	54.23	120.44	69.27	110.79	51.29	115.59
TRINITY_DN11248_c1_g1	13.99	12.50	20.12	0.00	0.00	0.00
TRINITY_DN11249_c0_g1	2.58	10783.98	1426.41	9602.54	0.00	7830.01
TRINITY_DN1124_c0_g1	143.54	711.21	320.42	524.89	124.67	461.42
TRINITY_DN11250_c0_g1	100.93	31.81	171.43	39.28	141.58	28.13
TRINITY_DN11251_c0_g1	19731.51	36767.06	48771.12	48110.78	22921.51	48268.16
TRINITY_DN11253_c0_g1	18.08	59.45	34.83	104.43	10.37	21.77
TRINITY_DN11253_c0_g2	0.00	4.61	10.06	0.00	19.91	0.00
TRINITY_DN11253_c0_g3	0.00	13.82	0.00	38.37	0.00	28.51
TRINITY_DN11254_c0_g1	57.46	262.15	135.44	213.18	54.01	205.95
TRINITY_DN11255_c0_g1	45.62	47.82	92.49	48.58	54.29	77.64
TRINITY_DN11255_c0_g2	8.61	16.89	36.38	41.09	4.09	0.00
TRINITY_DN11255_c1_g1	44.12	21.72	51.08	29.29	29.74	3.28
TRINITY_DN11257_c0_g1	36.37	193.27	89.78	171.18	32.74	120.99
TRINITY_DN11257_c1_g1	8.39	12.94	27.48	40.18	15.28	12.52
TRINITY_DN11258_c0_g1	288.80	83.14	249.22	89.90	172.14	126.00
TRINITY_DN11259_c0_g1	68.22	108.15	123.06	269.03	76.66	218.47
TRINITY_DN1125_c0_g1	100.07	736.00	285.59	518.53	120.85	446.20
TRINITY_DN11260_c0_g1	5.38	141.72	46.82	108.29	6.82	68.39
TRINITY_DN11264_c0_g1	73.81	16.23	140.47	57.21	86.20	82.84
TRINITY_DN11268_c0_g1	104.37	172.21	222.51	101.93	80.20	105.00
TRINITY_DN11269_c0_g1	0.00	208.19	1.16	175.49	0.00	45.85
TRINITY_DN1126_c0_g1	116.21	210.82	222.13	194.79	117.30	161.83
TRINITY_DN11270_c0_g1	72.52	261.27	181.11	291.50	70.93	304.98
TRINITY_DN11272_c0_g1	60.69	187.13	129.64	116.69	56.74	134.09
TRINITY_DN11273_c0_g1	3.66	408.04	50.31	228.62	9.00	122.15
TRINITY_DN11273_c0_g2	0.00	35.76	0.00	80.59	0.00	16.57
TRINITY_DN11273_c0_g3	4.95	6.58	14.32	0.00	0.00	10.98
TRINITY_DN11274_c0_g1	82.85	74.59	53.40	0.00	42.01	42.19
TRINITY_DN11276_c0_g1	212.19	9.87	432.26	43.59	222.61	30.05
TRINITY_DN11276_c0_g2	43.90	107.05	64.24	88.99	22.37	56.26
TRINITY_DN11277_c0_g1	26.47	62.96	104.10	94.44	45.56	89.01
TRINITY_DN11277_c0_g2	50.57	56.82	75.07	68.56	62.47	40.65
TRINITY_DN11278_c0_g1	65.21	387.85	117.26	258.13	67.65	213.85
TRINITY_DN11279_c0_g1	40.24	158.17	73.14	141.21	31.10	163.37
TRINITY_DN1127_c0_g1	26.69	782.07	95.97	398.66	14.19	426.74
TRINITY_DN1127_c1_g1	45.84	604.59	191.56	225.21	26.19	152.97
TRINITY_DN11280_c0_g1	3.01	42.12	16.64	69.47	5.73	50.48
TRINITY_DN11281_c0_g1	57.24	244.60	131.57	410.24	85.66	211.35
TRINITY_DN11282_c0_g1	43.69	47.38	82.43	71.97	36.56	135.25
TRINITY_DN11283_c0_g1	40.24	83.14	64.24	89.68	30.01	59.92
TRINITY_DN11284_c0_g1	380.26	265.22	588.21	342.13	366.64	460.84
TRINITY_DN11285_c0_g1	91.46	11.19	98.68	35.42	76.38	59.34
TRINITY_DN11286_c0_g1	6904.57	7202.70	18562.28	6119.50	19019.10	12361.13
TRINITY_DN11288_c0_g1	24.32	66.25	29.80	6.58	10.37	127.54
TRINITY_DN11288_c1_g1	192.39	152.46	421.42	228.62	184.69	195.16
TRINITY_DN11288_c1_g2	35.72	30.05	42.95	0.00	12.82	26.01
TRINITY_DN11288_c1_g3	0.00	0.00	11.61	0.00	4.64	0.00
TRINITY_DN11289_c0_g1	69.30	201.82	78.56	34.28	38.19	195.74
TRINITY_DN1128_c0_g1	187.44	623.68	432.64	461.09	199.14	369.71
TRINITY_DN11290_c0_g1	72.52	522.55	233.74	172.99	157.68	118.29
TRINITY_DN11291_c0_g1	65.64	122.85	97.13	190.48	110.76	57.80
TRINITY_DN11292_c0_g1	291.81	21.72	480.24	280.15	374.01	230.03
TRINITY_DN11292_c0_g2	238.88	21.94	493.01	116.69	352.73	101.53
TRINITY_DN11294_c0_g1	4.09	0.00	12.00	0.00	63.56	4.62
TRINITY_DN11295_c0_g1	24.53	103.11	86.30	141.89	27.83	85.73
TRINITY_DN11298_c0_g1	67.57	295.06	148.21	114.19	51.56	98.06
TRINITY_DN11299_c0_g1	15.06	91.48	26.70	30.42	7.09	79.18
TRINITY_DN11299_c0_g2	18.08	48.70	37.54	51.99	10.64	4.24
TRINITY_DN1129_c0_g1	64.78	449.50	169.50	395.71	76.38	329.45
TRINITY_DN112_c0_g1	265.78	1294.53	550.29	1160.11	267.89	1071.56
TRINITY_DN11300_c0_g1	0.00	11.85	98.68	81.73	0.00	19.65
TRINITY_DN11300_c0_g2	0.00	6.58	12.00	9.54	2.18	0.00
TRINITY_DN11302_c0_g1	89.31	88.41	21.28	0.00	21.55	0.00
TRINITY_DN11304_c0_g1	112.12	10.31	193.88	231.57	156.86	129.47
TRINITY_DN11305_c0_g1	18.94	0.00	26.31	11.81	22.64	8.67
TRINITY_DN11307_c0_g1	128.69	92.36	235.67	68.11	114.85	53.94
TRINITY_DN11308_c0_g1	0.00	173.31	18.96	150.75	12.82	128.70
TRINITY_DN1130_c0_g1	356.81	889.12	900.50	685.17	455.58	593.77
TRINITY_DN11310_c0_g1	28.41	5.70	60.37	8.40	39.56	7.90
TRINITY_DN11311_c0_g1	0.00	5.48	4.26	14.98	13.37	15.99
TRINITY_DN11312_c0_g1	23.67	155.54	90.94	170.04	50.74	58.76
TRINITY_DN11313_c0_g1	28.41	11.19	32.51	5.22	36.56	0.77
TRINITY_DN11316_c0_g1	15.71	68.23	9.29	50.63	30.83	20.42
TRINITY_DN11318_c0_g1	18.08	33.13	21.28	11.35	20.19	47.59
TRINITY_DN11319_c0_g1	42.83	75.90	172.98	23.16	36.83	10.40
TRINITY_DN1131_c0_g1	8618.01	22347.61	12961.90	19647.78	10835.09	17935.89
TRINITY_DN1131_c1_g1	3058.03	3774.98	5872.04	3327.76	4151.20	3709.82
TRINITY_DN11325_c0_g1	41.53	264.35	80.49	90.36	30.83	104.81
TRINITY_DN11327_c0_g1	71.02	0.00	33.28	0.00	15.55	0.00
TRINITY_DN1132_c0_g1	261.26	106.40	407.49	117.83	337.73	126.96
TRINITY_DN11331_c0_g1	18.29	132.94	36.76	171.18	10.09	11.75
TRINITY_DN11332_c0_g1	4.52	219.59	83.59	206.82	61.93	85.35
TRINITY_DN11334_c0_g1	36.15	82.27	49.15	50.40	30.01	45.08
TRINITY_DN11336_c0_g1	126.97	146.10	219.42	103.75	146.22	87.27
TRINITY_DN11337_c0_g1	91.68	42.56	210.52	86.04	70.66	104.81
TRINITY_DN11337_c0_g2	15.06	53.53	106.03	272.66	49.65	204.02
TRINITY_DN11337_c2_g1	12.91	50.68	29.02	67.20	23.73	91.32
TRINITY_DN11338_c0_g1	43.26	32.25	113.39	38.82	64.38	15.61
TRINITY_DN11339_c0_g1	0.00	69.54	0.00	33.15	0.00	57.03
TRINITY_DN1133_c0_g1	573.95	1729.32	1354.43	1317.89	666.72	1130.13
TRINITY_DN11340_c0_g1	0.00	0.00	13.16	0.00	19.64	0.00
TRINITY_DN11342_c0_g1	212.84	895.48	589.37	622.96	362.01	555.63
TRINITY_DN11342_c2_g1	30.34	8.12	46.82	16.57	42.01	30.05
TRINITY_DN11343_c0_g1	44.55	85.99	74.69	133.95	66.56	20.23
TRINITY_DN11344_c0_g1	428.68	567.52	631.16	686.30	465.94	876.02
TRINITY_DN11345_c0_g1	77.69	128.77	236.44	84.68	36.56	167.81
TRINITY_DN11347_c0_g1	94.47	213.45	171.82	188.66	91.12	119.83
TRINITY_DN11347_c1_g1	62.19	47.82	61.53	56.08	24.01	48.74
TRINITY_DN11348_c0_g1	100.93	58.57	282.88	266.08	116.76	130.24
TRINITY_DN11349_c0_g1	4.52	124.82	21.67	265.17	58.65	71.48
TRINITY_DN1134_c0_g1	110.40	236.05	274.37	139.62	152.77	124.65
TRINITY_DN11350_c0_g1	275.89	42.56	399.75	132.81	254.80	114.44
TRINITY_DN11350_c0_g2	18.94	6.36	13.93	58.12	18.55	10.40
TRINITY_DN11351_c0_g1	13.13	263.25	13.54	200.69	22.92	131.59
TRINITY_DN11351_c0_g2	0.00	0.00	5.03	0.00	10.37	0.00
TRINITY_DN11351_c0_g3	11.41	2.19	10.45	9.31	9.00	40.07
TRINITY_DN11352_c0_g1	32.28	43.87	78.94	78.78	53.47	79.95
TRINITY_DN11352_c0_g2	71.23	17.99	137.38	150.06	162.59	116.17
TRINITY_DN11352_c1_g1	32.71	19.52	40.63	58.35	31.92	23.89
TRINITY_DN11353_c0_g1	10.54	67.57	42.95	110.79	15.55	49.71
TRINITY_DN11354_c0_g1	133.43	15.79	128.48	22.93	97.39	18.69
TRINITY_DN11354_c1_g1	0.00	5.92	8.90	0.00	8.46	5.01
TRINITY_DN11355_c0_g1	17.86	76.56	24.77	28.61	23.73	10.79
TRINITY_DN11355_c0_g2	7.75	62.74	20.51	56.98	4.91	63.38
TRINITY_DN11357_c0_g1	229.84	22.60	284.82	50.85	228.06	98.45
TRINITY_DN11358_c0_g1	77.04	141.93	115.32	155.74	56.74	114.44
TRINITY_DN11358_c1_g1	22.17	23.47	34.83	5.68	28.64	12.72
TRINITY_DN11358_c3_g1	6.24	18.87	13.93	62.43	10.09	1.54
TRINITY_DN11359_c0_g1	109.54	19.09	169.88	49.49	105.57	21.77
TRINITY_DN1135_c0_g1	302.58	2485.72	902.44	1850.27	282.35	1885.74
TRINITY_DN11360_c0_g1	45.84	42.56	61.92	61.75	53.74	29.86
TRINITY_DN11361_c0_g1	1353.19	12464.16	3262.63	10988.08	1734.19	11063.58
TRINITY_DN11362_c0_g1	13.34	77.22	115.71	43.59	47.47	9.83
TRINITY_DN11363_c0_g1	18.29	20.62	51.08	33.15	36.28	17.53
TRINITY_DN11363_c0_g2	37.01	0.00	172.21	0.00	81.02	0.00
TRINITY_DN11364_c0_g1	47.34	481.31	78.17	426.36	47.47	172.43
TRINITY_DN11365_c0_g1	0.00	60.99	0.00	78.78	0.00	0.00
TRINITY_DN11365_c1_g1	0.00	19.52	0.00	101.48	0.00	52.40
TRINITY_DN11365_c1_g2	0.00	57.70	0.00	18.16	0.00	47.78
TRINITY_DN11365_c2_g1	0.00	3.95	14.32	49.95	6.27	48.16
TRINITY_DN11366_c0_g1	33.36	22.81	35.60	14.30	90.02	31.98
TRINITY_DN11367_c0_g1	168.93	46.07	250.76	106.70	172.68	63.77
TRINITY_DN11368_c0_g1	0.00	7.46	21.67	16.35	4.91	89.78
TRINITY_DN11368_c0_g2	21.09	44.97	22.83	33.15	10.09	14.26
TRINITY_DN11369_c0_g1	66.28	175.72	55.34	55.85	54.56	83.42
TRINITY_DN1136_c0_g1	164.85	8.77	226.00	102.39	189.87	40.27
TRINITY_DN1136_c0_g2	215.63	99.16	371.11	184.35	199.42	194.39
TRINITY_DN11370_c0_g1	171.30	9.43	94.04	7.72	155.50	0.00
TRINITY_DN11372_c0_g1	105.02	12.07	131.57	51.76	82.11	17.15
TRINITY_DN11373_c0_g1	10.98	127.89	39.47	95.58	41.19	139.29
TRINITY_DN11374_c0_g1	297.41	3018.58	1003.83	2357.67	353.00	2326.92
TRINITY_DN11375_c0_g1	80.27	113.64	93.26	126.91	64.38	11.56
TRINITY_DN11376_c0_g1	28.62	130.97	62.69	87.41	29.19	89.78
TRINITY_DN11376_c0_g2	7.75	16.67	21.28	8.40	12.28	9.44
TRINITY_DN11377_c0_g1	149.35	43.00	185.36	66.75	147.04	38.92
TRINITY_DN11378_c0_g1	3213.84	122.85	2649.27	27.24	2855.95	17.53
TRINITY_DN11379_c0_g1	172.38	515.97	347.90	530.33	199.96	316.15
TRINITY_DN1137_c0_g1	44.12	753.33	202.39	761.67	44.19	598.97
TRINITY_DN11380_c0_g1	20.44	71.30	8.13	40.18	7.91	48.16
TRINITY_DN11381_c0_g1	1231.61	648.69	2946.08	874.05	1663.81	1291.77
TRINITY_DN11381_c0_g2	2801.72	15926.54	8304.98	18517.42	2426.83	25850.67
TRINITY_DN11381_c0_g3	65.64	359.77	693.47	868.15	136.13	959.82
TRINITY_DN11382_c0_g1	119.87	608.98	576.60	547.82	492.68	614.00
TRINITY_DN11382_c0_g2	16.14	3.29	14.32	4.31	11.18	5.20
TRINITY_DN11382_c1_g1	12.70	4.61	35.99	0.00	34.92	0.00
TRINITY_DN11385_c0_g1	68.00	31.37	161.76	75.60	68.20	81.30
TRINITY_DN11386_c1_g1	14953.36	47140.59	15112.35	20912.55	10021.05	13350.24
TRINITY_DN11387_c0_g1	46.48	47.38	82.43	50.40	40.92	29.48
TRINITY_DN11388_c0_g1	41.10	36.64	17.41	279.47	0.00	25.05
TRINITY_DN1138_c0_g1	359.17	152.46	628.46	153.92	554.88	131.39
TRINITY_DN11391_c0_g1	147.84	0.00	184.20	0.00	174.59	0.00
TRINITY_DN11392_c0_g1	38.74	42.78	52.63	35.42	17.73	31.60
TRINITY_DN11394_c0_g1	88.23	1006.05	205.49	971.67	55.11	782.58
TRINITY_DN11396_c0_g1	3.01	128.77	27.48	0.00	0.00	41.23
TRINITY_DN11397_c0_g1	63.92	60.99	186.91	70.83	69.56	53.37
TRINITY_DN11398_c0_g1	85.65	459.37	173.37	484.47	61.65	377.80
TRINITY_DN11399_c0_g1	56.60	89.94	175.30	90.13	89.75	115.21
TRINITY_DN1139_c0_g1	899.76	38.61	1194.22	179.58	808.31	172.81
TRINITY_DN113_c0_g1	254.15	714.50	532.87	606.84	277.17	476.83
TRINITY_DN11400_c0_g1	0.00	200.95	3.10	0.00	0.00	59.72
TRINITY_DN11401_c0_g1	60.26	7.02	90.55	0.00	76.38	5.78
TRINITY_DN11403_c0_g1	58.75	140.62	41.79	55.85	23.73	137.75
TRINITY_DN11404_c0_g1	75.32	8.34	125.77	23.84	67.38	18.50
TRINITY_DN11404_c0_g2	12.05	2.19	18.96	0.00	17.19	0.00
TRINITY_DN11406_c0_g1	21.74	178.79	30.57	447.47	21.01	208.07
TRINITY_DN11407_c1_g1	6.89	13.82	10.06	0.00	16.64	0.00
TRINITY_DN11408_c0_g1	81.35	1031.50	285.98	1188.26	111.58	711.49
TRINITY_DN1140_c0_g1	193.68	881.88	498.04	728.30	182.50	622.29
TRINITY_DN1140_c0_g2	18.29	11.63	20.90	14.53	10.37	12.14
TRINITY_DN11410_c0_g1	106.74	136.23	225.22	33.15	106.94	78.22
TRINITY_DN11412_c0_g1	611.82	101.57	851.36	331.46	552.15	232.35
TRINITY_DN11413_c0_g1	2719.09	411.11	4963.02	567.11	2630.89	255.66
TRINITY_DN11413_c0_g2	418.35	114.73	506.94	216.36	799.31	150.27
TRINITY_DN11414_c0_g1	59.61	0.00	173.75	0.00	94.39	0.00
TRINITY_DN11415_c0_g1	106.74	346.61	191.17	217.26	203.78	129.27
TRINITY_DN11415_c0_g2	172.59	15.58	73.14	186.84	117.85	55.49
TRINITY_DN11416_c0_g1	12.91	83.14	89.39	0.00	26.46	52.02
TRINITY_DN11417_c0_g1	0.00	0.00	0.00	71.74	0.00	92.48
TRINITY_DN11418_c0_g1	38.31	126.14	223.29	67.20	188.78	93.25
TRINITY_DN11419_c0_g1	12.48	74.37	22.83	56.30	6.27	31.21
TRINITY_DN1141_c0_g1	157.10	79.19	287.14	82.41	172.14	91.32
TRINITY_DN11420_c0_g1	0.00	32.91	15.87	29.97	3.82	18.11
TRINITY_DN11422_c0_g1	99.85	24.79	147.44	61.07	107.76	34.49
TRINITY_DN11423_c0_g1	242.10	1286.41	465.54	1026.61	247.43	799.92
TRINITY_DN11424_c0_g1	147.41	92.36	225.61	142.57	141.86	188.42
TRINITY_DN11426_c0_g1	27.55	33.34	39.47	39.28	35.74	17.34
TRINITY_DN11427_c0_g1	422.66	1032.15	943.07	851.12	438.66	763.12
TRINITY_DN11429_c0_g1	0.00	75.25	44.12	104.21	19.37	35.26
TRINITY_DN1142_c0_g1	505.73	1050.58	933.78	926.27	497.32	705.32
TRINITY_DN11430_c0_g1	57.67	83.36	66.17	90.81	39.01	37.38
TRINITY_DN11432_c0_g1	1.72	40.58	76.62	51.08	58.38	0.00
TRINITY_DN11432_c0_g2	0.00	9.43	1.55	10.22	7.64	1.54
TRINITY_DN11433_c0_g1	98.78	276.63	236.06	105.79	195.87	115.79
TRINITY_DN11433_c0_g2	13.56	62.52	22.44	38.14	47.19	10.02
TRINITY_DN11433_c0_g3	0.00	0.00	10.84	0.00	0.00	0.00
TRINITY_DN11434_c0_g1	17.00	18.87	31.73	0.00	49.38	18.69
TRINITY_DN11435_c0_g1	37.01	24.79	143.57	50.17	35.74	103.07
TRINITY_DN11436_c0_g1	21.31	0.00	35.22	0.00	46.65	63.77
TRINITY_DN11437_c0_g1	55.74	30.05	122.67	12.71	85.39	15.80
TRINITY_DN11438_c0_g1	0.00	107.71	15.09	60.84	0.00	84.77
TRINITY_DN1143_c0_g1	100.50	59.67	547.19	18.16	283.17	5.59
TRINITY_DN1143_c0_g2	3187.15	136.23	4768.76	284.46	6527.30	0.00
TRINITY_DN11441_c0_g1	19.37	102.01	34.05	82.86	17.46	56.83
TRINITY_DN11441_c0_g2	7.75	43.00	15.87	31.78	6.55	36.80
TRINITY_DN11442_c0_g1	1351.47	3906.39	2555.23	3579.53	1388.83	3200.05
TRINITY_DN11443_c0_g1	50.14	6.14	108.35	19.30	72.84	9.25
TRINITY_DN11444_c0_g1	0.00	31.37	0.00	80.37	0.00	51.44
TRINITY_DN11444_c0_g2	0.00	20.40	14.71	0.00	14.73	38.92
TRINITY_DN11445_c0_g1	36.58	3.95	66.56	10.67	53.20	2.31
TRINITY_DN11446_c0_g1	49.50	109.91	61.53	208.41	60.29	125.42
TRINITY_DN11447_c0_g1	48.21	18.21	105.26	29.06	51.83	17.34
TRINITY_DN11448_c0_g1	8.61	428.88	89.39	393.44	6.00	232.35
TRINITY_DN11449_c0_g1	21.52	14.48	49.53	37.69	32.19	33.91
TRINITY_DN1144_c0_g1	223.17	372.72	249.22	396.16	419.29	520.18
TRINITY_DN11450_c0_g1	84.36	26.76	141.63	29.51	94.39	16.95
TRINITY_DN11450_c1_g1	0.00	7.46	3.87	0.00	1.64	12.33
TRINITY_DN11451_c0_g1	100.28	24.57	95.20	16.12	82.93	14.45
TRINITY_DN11452_c0_g1	94.26	333.67	207.42	271.52	75.29	250.46
TRINITY_DN11452_c0_g2	17.00	6.14	33.28	3.18	19.10	7.13
TRINITY_DN11452_c1_g1	76.61	4.39	149.76	34.74	78.29	53.75
TRINITY_DN11453_c0_g1	11.19	0.00	9.67	16.12	0.00	0.00
TRINITY_DN11453_c0_g2	81.78	167.38	82.04	206.37	31.10	171.08
TRINITY_DN11453_c0_g3	9.90	108.37	34.44	68.56	9.55	53.75
TRINITY_DN11453_c1_g1	0.00	12.94	2.32	0.00	0.00	21.58
TRINITY_DN11455_c0_g1	28.41	20.40	46.44	18.39	37.92	24.66
TRINITY_DN11456_c0_g1	9.90	49.14	20.12	28.83	16.64	24.66
TRINITY_DN11457_c0_g1	198.63	0.00	276.69	0.00	187.14	0.00
TRINITY_DN11458_c0_g1	715.33	473.63	1735.22	963.27	787.57	824.00
TRINITY_DN11459_c0_g1	980.46	7327.74	2664.36	5314.01	1255.70	4092.64
TRINITY_DN1145_c0_g1	1345.88	755.30	2378.38	763.04	1934.16	476.25
TRINITY_DN11460_c0_g1	61.12	4.17	156.73	21.79	105.03	24.27
TRINITY_DN11460_c1_g1	0.00	0.00	17.03	0.00	4.36	0.00
TRINITY_DN11461_c0_g1	0.00	602.84	3589.24	4557.78	0.00	693.95
TRINITY_DN11461_c0_g2	0.00	5510.01	1693.81	1474.08	0.00	487.04
TRINITY_DN11462_c0_g1	60.47	314.36	118.42	285.15	52.92	187.65
TRINITY_DN11462_c0_g2	7.96	0.00	1.93	0.00	1.91	0.00
TRINITY_DN11463_c0_g1	17.65	59.01	101.39	23.38	31.37	89.59
TRINITY_DN11464_c0_g1	0.00	108.81	25.93	6.58	37.37	113.09
TRINITY_DN11465_c0_g1	214.13	387.85	442.32	327.15	197.23	259.13
TRINITY_DN11466_c0_g1	19.58	26.11	37.54	29.74	33.28	37.38
TRINITY_DN11468_c0_g1	168.50	297.25	258.12	345.76	113.76	71.28
TRINITY_DN11469_c0_g1	71.45	0.00	9.67	0.00	19.91	0.00
TRINITY_DN1146_c0_g1	36.80	284.31	92.10	148.93	45.83	145.84
TRINITY_DN11470_c0_g1	29.70	95.87	61.92	82.64	16.91	64.35
TRINITY_DN11470_c0_g2	8.18	57.48	6.19	23.84	7.09	60.11
TRINITY_DN11470_c0_g3	1.94	0.00	5.03	0.00	8.46	3.28
TRINITY_DN11470_c0_g4	14.85	0.00	0.00	0.00	14.46	0.00
TRINITY_DN11470_c0_g5	0.00	10.53	0.00	9.76	3.82	0.00
TRINITY_DN11471_c0_g1	46.91	227.05	97.52	173.22	48.56	153.93
TRINITY_DN11471_c0_g2	78.12	127.46	196.20	71.74	111.30	167.81
TRINITY_DN11471_c0_g3	9.47	2.41	20.90	0.00	12.28	0.00
TRINITY_DN11471_c0_g4	11.84	40.80	27.09	35.64	17.73	19.27
TRINITY_DN11471_c0_g5	3.44	60.55	32.51	90.13	15.28	27.55
TRINITY_DN11471_c0_g6	9.68	2.63	22.06	14.53	16.91	6.74
TRINITY_DN11471_c1_g1	12.27	6.80	12.38	15.21	4.64	13.87
TRINITY_DN11471_c2_g1	3.66	1.97	7.74	0.00	11.18	0.77
TRINITY_DN11472_c0_g1	4198.18	696.29	8039.13	2446.89	4090.92	1352.65
TRINITY_DN11474_c0_g1	0.00	370.52	13.54	77.64	13.64	66.85
TRINITY_DN11475_c0_g1	13.13	11.85	57.66	8.17	37.37	22.16
TRINITY_DN11476_c0_g1	81.99	17.77	138.15	27.70	63.29	29.09
TRINITY_DN11477_c0_g1	1086.13	502.59	1706.97	268.35	1102.39	354.68
TRINITY_DN11478_c0_g1	33.57	0.00	26.70	52.90	6.00	0.00
TRINITY_DN11478_c1_g1	0.00	72.17	0.00	76.05	7.91	18.30
TRINITY_DN11479_c0_g1	156.02	89.72	207.81	61.75	110.48	158.94
TRINITY_DN1147_c0_g1	52.51	381.49	130.03	298.09	51.29	212.12
TRINITY_DN11481_c0_g1	114.92	49.36	245.73	95.81	126.58	85.54
TRINITY_DN11484_c0_g1	46.48	0.00	48.37	0.00	29.74	0.00
TRINITY_DN11486_c0_g1	0.00	66.91	43.34	83.55	36.56	4.24
TRINITY_DN11486_c0_g2	0.00	0.00	10.06	0.00	5.18	34.29
TRINITY_DN11487_c0_g1	115.13	19.30	155.57	41.09	100.94	37.18
TRINITY_DN11488_c0_g1	29.91	0.00	45.66	36.55	15.55	6.55
TRINITY_DN11489_c0_g1	76.61	194.15	138.93	68.79	89.75	31.21
TRINITY_DN11489_c0_g2	0.00	30.27	25.54	0.00	25.10	0.00
TRINITY_DN1148_c0_g1	1341.36	569.28	2668.62	643.17	1720.55	503.99
TRINITY_DN11490_c0_g1	32.50	0.00	8.51	84.00	76.66	0.00
TRINITY_DN11491_c0_g1	571.58	125.26	1217.83	88.54	673.27	60.88
TRINITY_DN11491_c1_g1	66.28	82.70	82.04	119.64	36.28	31.02
TRINITY_DN11492_c0_g1	54.45	60.77	132.35	91.72	74.20	84.19
TRINITY_DN11493_c0_g1	23.46	266.10	90.94	180.49	31.64	131.01
TRINITY_DN11493_c0_g2	19.80	243.94	4.64	55.17	9.28	45.47
TRINITY_DN11494_c0_g1	9.04	59.01	19.35	69.24	13.09	13.68
TRINITY_DN11495_c0_g1	3.66	88.19	35.99	77.64	3.55	50.86
TRINITY_DN11497_c0_g1	11.62	0.00	16.25	0.00	26.46	0.00
TRINITY_DN11497_c0_g2	155.38	38.17	232.96	48.58	157.95	58.95
TRINITY_DN11498_c0_g1	88.88	12.72	137.38	21.57	84.02	21.96
TRINITY_DN11499_c0_g1	1500.18	1448.09	2577.29	1631.87	1810.58	1189.09
TRINITY_DN1149_c0_g1	0.00	1567.43	244.18	1105.85	0.00	718.61
TRINITY_DN114_c0_g1	100.50	245.26	156.73	146.21	124.12	119.26
TRINITY_DN114_c0_g2	7.96	14.92	13.16	5.45	14.46	10.79
TRINITY_DN114_c1_g1	0.00	19.30	13.16	16.57	0.00	0.00
TRINITY_DN114_c1_g2	0.00	0.00	7.35	13.62	0.00	32.75
TRINITY_DN114_c2_g1	1.29	10.31	3.87	0.00	2.46	0.00
TRINITY_DN11500_c0_g1	15.49	77.66	56.89	85.13	21.01	47.39
TRINITY_DN11502_c0_g1	130.84	83.58	73.91	42.00	79.38	52.02
TRINITY_DN11503_c0_g1	22.38	14.70	47.21	33.83	92.48	0.00
TRINITY_DN11504_c0_g1	291.17	71.95	431.10	55.62	721.56	85.93
TRINITY_DN11505_c0_g1	17.65	49.58	34.83	43.36	24.55	14.64
TRINITY_DN11506_c0_g1	25.82	100.25	29.80	73.33	13.91	113.67
TRINITY_DN11507_c0_g1	0.00	115.39	16.64	85.59	0.00	0.00
TRINITY_DN11508_c0_g1	230.70	127.89	242.25	46.99	200.24	30.63
TRINITY_DN1150_c0_g1	636.35	2572.82	1485.62	2664.84	919.34	1791.72
TRINITY_DN11512_c0_g1	49.50	236.27	56.11	84.91	44.19	153.55
TRINITY_DN11512_c1_g1	4.30	8.77	13.16	10.67	2.18	2.50
TRINITY_DN11513_c0_g1	63.48	208.84	126.16	156.88	84.84	149.50
TRINITY_DN11514_c0_g1	83.07	49.80	58.82	7.95	71.47	44.31
TRINITY_DN11514_c0_g2	39.60	23.25	53.02	10.90	29.46	32.56
TRINITY_DN11514_c0_g3	127.40	67.79	200.84	80.82	109.39	32.37
TRINITY_DN11519_c0_g1	0.00	0.00	42.57	5.90	13.37	16.18
TRINITY_DN1151_c0_g1	835.42	118.02	1648.15	283.78	1015.09	246.02
TRINITY_DN11520_c0_g1	824.23	238.90	1125.34	381.86	743.11	469.12
TRINITY_DN11520_c0_g2	0.00	0.00	3.48	0.00	3.55	16.38
TRINITY_DN11521_c0_g1	35.29	30.49	122.67	130.99	54.01	39.49
TRINITY_DN11522_c0_g1	94.69	0.00	44.89	0.00	84.30	28.51
TRINITY_DN11523_c0_g1	78.33	155.10	130.80	116.69	59.74	100.37
TRINITY_DN11523_c0_g2	3.66	0.00	7.74	0.00	5.18	1.93
TRINITY_DN11523_c1_g1	100.71	61.64	97.13	127.59	94.39	18.88
TRINITY_DN11525_c0_g1	12.70	0.00	146.67	0.00	91.93	76.87
TRINITY_DN11525_c0_g2	36.15	8.99	104.10	0.00	54.56	4.43
TRINITY_DN11526_c0_g1	13.13	93.45	93.26	191.38	51.56	152.97
TRINITY_DN11527_c0_g1	34.22	71.52	109.13	26.56	66.29	52.98
TRINITY_DN11528_c0_g1	81.78	11.63	142.41	23.84	75.29	35.06
TRINITY_DN11529_c0_g1	7.32	95.65	29.41	8.85	6.82	13.68
TRINITY_DN11529_c0_g2	0.00	3.07	2.32	80.37	0.00	42.96
TRINITY_DN1152_c0_g1	116.86	545.58	236.83	420.00	115.94	330.41
TRINITY_DN11530_c0_g1	59.18	694.98	176.85	477.89	63.29	445.23
TRINITY_DN11531_c0_g1	675.95	538.12	850.20	573.24	428.84	908.00
TRINITY_DN11538_c0_g1	91.89	265.88	192.72	187.98	214.97	127.73
TRINITY_DN1153_c0_g1	354.44	51.11	640.45	67.43	370.19	70.71
TRINITY_DN11540_c0_g1	137.08	92.14	296.81	96.03	101.48	171.08
TRINITY_DN11540_c0_g2	64.35	87.09	159.82	150.29	79.93	181.10
TRINITY_DN11540_c1_g1	0.00	43.44	0.00	133.26	0.00	71.67
TRINITY_DN11541_c0_g1	103.30	40.36	152.08	78.55	96.30	79.57
TRINITY_DN11543_c0_g1	49.50	120.87	75.85	16.35	31.37	158.56
TRINITY_DN11544_c0_g1	28.62	30.93	39.86	81.28	58.65	9.25
TRINITY_DN11547_c0_g1	47.34	0.00	72.37	22.48	17.19	31.02
TRINITY_DN11548_c0_g1	0.00	0.00	16.25	0.00	13.09	0.00
TRINITY_DN1154_c0_g1	575.02	166.29	979.06	444.97	645.72	312.49
TRINITY_DN1154_c0_g2	191.53	62.96	302.23	265.39	180.87	230.03
TRINITY_DN1154_c1_g1	61.98	67.35	93.65	37.23	34.10	36.41
TRINITY_DN1154_c2_g1	577.17	272.02	1423.31	225.66	1107.57	575.08
TRINITY_DN1154_c3_g1	7.53	51.99	25.15	84.91	44.19	37.18
TRINITY_DN11550_c0_g1	19.15	8.77	111.06	0.00	51.56	31.79
TRINITY_DN11551_c0_g1	40.89	20.40	75.46	34.28	42.28	42.19
TRINITY_DN11554_c0_g1	30.77	160.58	76.62	86.50	36.01	84.00
TRINITY_DN11555_c0_g1	0.00	35.76	81.65	5.45	17.19	107.70
TRINITY_DN11556_c0_g1	21.95	387.41	28.25	162.78	6.55	166.07
TRINITY_DN11558_c0_g1	105.45	64.06	163.31	77.87	96.03	73.02
TRINITY_DN11559_c0_g1	74.46	27.42	125.77	43.59	110.76	38.92
TRINITY_DN11559_c1_g1	2.80	0.00	25.15	0.00	19.37	19.65
TRINITY_DN1155_c0_g1	343.89	283.65	535.97	330.78	385.19	177.25
TRINITY_DN11560_c0_g1	34.00	120.00	50.69	62.43	21.28	16.57
TRINITY_DN11561_c1_g1	26.25	34.66	105.65	7.26	52.38	101.53
TRINITY_DN11563_c0_g1	28.62	118.46	59.98	134.63	36.83	78.41
TRINITY_DN11563_c0_g2	23.67	49.14	39.09	64.25	34.92	38.15
TRINITY_DN11564_c0_g1	63015.67	47814.72	81875.34	33804.02	73541.01	46669.30
TRINITY_DN11565_c0_g1	27.55	28.52	34.44	2.72	64.11	13.29
TRINITY_DN11566_c0_g1	0.00	112.32	9.29	258.81	0.00	249.88
TRINITY_DN11567_c0_g1	51.86	45.41	162.53	104.43	96.03	81.69
TRINITY_DN11567_c0_g2	35.51	1.97	52.24	9.31	21.01	27.94
TRINITY_DN11568_c0_g1	41.32	136.45	93.26	143.71	36.83	115.40
TRINITY_DN11569_c0_g1	26.90	92.14	95.58	138.03	30.83	42.96
TRINITY_DN11569_c0_g2	1.08	85.34	4.26	41.09	2.73	42.96
TRINITY_DN11569_c1_g1	11.41	59.23	16.25	21.11	5.18	42.77
TRINITY_DN11569_c2_g1	4.30	0.00	13.16	18.84	8.18	0.00
TRINITY_DN11569_c4_g1	3.66	5.05	5.80	0.00	19.64	0.00
TRINITY_DN1156_c0_g1	908.80	570.81	2462.36	521.25	1548.42	252.96
TRINITY_DN1156_c0_g2	614.62	226.83	849.42	290.37	986.99	112.70
TRINITY_DN11570_c0_g1	0.00	95.21	10.06	87.18	0.00	17.15
TRINITY_DN11570_c1_g1	0.00	3.29	12.38	0.00	0.00	0.00
TRINITY_DN11571_c0_g1	41.10	33.34	92.49	41.32	79.93	28.51
TRINITY_DN11572_c0_g1	124.39	45.19	176.85	163.69	99.30	98.83
TRINITY_DN11573_c0_g1	67.14	2.85	49.15	0.00	30.01	0.00
TRINITY_DN11574_c0_g1	22.17	20.18	30.96	29.29	23.46	4.43
TRINITY_DN11574_c0_g2	21.74	3.07	28.25	0.00	15.55	14.64
TRINITY_DN11575_c0_g1	16.14	137.33	47.60	79.46	16.10	79.38
TRINITY_DN11576_c0_g1	86.94	202.04	140.86	32.01	72.56	33.14
TRINITY_DN11577_c0_g1	85.65	51.33	8.51	34.96	28.37	89.01
TRINITY_DN11577_c0_g2	20.23	37.07	20.12	24.97	3.82	67.62
TRINITY_DN11578_c0_g1	58.54	223.98	65.01	73.56	71.75	45.85
TRINITY_DN11579_c0_g1	23.89	89.07	45.28	45.86	16.91	44.50
TRINITY_DN1157_c0_g1	444.18	942.21	841.29	871.33	492.13	762.73
TRINITY_DN11580_c0_g1	42.18	206.43	87.46	170.50	46.92	114.82
TRINITY_DN11582_c0_g1	25.18	54.19	44.89	18.62	28.10	77.26
TRINITY_DN11582_c0_g2	0.00	0.00	20.51	0.00	0.00	101.15
TRINITY_DN11583_c0_g1	6.67	99.82	10.06	70.61	0.00	53.17
TRINITY_DN11584_c0_g1	79.19	1.10	213.23	0.00	59.74	19.07
TRINITY_DN11584_c0_g2	16.14	34.44	39.09	93.08	49.92	82.07
TRINITY_DN11586_c0_g1	37.23	0.00	49.92	0.00	24.55	0.96
TRINITY_DN11586_c0_g2	39.81	0.00	0.00	35.42	0.00	0.00
TRINITY_DN11587_c0_g1	45.62	0.00	139.31	0.00	89.48	0.00
TRINITY_DN1158_c0_g1	110.61	629.16	212.84	404.79	116.76	333.30
TRINITY_DN11591_c0_g1	20.66	124.82	51.47	85.59	28.10	56.45
TRINITY_DN11592_c0_g1	212.62	120.00	782.47	55.85	420.93	52.21
TRINITY_DN11592_c0_g2	42.83	34.22	234.12	93.31	75.57	25.62
TRINITY_DN11592_c0_g3	119.22	0.00	329.32	0.00	201.33	0.00
TRINITY_DN11593_c0_g1	132.35	21.72	170.66	90.58	119.76	61.65
TRINITY_DN11593_c0_g2	0.00	0.00	12.00	0.00	5.46	0.00
TRINITY_DN11593_c0_g3	15.49	0.00	9.67	0.00	4.91	22.54
TRINITY_DN11593_c0_g4	0.00	0.00	8.13	14.98	7.91	0.00
TRINITY_DN11594_c0_g1	138.38	1350.03	328.55	1260.45	141.86	797.99
TRINITY_DN11594_c1_g1	168.93	166.72	138.15	170.50	117.03	164.53
TRINITY_DN11595_c0_g1	33.79	34.88	24.38	28.15	36.56	0.00
TRINITY_DN11596_c0_g1	43.26	159.70	55.73	166.86	38.19	280.12
TRINITY_DN11597_c0_g1	230.48	205.11	407.10	200.69	274.16	191.89
TRINITY_DN11598_c0_g1	24.53	148.74	61.92	53.35	21.01	64.35
TRINITY_DN11599_c0_g1	3318.64	239.12	4074.90	1252.73	3204.04	744.82
TRINITY_DN1159_c0_g1	69.94	52.65	144.34	62.66	117.03	53.56
TRINITY_DN115_c0_g1	97.49	379.96	196.97	282.42	112.12	247.37
TRINITY_DN11601_c0_g1	35.08	107.93	52.24	93.31	33.01	55.29
TRINITY_DN11602_c0_g1	44.76	47.38	78.17	62.21	31.37	85.73
TRINITY_DN11602_c1_g1	0.00	0.00	3.87	0.00	7.37	0.00
TRINITY_DN11603_c0_g1	2518.09	1653.20	4747.47	1311.31	2903.14	876.98
TRINITY_DN11604_c0_g1	723.94	1460.37	1235.24	1138.54	812.67	901.83
TRINITY_DN11605_c0_g1	37.66	20.62	40.63	18.62	12.00	2.89
TRINITY_DN11606_c0_g1	176.47	144.35	299.14	106.02	176.23	104.81
TRINITY_DN11607_c0_g1	0.00	0.00	19.74	0.00	0.00	0.00
TRINITY_DN11609_c0_g1	18.94	7.46	32.89	40.41	2.73	0.00
TRINITY_DN1160_c0_g1	616.13	172.43	1072.71	474.26	493.77	581.63
TRINITY_DN1160_c0_g2	508.74	346.83	612.20	926.95	437.84	405.55
TRINITY_DN11612_c1_g1	50.57	3.51	44.50	0.00	58.38	5.78
TRINITY_DN11612_c3_g1	93.18	25.01	78.56	2.72	63.29	28.32
TRINITY_DN11612_c4_g1	1.29	15.14	6.19	0.00	2.18	0.00
TRINITY_DN11612_c4_g2	20.01	11.41	20.12	17.94	8.18	9.25
TRINITY_DN11613_c0_g1	5496.71	3626.47	12002.58	2990.39	9362.78	3097.75
TRINITY_DN11613_c1_g1	5.16	0.00	13.16	0.00	10.09	0.00
TRINITY_DN11614_c0_g1	94.90	15.14	179.17	86.50	81.84	14.64
TRINITY_DN11615_c0_g1	43.47	0.00	36.76	0.00	103.12	0.00
TRINITY_DN11617_c1_g1	3.66	45.19	39.47	57.66	6.55	38.34
TRINITY_DN11618_c0_g1	41.10	55.06	130.80	72.42	77.20	57.60
TRINITY_DN11619_c0_g1	90.60	44.31	166.40	37.23	80.48	23.31
TRINITY_DN1161_c0_g1	385.64	1393.90	845.94	1002.10	435.94	803.58
TRINITY_DN11622_c0_g1	142.89	686.42	282.50	508.31	148.13	382.43
TRINITY_DN11623_c0_g1	92.54	490.52	197.36	479.71	86.48	244.87
TRINITY_DN11624_c0_g1	10.98	214.77	23.22	130.99	15.82	77.64
TRINITY_DN11625_c0_g1	917.19	383.25	1827.32	726.94	1162.68	562.75
TRINITY_DN11626_c0_g1	33.14	36.20	79.33	49.26	70.93	152.59
TRINITY_DN11626_c0_g2	56.60	4.83	171.05	100.12	54.56	55.10
TRINITY_DN11628_c0_g1	31.20	0.00	80.88	1.82	21.82	1.16
TRINITY_DN11628_c0_g2	23.89	0.00	16.64	0.00	17.46	0.00
TRINITY_DN11629_c0_g1	1.51	30.49	6.58	45.18	2.18	32.75
TRINITY_DN1162_c0_g1	162.26	1180.45	402.07	1019.58	173.50	805.12
TRINITY_DN11631_c0_g1	49.93	166.72	212.45	97.85	34.10	75.91
TRINITY_DN11633_c0_g1	5.60	14.48	97.91	46.77	64.11	23.89
TRINITY_DN11634_c0_g1	59.83	72.39	72.37	82.41	32.19	110.01
TRINITY_DN11635_c0_g1	38.09	14.04	17.03	44.27	18.00	10.60
TRINITY_DN11637_c0_g1	7.32	26.98	48.37	0.00	31.64	44.50
TRINITY_DN11638_c0_g1	88.23	34.88	137.76	64.93	86.75	92.86
TRINITY_DN11638_c0_g2	8.18	0.00	18.19	17.94	8.46	11.37
TRINITY_DN1163_c0_g1	212.41	544.05	399.36	331.91	219.60	293.03
TRINITY_DN11640_c0_g1	90.39	31.59	59.21	87.18	22.92	72.82
TRINITY_DN11642_c0_g1	55.52	436.33	202.78	136.44	67.11	200.75
TRINITY_DN11643_c0_g1	226.61	57.70	503.07	139.85	264.89	125.61
TRINITY_DN11645_c0_g1	44.55	506.31	95.20	354.62	36.01	265.68
TRINITY_DN11645_c0_g2	12.48	0.00	40.25	0.00	16.10	13.68
TRINITY_DN11646_c0_g1	46.70	15.36	139.31	17.48	170.50	24.66
TRINITY_DN11646_c0_g2	10.54	21.50	29.80	0.00	40.65	0.00
TRINITY_DN11647_c0_g1	38.74	42.78	50.31	0.00	16.37	0.00
TRINITY_DN11648_c0_g1	19.80	143.47	58.05	214.99	15.28	145.65
TRINITY_DN11649_c0_g1	55.09	34.88	64.63	55.17	28.37	4.24
TRINITY_DN1164_c0_g1	203.15	622.58	450.83	439.98	225.88	371.64
TRINITY_DN1164_c3_g1	10.11	47.38	4.26	52.90	1.91	23.12
TRINITY_DN11650_c0_g1	79.19	158.39	172.21	127.82	100.39	134.28
TRINITY_DN11651_c0_g1	145.26	71.30	186.14	1.36	99.57	53.56
TRINITY_DN11652_c0_g1	19.37	38.61	44.50	19.07	20.19	16.57
TRINITY_DN11652_c0_g2	0.00	3.07	4.64	22.70	2.18	2.50
TRINITY_DN11653_c0_g1	73.38	38.83	104.48	32.69	88.66	42.96
TRINITY_DN11654_c0_g1	61.98	63.62	142.41	43.14	91.12	29.48
TRINITY_DN11655_c0_g1	27.33	42.78	52.24	30.88	22.10	31.79
TRINITY_DN11656_c0_g1	44.12	216.96	107.58	45.86	65.74	37.95
TRINITY_DN11657_c0_g1	6.46	150.71	34.83	96.03	7.91	101.92
TRINITY_DN11658_c0_g1	44.33	185.59	172.59	215.90	64.93	108.27
TRINITY_DN11659_c0_g1	811.10	469.68	5011.01	274.48	2810.12	195.16
TRINITY_DN1165_c0_g1	123.96	286.72	194.26	192.97	135.04	157.59
TRINITY_DN11660_c0_g1	12.27	171.11	34.83	71.06	16.37	220.40
TRINITY_DN11661_c0_g1	98.56	209.72	142.41	16.80	79.38	117.71
TRINITY_DN11662_c0_g1	89.09	190.42	154.41	77.64	69.84	204.80
TRINITY_DN11663_c0_g1	13.34	16.89	30.18	21.34	10.64	24.08
TRINITY_DN11664_c0_g1	36.37	322.92	90.17	151.43	40.92	147.19
TRINITY_DN11665_c0_g1	6376.46	5463.72	5175.09	8250.37	6274.14	6298.57
TRINITY_DN11666_c0_g1	3.87	124.17	11.22	99.21	0.00	66.47
TRINITY_DN11667_c0_g1	199.92	98.28	379.63	334.64	301.44	297.46
TRINITY_DN11668_c0_g1	172.81	61.42	320.03	92.85	294.35	98.45
TRINITY_DN11669_c0_g1	196.91	56.16	247.28	74.46	155.22	136.40
TRINITY_DN1166_c0_g1	290.52	173.09	655.54	245.64	253.43	360.27
TRINITY_DN1166_c1_g1	39.38	0.00	105.65	26.34	24.28	43.73
TRINITY_DN1166_c1_g2	19.37	41.46	143.57	0.00	48.56	0.00
TRINITY_DN11670_c0_g1	23.67	71.74	60.76	43.36	48.56	23.50
TRINITY_DN11671_c0_g1	194.76	205.33	179.95	111.47	181.96	211.15
TRINITY_DN11672_c0_g1	115.56	50.02	151.31	46.99	77.20	73.40
TRINITY_DN11673_c0_g1	23.89	0.00	11.22	0.00	0.00	0.00
TRINITY_DN11674_c0_g1	41.96	273.56	330.09	20.43	49.38	27.16
TRINITY_DN11675_c0_g1	113.20	179.45	217.48	159.60	137.49	147.77
TRINITY_DN11676_c0_g1	1490.92	64.93	2479.77	153.92	2369.27	46.43
TRINITY_DN11677_c0_g1	4.09	11.19	41.79	7.95	58.92	13.68
TRINITY_DN11678_c0_g1	22.81	110.56	83.59	65.61	46.92	58.95
TRINITY_DN11679_c0_g1	4224.43	21.50	3281.59	62.21	3114.56	32.94
TRINITY_DN1167_c0_g1	590.30	527.16	972.87	389.58	922.61	255.27
TRINITY_DN11680_c0_g1	1.72	58.13	4.64	79.91	4.36	46.05
TRINITY_DN11681_c0_g1	88.23	120.22	106.42	163.91	110.48	114.25
TRINITY_DN11682_c0_g1	0.00	0.00	22.06	0.00	5.73	0.00
TRINITY_DN11683_c0_g1	0.00	40.36	34.44	218.85	0.00	113.86
TRINITY_DN11684_c0_g1	162.05	46.07	284.04	267.44	104.21	164.92
TRINITY_DN11686_c0_g1	70.37	0.00	196.59	0.00	164.23	3.85
TRINITY_DN11688_c0_g1	191.96	34.44	294.49	39.50	344.82	24.27
TRINITY_DN11689_c0_g1	0.00	100.25	174.92	81.50	0.00	84.96
TRINITY_DN1168_c0_g1	1092.15	159.92	1902.39	452.24	1020.00	420.38
TRINITY_DN11690_c0_g1	78.12	172.87	198.52	61.75	173.23	291.68
TRINITY_DN11691_c0_g1	0.00	0.00	6.19	0.00	3.00	0.00
TRINITY_DN11691_c0_g2	389.52	257.33	636.20	384.36	467.85	262.40
TRINITY_DN11692_c0_g1	82.85	230.78	21.67	293.55	33.55	134.28
TRINITY_DN11693_c0_g1	8.18	80.51	38.70	28.15	18.55	27.74
TRINITY_DN11694_c0_g1	1.94	206.65	41.02	95.58	7.09	64.93
TRINITY_DN11694_c0_g2	30.77	20.84	15.09	0.00	11.18	0.00
TRINITY_DN11695_c0_g1	9.90	34.22	7.74	0.00	9.55	2.89
TRINITY_DN11697_c0_g1	121.59	66.03	184.59	75.83	167.77	65.12
TRINITY_DN11697_c1_g1	26.25	0.00	0.00	0.00	0.00	0.00
TRINITY_DN11698_c0_g1	32.28	45.19	66.17	69.47	31.37	36.03
TRINITY_DN11699_c0_g1	40.89	23.47	68.11	19.52	58.65	21.96
TRINITY_DN1169_c0_g1	108.68	1022.94	328.93	975.08	124.12	671.41
TRINITY_DN1169_c2_g1	0.00	146.98	34.83	16.12	21.28	0.00
TRINITY_DN116_c0_g1	264.48	836.91	580.08	526.93	332.82	436.18
TRINITY_DN11701_c0_g1	475.17	131.19	659.03	438.84	412.75	331.76
TRINITY_DN11701_c0_g2	0.00	0.00	12.38	0.00	9.55	0.00
TRINITY_DN11702_c0_g1	141.60	6.14	105.65	0.00	53.20	0.00
TRINITY_DN11703_c0_g1	100.28	237.36	164.85	216.81	123.58	163.95
TRINITY_DN11705_c0_g1	69.08	30.49	90.94	52.67	67.93	50.67
TRINITY_DN11705_c0_g2	1827.29	349.24	2295.57	919.68	1723.28	779.69
TRINITY_DN11706_c0_g1	194.54	349.68	277.08	280.83	171.32	192.27
[truncated: 75,423 more rows]
