# Supplementary material for: Assembly and Analysis of Haemonchus contortus Transcriptome as a Tool for the Knowledge of Ivermectin Resistance Mechanisms
Source: Pathogens. 2023 Mar 22;12(3):499. doi: 10.3390/pathogens12030499 (PMC10059914; doi:10.3390/pathogens12030499)
Supplement: Supplementary file 1 [file pathogens-12-00499-s001.zip › S2_ResistentevsSusceptible.csv]

baseMean	log2FoldChange	lfcSE	stat	pvalue	padj	Resistente_1	Resistente_2	Resistente_3	Susceptible_1	Susceptible_2	Susceptible_3	Resistente_1.1	Resistente_2.1	Resistente_3.1	Susceptible_1.1	Susceptible_2.1	Susceptible_3.1	Certeza	DE
TRINITY_DN37556_c0_g2	3581.04194161408	7.87536946354751	0.294852058464777	26.7095624312499	3.644747572672E-157	9.93740425689021E-153	30	31	26	8012	9517	6617	39.8038226098127	21.5799440829381	32.3373125619528	6780.28014139762	7933.7971170505	6678.45331198167	100	DOWN_Resistente_UP_Susceptible
TRINITY_DN68858_c0_g1	2793.52242715237	-7.10910367909957	0.306168173109739	-23.219603810849	2.88634496850134E-119	3.93480977830945E-115	3283	8974	4854	48	36	50	4355.8649876005	6247.04574839633	6037.12750675842	40.6207497238	30.0112111184005	50.4643593167725	100	UP_Resistente_DOWN_Susceptible
TRINITY_DN14276_c0_g1	3182.06166736427	-3.37939463815319	0.150948594493273	-22.3877184779206	5.18456946431065E-111	4.71190954814766E-107	4128	8275	4970	713	642	530	5477.00599111022	5760.4528156875	6181.40167049637	603.38738652228	535.199931611476	534.922208757788	100	UP_Resistente_DOWN_Susceptible
TRINITY_DN73351_c1_g1	11111.1822235211	-6.32041133308231	0.287687789109453	-21.9696892685204	5.61513358977156E-107	3.82741543312804E-103	16584	22757	22511	287	364	275	22003.5531387044	15841.767338562	27997.8939646969	242.878232723554	303.446690197161	277.553976242248	100	UP_Resistente_DOWN_Susceptible
TRINITY_DN11012_c0_g1	7960.87520151611	-6.153330348032	0.280520363441939	-21.9354141443838	1.19346594869468E-106	6.50796981823208E-103	11286	19804	14748	297	189	251	14974.1980658115	13786.103632855	18342.7186793723	251.340888916013	157.558858371603	253.331083770198	100	UP_Resistente_DOWN_Susceptible
TRINITY_DN52898_c0_g1	17413.4560687467	12.6987364525648	0.600564228299269	21.144676712641	3.08898868923291E-99	1.40368794353226E-95	4	13	0	31500	36569	46888	5.30717634797502	9.04965397026436	0	26657.3670062438	30485.5549830219	47323.4575928965	100	DOWN_Resistente_UP_Susceptible
TRINITY_DN70543_c0_g1	2816.60632765429	-5.58759647438753	0.272978858022068	-20.4689715345494	4.07121556650896E-93	1.58573846315524E-89	3777	6988	5371	164	138	89	5011.30126657541	4864.53707263133	6680.14252962495	138.787561556317	115.042975953869	89.826559583855	100	UP_Resistente_DOWN_Susceptible
TRINITY_DN74500_c0_g1	2855.7130387212	10.2006237351188	0.516664624360492	19.7432207551364	9.173963908322E-87	3.12660157450499E-83	5	10	0	5298	7172	6597	6.63397043496878	6.96127228481874	0	4483.51525076443	5978.90017058802	6658.26756825496	100	DOWN_Resistente_UP_Susceptible
TRINITY_DN49390_c0_g1	21608.6705122513	-11.0913540811632	0.573052075214946	-19.3548798806861	1.85426305359285E-83	5.61738690624546E-80	28270	63318	38599	43	21	5	37508.4688393135	44077.3838530153	48007.2279838007	36.3894216275709	17.506539819067	5.04643593167725	100	UP_Resistente_DOWN_Susceptible
TRINITY_DN4123_c1_g1	2015.68407583062	-6.02804956069725	0.318212083920169	-18.9434966970316	4.99658340714252E-80	1.36231846595741E-76	2687	5202	3799	47	88	69	3565.09571175222	3621.25384256271	4724.97886241764	39.7744841045542	73.3607382894236	69.640815857146	100	UP_Resistente_DOWN_Susceptible
TRINITY_DN8468_c0_g1	1482.85056311657	-5.00438799611422	0.267189382322856	-18.7297412517209	2.83289442696674E-78	7.02171514102256E-75	2555	3210	2415	91	114	96	3389.95889226905	2234.56840342681	3003.63883988908	77.0101713513709	95.0355018749351	96.8915698882031	100	UP_Resistente_DOWN_Susceptible
TRINITY_DN58467_c1_g1	12423.3936100471	-6.12999852857703	0.330148214098598	-18.5674138668711	5.8975908195731E-77	1.33998178079717E-73	18728	24336	25489	488	324	363	24848.1996612191	16940.9522323349	31701.7599958314	412.977622191967	270.100900065605	366.371248639768	100	UP_Resistente_DOWN_Susceptible
TRINITY_DN41905_c0_g1	705.714000803245	-6.23509022845114	0.335925470939381	-18.5609332064501	6.6538732878916E-77	1.39552196303357E-73	839	1995	1348	17	23	22	1113.18023898776	1388.77382082134	1676.56528205817	14.3865155271792	19.1738293256448	22.2043180993799	100	UP_Resistente_DOWN_Susceptible
TRINITY_DN65639_c0_g1	1745.92135024018	6.98615295650503	0.377665635582189	18.4982489755404	2.13291739629301E-76	4.15385662928064E-73	23	46	15	4790	2825	3949	30.5162640008564	32.0218525101662	18.6561418626651	4053.61231618755	2355.04642804115	3985.67509883869	100	DOWN_Resistente_UP_Susceptible
TRINITY_DN66437_c0_g1	2128.16530223586	-3.61813639953278	0.196299867812066	-18.4316802647912	7.31746456563823E-76	1.33007114254751E-72	2904	6136	2961	321	432	327	3853.01002862987	4271.43667396478	3682.72240369009	271.651263777913	360.134533420807	330.036909931692	100	UP_Resistente_DOWN_Susceptible
TRINITY_DN69990_c0_g1	10378.3430467119	12.9351212274238	0.704383561435023	18.3637465943575	2.56298863282539E-75	4.36749281712401E-72	0	4	4	14708	22347	30899	0	2.78450891392749	4.97497116337736	12446.8747278677	18629.4593017471	31185.964770579	100	DOWN_Resistente_UP_Susceptible
TRINITY_DN51103_c1_g1	2683.60270146754	-6.20648318413128	0.342905556381174	-18.099686833981	3.20484744916066E-73	5.14000974713914E-70	3786	6092	5325	72	119	54	5023.24241335836	4240.80707591157	6622.93036124611	60.9311245857001	99.2037256413796	54.5015080621142	100	UP_Resistente_DOWN_Susceptible
TRINITY_DN53739_c0_g1	1953.5530541083	-6.38782508291324	0.353071087956112	-18.0921783199288	3.67278594600773E-73	5.56325048988337E-70	3920	3861	2970	46	53	55	5201.03282101552	2687.74722916851	3693.91608880769	38.9282184853084	44.1831719243119	55.5107952484497	100	UP_Resistente_DOWN_Susceptible
TRINITY_DN2072_c0_g2	111357.27982563	-8.37440946748709	0.472007973247378	-17.7420932317558	1.98404384980587E-70	2.84710292447142E-67	102982	386372	209478	1269	618	414	136635.908666791	268964.069522998	260536.75234049	1073.91107082296	515.192457532543	417.844895142876	100	UP_Resistente_DOWN_Susceptible
TRINITY_DN49927_c0_g1	897.183113226025	-3.54448197813762	0.204776746802439	-17.3090061908114	4.02298797921593E-67	5.48433836266611E-64	1309	2215	1351	190	173	118	1736.77345987483	1541.92181108735	1680.2965104307	160.790467656709	144.22054231898	119.095887987583	100	UP_Resistente_DOWN_Susceptible
TRINITY_DN46623_c0_g1	1111.08575554248	8.19138721803708	0.491120000765669	16.6789933321113	1.86332429580279E-62	2.41921604405063E-59	6	8	8	3598	2528	1477	7.96076452196253	5.56901782785499	9.94994232675471	3044.86369804651	2107.45393631435	1490.71717421746	100	DOWN_Resistente_UP_Susceptible
TRINITY_DN46381_c0_g1	2724.79480309576	10.4664115508147	0.630811863716834	16.591970051332	7.96638168852692E-62	9.87288166989484E-59	4	8	0	9369	5546	3751	5.30717634797502	5.56901782785499	0	7928.66258671422	4623.39380174026	3785.83623594427	100	DOWN_Resistente_UP_Susceptible
TRINITY_DN375_c0_g1	1406.51983229086	-4.99277904209124	0.303459660795807	-16.452859101595	8.00009232424905E-61	9.48358770524566E-58	2071	3062	2656	124	103	65	2747.79055416407	2131.5415736115	3303.38085248256	104.936936786483	85.8654095887571	65.6036671118042	100	UP_Resistente_DOWN_Susceptible
TRINITY_DN45265_c0_g1	2568.86386079742	-3.89311004509278	0.237360943706859	-16.4016454615246	1.86127603081189E-60	2.11448712417025E-57	3372	7045	4070	318	354	405	4473.94966134294	4904.2163246548	5062.03315873646	269.112466920175	295.110242664272	408.761310465857	100	UP_Resistente_DOWN_Susceptible
TRINITY_DN3562_c0_g1	332.828916901799	-4.23347489863552	0.258725559548498	-16.362801209217	3.52532024131423E-60	3.8447142551773E-57	449	862	563	34	43	36	595.730545060196	600.061670951375	700.227191245363	28.7730310543584	35.8467243914229	36.3343387080762	100	UP_Resistente_DOWN_Susceptible
TRINITY_DN68591_c0_g2	8396.21539824774	13.681100342061	0.842405811855626	16.2405103924018	2.60745680497899E-59	2.73431960722124E-56	0	4	0	14856	17523	22981	0	2.78450891392749	0	12572.1220395161	14607.9570118815	23194.428829175	100	DOWN_Resistente_UP_Susceptible
TRINITY_DN12219_c0_g1	301.392112275991	-6.51149274454661	0.402693782779439	-16.1698367916275	8.23161224128443E-59	8.31240399106E-56	419	790	549	8	7	7	555.926722450384	549.94051050068	682.814792173542	6.77012495396667	5.83551327302233	7.06501030434814	100	UP_Resistente_DOWN_Susceptible
TRINITY_DN15443_c0_g1	13985.961021351	-5.77455442259758	0.357254236751126	-16.1637115212725	9.0918989427011E-59	8.8532365954552E-56	19119	30081	29028	820	455	428	25366.9761492336	20940.2031599632	36103.3657326295	693.937807781584	379.308362746451	431.974915751572	100	UP_Resistente_DOWN_Susceptible
TRINITY_DN403_c0_g1	3309.73880146661	-3.62962666915275	0.224901075360523	-16.1387697383588	1.36229677585373E-58	1.28079384805696E-55	4841	7197	5581	527	675	471	6423.01017513677	5010.02766338404	6941.32851570226	445.981981342555	562.71020847001	475.374264763997	100	UP_Resistente_DOWN_Susceptible
TRINITY_DN2019_c0_g1	690.438470008224	-6.00060023753487	0.374275588441438	-16.0325717809239	7.56845864803949E-58	6.87846750129322E-55	1056	1488	1320	30	16	25	1401.09455586541	1035.83731598103	1641.74048391453	25.387968577375	13.3383160526225	25.2321796583862	100	UP_Resistente_DOWN_Susceptible
TRINITY_DN51983_c0_g1	3871.33362002652	-3.91736735711883	0.245306195867453	-15.9692964267218	2.09131549807173E-57	1.83934571144922E-54	5060	9503	6800	464	699	462	6713.5780801884	6615.29705226324	8457.45097774151	392.667247330067	582.717682548944	466.290680086977	100	UP_Resistente_DOWN_Susceptible
TRINITY_DN99_c0_g1	4683.2507350173	-6.83530812572001	0.431372418054203	-15.8454918294316	1.51034675345329E-56	1.28686263227825E-53	6461	9204	10353	86	143	51	8572.41659606665	6407.15501094716	12876.4691136114	72.7788432551418	119.211199720313	51.4736465031079	100	UP_Resistente_DOWN_Susceptible
TRINITY_DN51544_c1_g1	6930.8764160029	-6.43373170681611	0.407933303112587	-15.7715284771453	4.88530473602476E-56	4.03629798871864E-53	10825	10628	15557	222	179	137	14362.5459917074	7398.44018430535	19348.9065971654	187.870967472575	149.222410838714	138.272344527957	100	UP_Resistente_DOWN_Susceptible
TRINITY_DN49390_c0_g2	10153.4355704745	-6.58419571582411	0.418775236040438	-15.7225049362478	1.06046731066153E-55	8.50401212505491E-53	22590	15917	15469	210	237	251	29972.2784251889	11080.257095746	19239.4572315711	177.715780041625	197.57380652947	253.331083770198	100	UP_Resistente_DOWN_Susceptible
TRINITY_DN6340_c0_g1	890.804507584976	-4.66660537842108	0.297433395898441	-15.6895810718394	1.78227902135322E-55	1.38839535763416E-52	999	2706	1554	88	62	76	1325.46729290676	1883.72028027195	1932.7762969721	74.4713744936334	51.6859747039121	76.7058261614941	100	UP_Resistente_DOWN_Susceptible
TRINITY_DN68481_c0_g1	1316.58380613238	-3.98663756765881	0.255357401002166	-15.611991475528	6.03242429751915E-55	4.56872356866277E-52	1628	3338	2369	175	159	187	2160.02077362583	2323.67268867249	2946.42667151024	148.096483368021	132.549515772936	188.736703844729	100	UP_Resistente_DOWN_Susceptible
TRINITY_DN33678_c0_g1	272.446347176212	5.94412606475596	0.388242409556682	15.3103471399307	6.5214934091616E-53	4.80563561623759E-50	6	12	8	725	582	505	7.96076452196253	8.35352674178248	9.94994232675471	613.54257395323	485.181246414142	509.690029099402	100	DOWN_Resistente_UP_Susceptible
TRINITY_DN7574_c0_g1	2412.47330797887	2.3357120460335	0.153075386549435	15.2585735609375	1.44369884481153E-52	1.03585392115227E-49	569	1244	619	5032	4536	4007	754.945835499447	865.982272231451	769.876787532646	4258.40859604504	3781.41260091847	4044.21375564614	100	DOWN_Resistente_UP_Susceptible
TRINITY_DN1181_c0_g1	6619.39722189566	-5.60436406580709	0.367487574514597	-15.2504858789028	1.63412577790854E-52	1.14242152140196E-49	9366	13423	13785	236	280	364	12426.7534187835	9344.11578791219	17144.9943717892	199.718686142017	233.420530920893	367.380535826103	100	UP_Resistente_DOWN_Susceptible
TRINITY_DN9528_c0_g1	2217.29453178855	11.3045713995232	0.741444936813624	15.2466769118484	1.7322774726043E-52	1.18076363226391E-49	3	0	2	5173	6795	3225	3.98038226098127	0	2.48748558168868	4377.7320483587	5664.6160985981	3254.95117593182	100	DOWN_Resistente_UP_Susceptible
TRINITY_DN56422_c0_g1	781.13622179347	-4.75691800494051	0.318200508408031	-14.9494355893382	1.57074802325685E-50	1.0445474354658E-47	1087	2617	1009	53	58	74	1442.22517256221	1821.76495693706	1254.93647596194	44.8520778200292	48.3513956907564	74.6872517888232	100	UP_Resistente_DOWN_Susceptible
TRINITY_DN35443_c0_g1	607.653702816313	3.9831846521103	0.266607969008787	14.9402310325504	1.80348882918272E-50	1.17076483161112E-47	57	103	56	1103	1669	1094	75.6272629586441	71.701104533633	69.649596287283	933.430978028155	1391.35309323918	1104.16018185098	100	DOWN_Resistente_UP_Susceptible
TRINITY_DN4384_c0_g1	411.040202936088	-3.70890341985322	0.248761781538409	-14.9094583457168	2.86063701489111E-50	1.81384344676758E-47	506	1220	619	59	71	66	671.35780801884	849.275218747886	769.876787532646	49.9296715355042	59.1887774835122	66.6129542981396	100	UP_Resistente_DOWN_Susceptible
TRINITY_DN63540_c0_g1	43158.8361760097	-5.82036392005672	0.396416380428492	-14.6824505934024	8.35166883782964E-49	5.1751875196233E-46	69762	65781	93346	1509	2131	1436	92559.8090968584	45791.9452167661	116098.414554156	1277.01481944196	1776.49696925865	1449.3363995777	100	UP_Resistente_DOWN_Susceptible
TRINITY_DN5299_c0_g1	1882.96891580947	-5.52728231837622	0.378323872579495	-14.6099221301844	2.42795318732328E-48	1.47106985894154E-45	2751	3640	3919	126	70	74	3650.01053331982	2533.90311167402	4874.22799731897	106.629468024975	58.3551327302233	74.6872517888232	100	UP_Resistente_DOWN_Susceptible
TRINITY_DN148_c0_g3	500.451800207323	-4.64431044915774	0.318737518103437	-14.5709563053401	4.29831554973286E-48	2.54768637964057E-45	644	1198	964	36	57	37	854.455392023978	833.960419721285	1198.96805037394	30.46556229285	47.5177509374675	37.3436258944116	100	UP_Resistente_DOWN_Susceptible
TRINITY_DN192_c1_g1	2498.73152537694	-4.33923654119799	0.298684955194999	-14.5278041820522	8.07682129617535E-48	4.68541558808981E-45	3336	6416	4337	369	202	223	4426.18507421117	4466.3522979397	5394.1124838919	312.272013501713	168.396240164359	225.071042552805	100	UP_Resistente_DOWN_Susceptible
TRINITY_DN15775_c0_g1	1545.58381520629	-5.43946830852895	0.374869593292966	-14.5102947954435	1.04271483402539E-47	5.92283748952132E-45	2486	3526	2663	59	126	53	3298.41010026648	2454.54460762709	3312.08705201848	49.9296715355042	105.039238914402	53.4922208757788	100	UP_Resistente_DOWN_Susceptible
TRINITY_DN10211_c0_g1	320.706270939453	4.03894847346587	0.280927584399676	14.3771872103511	7.19602336489157E-47	4.00407300089324E-44	28	62	23	755	761	537	37.1502344358251	43.1598881658762	28.6060841894198	638.930542530605	634.403657252856	541.987219062136	100	DOWN_Resistente_UP_Susceptible
TRINITY_DN6966_c0_g1	585.894834864607	5.01504807245511	0.349051955050335	14.3676263659142	8.26144771666297E-47	4.50496743989632E-44	17	60	32	1615	1375	890	22.5554994788938	41.7676337089124	39.7997693070189	1366.71897508202	1146.26153577224	898.26559583855	100	DOWN_Resistente_UP_Susceptible
TRINITY_DN5879_c0_g1	966.080415690129	-3.00824372689726	0.209547863721362	-14.3558787642777	9.78769731430848E-47	5.23257975048276E-44	1220	2345	1531	213	266	237	1618.68878613238	1632.41835078999	1904.17021278268	180.254576899363	221.749504374848	239.201063161501	100	UP_Resistente_DOWN_Susceptible
TRINITY_DN5244_c0_g1	400.886395316277	-8.38780173856204	0.587444809537014	-14.2784506772181	2.9815650678798E-46	1.56331483799505E-43	549	1119	716	4	0	4	728.409953759572	778.966368671217	890.519838244547	3.38506247698334	0	4.0371487453418	100	UP_Resistente_DOWN_Susceptible
TRINITY_DN11714_c0_g1	929.028771915764	-3.80415960382551	0.266902347468595	-14.2530016686089	4.29419346308831E-46	2.20907895794533E-43	1555	1877	1473	149	138	130	2063.16480527529	1306.63080786048	1832.03313091371	126.093577267629	115.042975953869	131.207334223608	100	UP_Resistente_DOWN_Susceptible
TRINITY_DN56806_c0_g1	7677.99639457755	-3.00841548775459	0.211570790719963	-14.2194273487239	6.94186609959588E-46	3.50499961491633E-43	10798	17560	11599	2156	2267	1364	14326.7225513586	12223.9941321417	14426.1726310035	1824.54867509402	1889.87265570595	1376.66772216155	100	UP_Resistente_DOWN_Susceptible
TRINITY_DN12390_c0_g1	317.160953220784	5.55851959917563	0.393080744486556	14.1409104290677	2.12517057760676E-45	1.05350501451724E-42	9	17	13	940	651	520	11.9411467829438	11.8341628841919	16.1686562809764	795.489682091084	542.702734391077	524.829336894433	100	DOWN_Resistente_UP_Susceptible
TRINITY_DN41308_c0_g1	300.708298337982	-3.42957682052099	0.242823362040075	-14.1237514862964	2.71163080409924E-45	1.32022524774582E-42	388	768	484	58	70	45	514.796105753577	534.625711474079	601.97151076866	49.0834059162584	58.3551327302233	45.4179233850952	100	UP_Resistente_DOWN_Susceptible
TRINITY_DN82291_c0_g1	471.143818467088	-2.50571919797333	0.177615939729028	-14.1075131083172	3.41406722256735E-45	1.63306215479472E-42	590	1140	665	153	177	145	782.808511326316	793.585040469336	827.088955911486	129.478639744613	147.555121332136	146.34664201864	100	UP_Resistente_DOWN_Susceptible
TRINITY_DN5118_c0_g1	709.173947746462	-2.69151843217721	0.190936354919662	-14.0964167526382	3.99548062012659E-45	1.87822032944399E-42	955	1753	962	212	206	218	1267.08835307904	1220.31103152872	1196.48056479225	179.408311280117	171.730819177514	220.024606621128	100	UP_Resistente_DOWN_Susceptible
TRINITY_DN19307_c0_g3	2466.38175750427	5.86819825992163	0.416502521834208	14.0892262406457	4.42382050889629E-45	2.04432993517046E-42	68	121	60	8934	4819	2944	90.2219979155754	84.2313946463067	74.6245674506604	7560.53704234228	4017.33406609923	2971.34147657156	100	DOWN_Resistente_UP_Susceptible
TRINITY_DN62148_c0_g1	965.561901196595	-4.85558219668487	0.345436070334613	-14.0563844186318	7.03917499148526E-45	3.1987184357141E-42	1619	2161	1566	106	54	58	2148.07962684289	1504.33094074933	1947.70121046224	89.7041556400584	45.0168166776008	58.538656807456	100	UP_Resistente_DOWN_Susceptible
TRINITY_DN40298_c0_g1	199.160050642322	-4.70594962778332	0.338558969407188	-13.8999407873416	6.33937875251649E-44	2.83349445389118E-41	290	558	304	17	23	10	384.770285228189	388.438993492885	378.097808416679	14.3865155271792	19.1738293256448	10.0928718633545	100	UP_Resistente_DOWN_Susceptible
TRINITY_DN4749_c0_g1	4322.42668569199	-3.18630188651193	0.229267998208978	-13.8977175680996	6.5393597432612E-44	2.87573618387123E-41	5152	11381	6922	822	1211	854	6835.64313619183	7922.6239873522	8609.18759822452	695.630339020076	1009.54379623286	861.931257130473	100	UP_Resistente_DOWN_Susceptible
TRINITY_DN51146_c0_g2	1942.06341236307	-4.22276643220337	0.304664670828784	-13.8603744921133	1.10098343495665E-43	4.76481164350682E-41	2334	5716	3204	270	277	131	3096.73739904343	3979.06323800239	3984.95190186526	228.491717196375	230.919596661026	132.216621409944	100	UP_Resistente_DOWN_Susceptible
TRINITY_DN4123_c0_g1	5563.54123243983	-6.10190304155876	0.440363605983853	-13.856510753031	1.16186350787737E-43	4.9497200847307E-41	7920	11021	11837	292	123	128	10508.2091689905	7672.01818509873	14722.1834152244	247.109560819784	102.538304654535	129.188759850937	100	UP_Resistente_DOWN_Susceptible
TRINITY_DN66170_c0_g1	237.632524014679	-4.77437647939469	0.344898551652977	-13.8428429360251	1.40536474589413E-43	5.8949645841236E-41	342	559	428	16	19	21	453.763577751864	389.135120721367	532.321914481377	13.5402499079333	15.8392503124892	21.1950309130444	100	UP_Resistente_DOWN_Susceptible
TRINITY_DN58990_c0_g1	605.978931766255	-5.82705529565805	0.421423702673559	-13.8270706148955	1.75003305689547E-43	7.2294926206447E-41	683	1285	1425	23	29	19	906.200361416735	894.523488599208	1772.33347695318	19.4641092426542	24.1756978453782	19.1764565403735	100	UP_Resistente_DOWN_Susceptible
TRINITY_DN63245_c0_g1	1000.38425032782	-3.76259179460741	0.272424851843658	-13.8114851458806	2.17304823334537E-43	8.84300896748679E-41	1322	2560	1652	129	215	122	1754.02178300574	1782.0857049136	2054.66309047485	109.168264882713	179.233621957114	123.133036732925	100	UP_Resistente_DOWN_Susceptible
TRINITY_DN14821_c0_g1	5420.37234162097	-4.09418111611331	0.296862497057722	-13.7915066965068	2.86708584107867E-43	1.14957493319132E-40	7505	14939	8335	508	982	545	9957.58962288813	10399.4446662907	10366.5961616876	429.902934576884	818.639147729704	550.06151655282	100	UP_Resistente_DOWN_Susceptible
TRINITY_DN64283_c0_g1	1536.77261551045	-3.67770248900423	0.268491458217513	-13.6976517369309	1.04861059297656E-42	4.14353156775448E-40	2079	3491	2705	236	335	187	2758.40490686002	2430.18015463022	3364.32424923394	199.718686142017	279.270992351783	188.736703844729	100	UP_Resistente_DOWN_Susceptible
TRINITY_DN6761_c0_g1	418.394743873128	2.52368468619144	0.184642998165966	13.6679143604624	1.57855020942185E-42	6.14845306569809E-40	95	175	100	893	812	699	126.045438264407	121.822264984328	124.374279084434	755.71519798653	676.91953967059	705.491743248479	100	DOWN_Resistente_UP_Susceptible
TRINITY_DN41595_c0_g1	2564.14919993637	10.9413918887335	0.801657851753607	13.6484559650972	2.06201362419059E-42	7.91842274134598E-40	0	9	0	8711	5349	3515	0	6.26514505633686	0	7371.81980925046	4459.16578534235	3547.6444599691	100	DOWN_Resistente_UP_Susceptible
TRINITY_DN57844_c1_g1	7650.99120571441	8.47473067585465	0.622247393738184	13.6195519035319	3.06442166449091E-42	1.1604368983659E-39	51	44	25	5809	23401	21156	67.6664984366815	30.6295980532024	31.0935697711085	4915.95698219905	19508.1208717136	21352.4797141128	100	DOWN_Resistente_UP_Susceptible
TRINITY_DN36137_c0_g1	664.057198344514	-2.29795582431309	0.168738185621482	-13.6184694403905	3.11017683715184E-42	1.16162974609514E-39	841	1548	899	292	260	207	1115.83382716175	1077.60494968994	1118.12476896906	247.109560819784	216.747635855115	208.922447571438	100	UP_Resistente_DOWN_Susceptible
TRINITY_DN20841_c0_g1	2415.58804213497	1.69877746614969	0.124999152145007	13.590311910108	4.57128150402473E-42	1.6842701379356E-39	812	1709	920	4378	4428	3652	1077.35679863893	1189.68143347552	1144.24336757679	3704.95088105826	3691.37896756327	3685.91680449706	100	DOWN_Resistente_UP_Susceptible
TRINITY_DN8103_c0_g1	2226.98130228139	-5.25100356885347	0.386726039081169	-13.5780967356877	5.40117614468413E-42	1.9635075677975E-39	2973	4605	4719	126	94	156	3944.55882063243	3205.66588715903	5869.22222999444	106.629468024975	78.362606809157	157.44880106833	100	UP_Resistente_DOWN_Susceptible
TRINITY_DN11679_c0_g1	1977.82281271594	-6.82592738231018	0.503267376891463	-13.5632224454364	6.61642460552433E-42	2.37364232723185E-39	4224	3282	3115	22	62	33	5604.37822346162	2284.68956387751	3874.25879348012	18.6178436234084	51.6859747039121	33.3064771490698	100	UP_Resistente_DOWN_Susceptible
TRINITY_DN40234_c0_g1	6779.69238118221	12.0176133056126	0.89498177128341	13.4277743873814	4.15718600594093E-41	1.47202177210363E-38	0	12	0	22294	16845	7689	0	8.35352674178248	0	18866.6457154666	14042.7458691516	7760.40917573327	100	DOWN_Resistente_UP_Susceptible
TRINITY_DN66227_c0_g1	5789.92978769773	-4.68208230008383	0.348819979122468	-13.4226322467613	4.45600031064859E-41	1.55760062140813E-38	9592	12332	9750	688	523	281	12726.6088824441	8584.64098163847	12126.4922107323	582.230746041134	435.996205970097	283.609699360261	100	UP_Resistente_DOWN_Susceptible
TRINITY_DN56816_c0_g1	3866.17085175905	-4.59540897039933	0.344290908899733	-13.3474595221962	1.22557732593289E-40	4.22979313817217E-38	5752	9849	6262	297	544	214	7631.71958838808	6856.15707331797	7788.31735626725	251.340888916013	453.502745789164	215.987457875786	100	UP_Resistente_DOWN_Susceptible
TRINITY_DN35509_c0_g1	232.695521332742	-6.29095807246696	0.473968144569931	-13.2729554602773	3.32215141982862E-40	1.13223073077034E-37	270	714	421	7	10	3	358.234403488314	497.034841136058	523.615714945467	5.92385933472084	8.33644753288904	3.02786155900635	100	UP_Resistente_DOWN_Susceptible
TRINITY_DN6871_c0_g1	5729.90700724642	-5.10205986877153	0.384706508908972	-13.262213533223	3.83409224820552E-40	1.29057438453486E-37	8831	14300	9436	520	431	171	11716.9185822419	9954.61936729079	11735.9569744072	440.058122007834	359.300888667518	172.588108863362	100	UP_Resistente_DOWN_Susceptible
TRINITY_DN3644_c0_g1	2515.22405441283	-3.34215056413698	0.252216094633382	-13.2511391431823	4.44406031570962E-40	1.47765005497345E-37	3880	5782	3670	667	505	365	5147.96105753577	4025.00763508219	4564.53604239872	564.459168036971	420.990600410897	368.389823012439	100	UP_Resistente_DOWN_Susceptible
TRINITY_DN7579_c0_g1	6820.920920433	-5.57097467740253	0.421493769278156	-13.2172171535141	6.97988780567762E-40	2.27026918396482E-37	7993	19748	12647	172	352	401	10605.0651373411	13747.12050806	15729.6150758084	145.557686510284	293.442953157694	404.724161720515	100	UP_Resistente_DOWN_Susceptible
TRINITY_DN834_c1_g1	17704.1967850154	-2.88854416821666	0.218546635800038	-13.2170607780921	6.99441083634862E-40	2.27026918396482E-37	21676	38355	30656	4846	5494	3920	28759.5886296766	26699.9598484223	38128.1789961241	4101.00319086531	4580.04427456924	3956.40577043496	100	UP_Resistente_DOWN_Susceptible
TRINITY_DN39548_c0_g1	744.393953156362	3.7496010300884	0.284312077049307	13.1883283643914	1.02431442972583E-39	3.28563916782056E-37	72	151	87	2125	1428	1158	95.5291742635504	105.115211500763	108.205622803458	1798.3144408974	1190.44470769656	1168.75456177645	100	DOWN_Resistente_UP_Susceptible
TRINITY_DN407_c0_g1	296.617609900108	-3.55738570731462	0.270447678931618	-13.1536928745988	1.62061894635223E-39	5.13792739212714E-37	357	752	517	56	50	50	473.665489056771	523.487675818369	643.015022866523	47.3908746777667	41.6822376644452	50.4643593167725	100	UP_Resistente_DOWN_Susceptible
TRINITY_DN13957_c0_g2	1056.87491020326	1.9763474073731	0.150338270791759	13.1460033228042	1.79409868001521E-39	5.62254028857641E-37	333	635	322	2066	2051	1584	441.822430968921	442.04079008599	400.485178651877	1748.38476936189	1709.80538899554	1598.71090315535	100	DOWN_Resistente_UP_Susceptible
TRINITY_DN70904_c0_g1	8713.26599444832	-3.96942434370268	0.304141412040767	-13.0512458565512	6.25166268936736E-39	1.93694980938183E-36	12030	19475	15778	857	1454	1189	15961.3328665349	13557.0777746845	19623.773753942	725.24963569368	1212.11947128207	1200.04246455285	100	UP_Resistente_DOWN_Susceptible
TRINITY_DN3286_c2_g1	4823.27874320162	-3.8860377750325	0.298360040986336	-13.0246589395343	8.85960602056687E-39	2.70914794502644E-36	6643	10634	8756	584	963	531	8813.89311989952	7402.61694767624	10890.211876633	494.219121639567	802.799897417215	535.931495944123	100	UP_Resistente_DOWN_Susceptible
TRINITY_DN3754_c1_g1	9324.30750476399	-3.74701692952407	0.287702120930145	-13.023946147529	8.94272198981769E-39	2.70914794502644E-36	12943	18644	17622	1688	1682	1037	17172.6958679602	12978.5960478161	21917.2354602589	1428.49636528697	1402.19047503194	1046.63081222986	100	UP_Resistente_DOWN_Susceptible
TRINITY_DN9346_c0_g1	8601.80095658913	-5.55554768213146	0.427342971269194	-13.0002083938146	1.22010357924948E-38	3.6556180316744E-36	19052	14456	12217	486	297	412	25278.080945405	10063.215214934	15194.8056757453	411.285090953475	247.592491726804	415.826320770205	100	UP_Resistente_DOWN_Susceptible
TRINITY_DN69935_c1_g1	2883.07999534009	-3.59580096996254	0.278090916056879	-12.9303071849606	3.03603402817587E-38	8.99755084545817E-36	3819	6136	5338	631	496	370	5067.02661822915	4271.43667396478	6639.09901752708	533.993605744121	413.487797631296	373.436258944116	100	UP_Resistente_DOWN_Susceptible
TRINITY_DN18751_c0_g1	454.411975917936	-3.48017171857012	0.269930300895774	-12.8928531069726	4.93824700624891E-38	1.44775596371373E-35	543	1226	746	69	93	88	720.449189237609	853.451982118777	927.832121969877	58.3923277279626	77.5289620558681	88.8172723975195	100	UP_Resistente_DOWN_Susceptible
TRINITY_DN42215_c0_g2	2553.09632559539	-3.19720937472347	0.249266330971138	-12.8264790606384	1.16541144866136E-37	3.38031310082467E-35	3160	5676	4558	514	696	486	4192.66931490027	3951.21814886311	5668.9796406685	434.980528292359	580.216748289077	490.513572559028	100	UP_Resistente_DOWN_Susceptible
TRINITY_DN841_c0_g1	221.953259926192	-3.3791351378136	0.263820062565955	-12.8084843318874	1.469773980003E-37	4.21825132260862E-35	321	503	353	45	47	39	425.900901924995	350.151995926382	439.041205168052	38.0819528660625	39.1813034045785	39.3622002670825	100	UP_Resistente_DOWN_Susceptible
TRINITY_DN8063_c0_g1	626.059682569641	-5.02990957827411	0.39274162813504	-12.8071719877492	1.49483848392323E-37	4.24549700668405E-35	736	1368	1380	44	56	27	976.520448027404	952.302048563203	1716.36505136519	37.2356872468167	46.6841061841786	27.2507540310571	100	UP_Resistente_DOWN_Susceptible
TRINITY_DN3476_c0_g2	9308.84708273692	1.86093793673715	0.145467900289175	12.7927737530947	1.79935219934186E-37	5.05766368196452E-35	3205	5917	2963	18444	16879	13987	4252.37504881499	4118.98481092725	3685.20988927178	15608.5230813702	14071.0897907634	14116.8998752739	100	DOWN_Resistente_UP_Susceptible
TRINITY_DN30570_c0_g1	10793.9852129587	-4.76153458145916	0.373857069145809	-12.7362432716287	3.71874589785462E-37	1.03460823372455E-34	16926	23844	18819	1320	838	482	22457.3167164563	16598.4576359218	23405.9955808996	1117.0706174045	698.594303256102	486.476423813686	100	UP_Resistente_DOWN_Susceptible
TRINITY_DN20167_c0_g1	1893.75511428356	-5.11919590686987	0.404461104243332	-12.6568311591961	1.0255607994238E-36	2.82443587841312E-34	3023	4279	3260	136	67	146	4010.89852498212	2978.72841067394	4054.60149815255	115.092124217433	55.8541984703566	147.355929204976	100	UP_Resistente_DOWN_Susceptible
TRINITY_DN28338_c0_g1	2034.64036161748	-5.01400765284393	0.39754083122413	-12.6125601674789	1.80047664533483E-36	4.90899957350542E-34	2178	5440	4152	111	111	179	2889.7575214724	3786.93212294139	5164.0200675857	93.9354837362876	92.5345676150684	180.662406354045	100	UP_Resistente_DOWN_Susceptible
TRINITY_DN14779_c0_g1	199.804092104103	-6.05396792237348	0.480648416624665	-12.5954184243178	2.23770144520176E-36	6.04068612905208E-34	229	608	365	4	10	6	303.83584592157	423.245354916979	453.966118658184	3.38506247698334	8.33644753288904	6.05572311801269	100	UP_Resistente_DOWN_Susceptible
TRINITY_DN46795_c0_g1	1920.792801378	-5.18345059065113	0.412532713645458	-12.564944352767	3.29106508538936E-36	8.79714603462167E-34	1425	6939	3614	121	118	107	1890.6815739661	4830.42683843572	4494.88644611144	102.398139928746	98.3700808880907	107.993728937893	100	UP_Resistente_DOWN_Susceptible
TRINITY_DN4408_c0_g1	176.54654918544	5.96678333262125	0.475298690502709	12.5537550425615	3.79096903001308E-36	1.00350262721657E-33	2	10	5	468	371	335	2.65358817398751	6.96127228481874	6.2187139542217	396.05230980705	309.282203470183	338.111207422375	100	DOWN_Resistente_UP_Susceptible
TRINITY_DN33250_c0_g1	792.430132773684	-9.40554823295086	0.749499985290088	-12.5490972882548	4.02067440826444E-36	1.05407392058971E-33	1280	2142	1253	8	0	0	1698.29643135201	1491.10452340817	1558.40971692796	6.77012495396667	0	0	100	UP_Resistente_DOWN_Susceptible
TRINITY_DN6135_c0_g1	585.04582198815	4.04443519065222	0.32255452619491	12.538764339671	4.58082463235356E-36	1.18948746286781E-33	42	97	62	943	1639	1135	55.7253516537377	67.5243411627417	77.112053032349	798.028478948822	1366.34375064051	1145.54095649073	100	DOWN_Resistente_UP_Susceptible
TRINITY_DN4807_c0_g1	575.870212382985	-2.41923705105315	0.193348118136565	-12.5123382341089	6.39146990288501E-36	1.6439945934166E-33	748	1243	847	198	224	188	992.441977071329	865.286145002969	1053.45014384516	167.560592610675	186.736424736714	189.745991031064	100	UP_Resistente_DOWN_Susceptible
TRINITY_DN6028_c0_g1	11105.6949686708	-5.26290769641345	0.421224831824467	-12.4942959170237	8.02031895543693E-36	2.04368220859802E-33	13021	25725	23927	1018	483	423	17276.1858067457	17907.8729526962	29759.0337565325	861.498400392259	402.650415838541	426.928479819895	100	UP_Resistente_DOWN_Susceptible
TRINITY_DN40581_c0_g1	3423.69912439385	-4.6348805520226	0.371505629160851	-12.475936266408	1.01011855102313E-35	2.55008169385607E-33	5317	9295	5003	185	464	249	7054.5641605458	6470.50258873902	6222.44518259423	156.559139560479	386.811165526051	251.312509397527	100	UP_Resistente_DOWN_Susceptible
TRINITY_DN51781_c0_g2	583.360180025593	9.07959002397189	0.728548987324421	12.4625662542151	1.19463489616691E-35	2.98823123339366E-33	0	7	0	1537	1601	852	0	4.87289059937312	0	1300.71025678085	1334.66525001554	859.912682757803	100	DOWN_Resistente_UP_Susceptible
TRINITY_DN28089_c0_g1	15583.9384630543	1.99303143833894	0.160395202286072	12.4257546979758	1.8943023920592E-35	4.69528679268128E-33	4426	10125	4703	30144	30864	23278	5872.39062903436	7048.28818837897	5849.32234534093	25509.8308265464	25729.6116655087	23494.1871235166	100	DOWN_Resistente_UP_Susceptible
TRINITY_DN62673_c0_g1	1048.75892174557	3.94769634563602	0.318120300795532	12.4094449042199	2.32257402697618E-35	5.65401614692014E-33	76	158	139	2089	2075	2389	100.836350611525	109.988102100136	172.880247927363	1767.84887860455	1729.81286307448	2411.18708815539	100	DOWN_Resistente_UP_Susceptible
TRINITY_DN7858_c0_g1	249.368314144162	-4.48339355564515	0.361286570619353	-12.4095217487859	2.3203460851666E-35	5.65401614692014E-33	385	594	408	27	16	28	510.815723492596	413.499573718233	507.44705866449	22.8491717196375	13.3383160526225	28.2600412173926	100	UP_Resistente_DOWN_Susceptible
TRINITY_DN326_c0_g1	918.317701500977	-3.32438862717712	0.268644777066062	-12.3746631648067	3.58394668567792E-35	8.64746074203615E-33	1371	2186	1342	146	247	169	1819.03469326844	1521.73412146138	1669.1028253131	123.554780409892	205.910254062359	170.569534490691	100	UP_Resistente_DOWN_Susceptible
TRINITY_DN71428_c0_g1	944.098846927263	-9.03945087125197	0.730556673471284	-12.3733738935003	3.64195621743766E-35	8.71034528670507E-33	1160	1739	2335	8	0	4	1539.08114091276	1210.56525032998	2904.13941662153	6.77012495396667	0	4.0371487453418	100	UP_Resistente_DOWN_Susceptible
TRINITY_DN1760_c0_g1	451.404276207364	-4.31048862250305	0.348991576989352	-12.3512683592205	4.79494453616589E-35	1.13681880677011E-32	590	1212	765	31	56	57	782.808511326316	843.706200920031	951.463234995919	26.2342341966209	46.6841061841786	57.5293696211206	100	UP_Resistente_DOWN_Susceptible
TRINITY_DN6236_c0_g1	143.379976975188	-4.73063938700244	0.384701540457859	-12.296907835025	9.41082568261122E-35	2.21194967445168E-32	246	354	206	11	13	11	326.391345400464	246.429038882583	256.211014913934	9.30892181170418	10.8373817927558	11.1021590496899	100	UP_Resistente_DOWN_Susceptible
TRINITY_DN62655_c1_g1	2946.59259377712	-4.46970080755728	0.363983849064182	-12.2799426926471	1.16080456798946E-34	2.70507149967801E-32	4405	5203	5990	381	284	202	5844.52795320749	3621.94996979119	7450.01931715759	322.427200932663	236.755109934049	203.876011639761	100	UP_Resistente_DOWN_Susceptible
TRINITY_DN68792_c1_g1	3595.54656871752	-3.64415897809202	0.296925935262237	-12.2729561325574	1.2654721564238E-34	2.92399138516058E-32	4619	12224	4291	616	510	646	6128.46188782416	8509.45924096242	5336.90031551306	521.299621455434	425.158824177341	651.9995223727	100	UP_Resistente_DOWN_Susceptible
TRINITY_DN42323_c0_g1	1355.46869135627	-5.24311692884906	0.427435206079021	-12.2664601658473	1.37117979700829E-34	3.14161488785134E-32	2123	2124	2917	61	84	87	2816.78384668774	1478.5742332955	3627.99772089294	51.6222027739959	70.0261592762679	87.8079852111841	100	UP_Resistente_DOWN_Susceptible
TRINITY_DN5638_c0_g1	815.718371026976	-1.984107288581	0.161821614583496	-12.2610770735899	1.46539059351191E-34	3.32948954434185E-32	1000	1798	1068	410	358	339	1326.79408699376	1251.63675681041	1328.31730062175	346.968903890792	298.444821677428	342.148356167717	100	UP_Resistente_DOWN_Susceptible
TRINITY_DN1036_c0_g2	280.342688835547	-4.18745266388399	0.341853834027374	-12.2492487931222	1.69559218342279E-34	3.82068767611754E-32	329	927	412	25	40	33	436.515254620946	645.309940802697	512.422029827868	21.1566404811459	33.3457901315562	33.3064771490698	100	UP_Resistente_DOWN_Susceptible
TRINITY_DN11361_c0_g1	6182.99370043283	2.31008746044889	0.188886262682286	12.2300448303885	2.14820044338353E-34	4.80087582695508E-32	1353	3263	1734	12464	10988	11064	1795.15239970255	2271.46314653635	2156.64999932408	10547.8546782801	9160.08854913848	11166.7534296154	100	DOWN_Resistente_UP_Susceptible
TRINITY_DN46454_c0_g1	2126.14654755614	-3.98591878457113	0.327073062358256	-12.1866311943635	3.66251000826126E-34	8.11856385164579E-32	2333	7345	3048	217	376	258	3095.41060495643	5113.05449319936	3790.92802649355	183.639639376346	313.450427236628	260.396094074546	100	UP_Resistente_DOWN_Susceptible
TRINITY_DN45224_c0_g1	33144.5946908406	-2.82965494355586	0.232357976476022	-12.177997874103	4.07154267289033E-34	8.9524686271254E-32	50208	67520	48825	8463	11332	7842	66615.6775197825	47002.5104670961	60725.7417629749	7161.9459356775	9446.86234426986	7914.83011524259	100	UP_Resistente_DOWN_Susceptible
TRINITY_DN1626_c0_g1	536.430041045085	2.61870105578927	0.215260368262916	12.1652725809278	4.75854246742205E-34	1.0379332829941E-31	108	226	120	1196	940	964	143.293761395326	157.324753636903	149.249134901321	1012.13368061802	783.62606809157	972.952847627373	100	DOWN_Resistente_UP_Susceptible
TRINITY_DN18075_c0_g1	448.639522069016	-4.0292176880723	0.331314224613176	-12.1613181347	4.9946202044362E-34	1.07862834584583E-31	496	1261	804	50	54	68	658.089867148903	877.816435115643	999.969203838849	42.3132809622917	45.0168166776008	68.6315286708105	100	UP_Resistente_DOWN_Susceptible
TRINITY_DN1881_c0_g1	1316.12589321801	-2.39040780390352	0.196566087978742	-12.1608352106089	5.02423619741134E-34	1.07862834584583E-31	1655	2870	1960	467	465	478	2195.84421397467	1997.88514574298	2437.7358700549	395.206044187805	387.64481027934	482.439275068345	100	UP_Resistente_DOWN_Susceptible
TRINITY_DN8391_c0_g1	41126.8934965209	-5.10572294209916	0.419948581349881	-12.1579716394978	5.20346722714986E-34	1.10837917147063E-31	53646	79235	91227	2810	3773	1427	71177.195590867	55157.6409487613	113462.923580357	2378.00639008079	3145.34165415903	1440.25281490069	100	UP_Resistente_DOWN_Susceptible
TRINITY_DN59403_c0_g1	5656.77038899572	-3.90599684926013	0.321799430068279	-12.1379856031173	6.64416322531705E-34	1.40428767704085E-31	9362	12343	8687	564	1080	738	12421.4462424355	8592.29838115177	10804.3936240648	477.293809254651	900.336333552016	744.853943515561	100	UP_Resistente_DOWN_Susceptible
TRINITY_DN50249_c0_g2	5922.37557721044	-4.34802958310027	0.358564826948582	-12.1262021713127	7.67259546977862E-34	1.60917934987319E-31	5733	13701	13449	639	736	504	7606.5105007352	9537.63915743015	16727.0967940655	540.763730698088	613.562538420633	508.680741913066	100	UP_Resistente_DOWN_Susceptible
TRINITY_DN301_c0_g1	615.739522476198	-2.78986578504943	0.230408750984693	-12.108332574724	9.54140659197476E-34	1.98585076893276E-31	864	1336	926	158	215	152	1146.3500911626	930.025977251783	1151.70582432186	133.709967840842	179.233621957114	153.411652322988	100	UP_Resistente_DOWN_Susceptible
TRINITY_DN59084_c0_g1	1453.59160732646	-5.55583660645661	0.460172171449029	-12.0733867694822	1.45999449507749E-33	3.01566287183997E-31	1605	3142	3396	82	94	33	2129.50450962498	2187.23175189005	4223.75051770738	69.3937807781584	78.362606809157	33.3064771490698	100	UP_Resistente_DOWN_Susceptible
TRINITY_DN35183_c0_g2	237.603481241065	-3.63361649389961	0.301268751972931	-12.0610467235782	1.69613426026691E-33	3.47707523354717E-31	381	514	367	43	47	30	505.508547144621	357.809395439683	456.453604239873	36.3894216275709	39.1813034045785	30.2786155900635	100	UP_Resistente_DOWN_Susceptible
TRINITY_DN593_c0_g1	1333.10719956838	1.90113373260714	0.157983120208668	12.0337775965943	2.36105234123574E-33	4.80403672267108E-31	383	882	454	2530	2549	2027	508.162135318608	613.984215521013	564.65922704333	2141.05201669196	2124.96047613342	2045.82512670196	100	DOWN_Resistente_UP_Susceptible
TRINITY_DN4984_c0_g2	6615.67129830901	-4.09319140306732	0.340439784128349	-12.0232463827557	2.68222339496567E-33	5.41709784175844E-31	9352	14809	11883	561	897	966	12408.1783015656	10308.9481265881	14779.3955836033	474.755012396913	747.779343700147	974.971422000044	100	UP_Resistente_DOWN_Susceptible
TRINITY_DN17047_c0_g1	114.804004919603	-4.96820681015233	0.413266990750502	-12.0217847574275	2.7301005390629E-33	5.47324935276102E-31	165	346	167	8	9	7	218.92102435397	240.860021054728	207.705046071005	6.77012495396667	7.50280277960014	7.06501030434814	100	UP_Resistente_DOWN_Susceptible
TRINITY_DN50295_c0_g1	914.635484666006	-4.59320801545469	0.382773684265541	-11.9998009379042	3.56151971136648E-33	7.08794415550416E-31	1167	2268	1723	110	101	40	1548.36869952171	1578.81655419689	2142.9688286248	93.0892181170418	84.1981200821793	40.371487453418	100	UP_Resistente_DOWN_Susceptible
TRINITY_DN4463_c0_g1	646.885126781745	-5.03870062489576	0.420763897449898	-11.9751258495169	4.79709135287475E-33	9.47773157508189E-31	884	1254	1384	43	63	25	1172.88597290248	872.94354451627	1721.34002252857	36.3894216275709	52.519619457201	25.2321796583862	100	UP_Resistente_DOWN_Susceptible
TRINITY_DN4913_c0_g1	2853.79252962432	-3.74033254063166	0.312997964396714	-11.9500219365354	6.49081022258843E-33	1.27317942963218E-30	3882	7281	4592	297	561	469	5150.61464570976	5068.50235057652	5711.26689555721	251.340888916013	467.674706595075	473.355690391326	100	UP_Resistente_DOWN_Susceptible
TRINITY_DN4913_c0_g3	729.768427969167	-4.83243514118928	0.405709561412802	-11.9110703833582	1.03638230371414E-32	2.0183545364833E-30	1072	1842	1226	35	49	78	1422.32326125731	1282.26635486361	1524.82866157516	29.6192966736042	40.8485929111563	78.724400534165	100	UP_Resistente_DOWN_Susceptible
TRINITY_DN12290_c0_g1	887.70375441493	-9.36805798490029	0.787239161552197	-11.8998881692183	1.18505851662989E-32	2.29153336566765E-30	1508	908	2159	5	1	3	2000.80548318658	632.083523461541	2685.24068543293	4.23132809622917	0.833644753288904	3.02786155900635	100	UP_Resistente_DOWN_Susceptible
TRINITY_DN16902_c0_g1	889.596752520913	10.8297938836107	0.910149558690172	11.8989168101078	1.19893212423334E-32	2.30203411036774E-30	0	3	0	2655	1757	1609	0	2.08838168544562	0	2246.83521909769	1464.7138315286	1623.94308281374	100	DOWN_Resistente_UP_Susceptible
TRINITY_DN49575_c0_g1	1876.37845460317	-2.73157791166847	0.229715766846899	-11.8911207060898	1.31628387991164E-32	2.50968391509028E-30	2295	3921	3225	589	619	454	3044.99242965067	2729.51486287743	4011.07050047299	498.450449735796	516.026102285832	458.216382596294	100	UP_Resistente_DOWN_Susceptible
TRINITY_DN8806_c0_g1	1083.39998277295	2.35322878018079	0.197926718845784	11.8893941854022	1.34377728650407E-32	2.54431164698149E-30	251	594	253	2083	2318	1728	333.025315835433	413.499573718233	314.666926083618	1762.77128488907	1932.38853812368	1744.04825798766	100	DOWN_Resistente_UP_Susceptible
TRINITY_DN5558_c0_g1	1772.72342045878	-5.83034819180973	0.49184953791672	-11.8539263379301	2.05339269065237E-32	3.86108632487151E-30	1804	4329	4057	118	53	39	2393.53653293673	3013.53477209803	5045.86450245548	99.8593430710084	44.1831719243119	39.3622002670825	100	UP_Resistente_DOWN_Susceptible
TRINITY_DN32623_c0_g1	1868.34471707728	14.2435912327401	1.20223472911745	11.8475958876983	2.21453152684165E-32	4.135561786256E-30	0	0	0	4515	4889	3283	0	0	0	3820.88927089494	4075.68919882945	3313.48983273928	100	DOWN_Resistente_UP_Susceptible
TRINITY_DN6626_c0_g1	551.407578495923	-5.29873174680327	0.447495308237427	-11.8408654778385	2.39963783716185E-32	4.45075684559305E-30	520	1851	1003	22	27	41	689.932925236753	1288.53149991995	1247.47401921687	18.6178436234084	22.5084083388004	41.3807746397534	100	UP_Resistente_DOWN_Susceptible
TRINITY_DN19295_c0_g2	971.628528068335	10.9646059141625	0.926758493290211	11.8311361520255	2.69469441157171E-32	4.96424615753397E-30	0	3	0	2796	2513	1354	0	2.08838168544562	0	2366.15867141135	2094.94926501502	1366.5748502982	100	DOWN_Resistente_UP_Susceptible
TRINITY_DN11844_c0_g1	3489.43614639211	-3.29644907881684	0.28003640757366	-11.7715018107057	5.47412148409753E-32	1.00169075344912E-29	5967	6888	5058	885	655	633	7916.98031709174	4794.92434978315	6290.85103609067	748.945073032563	546.037313404232	638.878788950339	100	UP_Resistente_DOWN_Susceptible
TRINITY_DN19304_c0_g1	1570.58255969946	-5.15642274620905	0.439130207195707	-11.7423549136782	7.73035102041261E-32	1.40512013714367E-29	2132	3593	3085	66	167	61	2828.72499347069	2501.18513193537	3836.94650975479	55.8535308702251	139.218673799247	61.5665183664624	100	UP_Resistente_DOWN_Susceptible
TRINITY_DN56612_c0_g1	3016.42710889032	-4.35297058843678	0.37073535662462	-11.7414498257426	7.81353688956457E-32	1.41083498870184E-29	2502	10435	5363	277	347	318	3319.63880565838	7264.08762920835	6670.19258729819	234.415576531096	289.27472939125	320.953325254673	100	UP_Resistente_DOWN_Susceptible
TRINITY_DN2157_c0_g1	1021.65755723574	-1.84443692998729	0.157282922832581	-11.7268734378149	9.28243789923063E-32	1.66503729817449E-29	1236	2189	1312	504	583	418	1639.91749152428	1523.82250314682	1631.79054158777	426.5178720999	486.014891167431	421.882043888218	100	UP_Resistente_DOWN_Susceptible
TRINITY_DN44990_c0_g1	11861.551910288	-5.38580265750222	0.459673800054832	-11.7165752254311	1.04824584359922E-31	1.8680014984139E-29	20152	25458	20139	1101	468	337	26737.5544410982	17722.0069826915	25047.7360648141	931.738446789663	390.145744539207	340.129781795046	100	UP_Resistente_DOWN_Susceptible
TRINITY_DN11491_c0_g1	447.565364017416	-3.33564693790655	0.285162864025086	-11.6973398668528	1.31511694417961E-31	2.32835477162707E-29	572	1218	673	125	89	61	758.926217760428	847.882964290922	837.03889823824	105.783202405729	74.1943830427125	61.5665183664624	100	UP_Resistente_DOWN_Susceptible
TRINITY_DN6880_c0_g1	182.652641976442	7.27093781655669	0.622073618923389	11.6882272377028	1.46410762353777E-31	2.57541253908112E-29	3	3	1	448	460	323	3.98038226098127	2.08838168544562	1.24374279084434	379.126997422134	383.476586512896	325.99976118635	100	DOWN_Resistente_UP_Susceptible
TRINITY_DN80140_c0_g1	632.099462631276	-2.15890672315118	0.184721325118938	-11.6873713512022	1.47893398818515E-31	2.58481635819668E-29	752	1444	881	241	302	236	997.749153419304	1005.20771792783	1095.73739873386	203.950014238246	251.760715493249	238.191775975166	100	UP_Resistente_DOWN_Susceptible
TRINITY_DN1998_c0_g1	590.117445711139	2.77039569686809	0.237186716511527	11.6802312440353	1.60857326140743E-31	2.79348725938049E-29	103	241	118	1438	1084	960	136.659790960357	167.766662064132	146.761649319632	1216.92996047551	903.670912565172	968.915698882031	100	DOWN_Resistente_UP_Susceptible
TRINITY_DN5635_c0_g1	4054.59119657446	2.39908857372859	0.205789429026023	11.6579776963433	2.08946196729993E-31	3.60564433787549E-29	930	2208	887	8696	7845	6494	1233.91850090419	1537.04892048798	1103.19985547893	7359.12582496177	6539.94308955145	6554.31098806241	100	DOWN_Resistente_UP_Susceptible
TRINITY_DN17681_c0_g1	943.312468868044	-4.8121811578209	0.412833898587748	-11.6564583826153	2.12707129256702E-31	3.64745904351194E-29	1325	2095	1808	40	95	81	1758.00216526673	1458.38654366953	2248.68696584657	33.8506247698334	79.1962515624459	81.7522620931714	100	UP_Resistente_DOWN_Susceptible
TRINITY_DN64537_c0_g1	3787.57632608739	-2.99337076594351	0.256889102440503	-11.6523851635038	2.23124918310961E-31	3.80218806109272E-29	5373	10857	4425	859	1255	755	7128.86462941745	7557.8533196277	5503.5618494862	726.942166932172	1046.22416537757	762.011825683264	100	UP_Resistente_DOWN_Susceptible
TRINITY_DN2537_c0_g1	4252.09607443092	2.90699943967663	0.2497188052498	11.6410914138752	2.547348060043E-31	4.31387856255108E-29	725	1800	630	9681	8277	7353	961.925713070473	1253.02901126737	783.557958231934	8192.69745991892	6900.07762297226	7421.28868112456	100	DOWN_Resistente_UP_Susceptible
TRINITY_DN17109_c0_g1	870.836197912052	-6.26083104944965	0.538426587320105	-11.6280124289766	2.96930848852901E-31	4.9974195024533E-29	1415	2784	1079	8	33	33	1877.41363309616	1938.01820409354	1341.99847132104	6.77012495396667	27.5102768585338	33.3064771490698	100	UP_Resistente_DOWN_Susceptible
TRINITY_DN18578_c0_g1	2637.80863950048	-5.54832091013862	0.478378801341548	-11.5981746987515	4.20960998593717E-31	7.04141204089429E-29	3993	4098	5906	131	185	65	5297.88878936606	2852.72938231872	7345.54492272667	110.860796121204	154.224279358447	65.6036671118042	100	UP_Resistente_DOWN_Susceptible
TRINITY_DN5784_c0_g1	739.111887658356	-2.5177147935668	0.217528546427909	-11.5741811128279	5.57005582268464E-31	9.25729178491859E-29	1040	1674	989	214	282	241	1379.86585047351	1165.31698047866	1230.06162014505	181.100842518609	235.087820427471	243.238211906843	100	UP_Resistente_DOWN_Susceptible
TRINITY_DN6429_c0_g2	256.259489642168	-4.92494242851501	0.425529263545183	-11.5736868188199	5.60224883371197E-31	9.25729178491859E-29	307	752	448	11	18	25	407.325784707083	523.487675818369	557.196770298264	9.30892181170418	15.0056055592003	25.2321796583862	100	UP_Resistente_DOWN_Susceptible
TRINITY_DN5877_c0_g2	4682.38815432696	-4.50150933091949	0.389186267265929	-11.5664649797204	6.09421833942746E-31	1.00095700617162E-28	6511	9998	9092	698	331	318	8638.75630041634	6959.88003036177	11308.1094543567	590.693402233592	275.936413338627	320.953325254673	100	UP_Resistente_DOWN_Susceptible
TRINITY_DN5558_c0_g2	581.208542189364	-4.99994382993441	0.433792629207408	-11.5261152294586	9.74422186350086E-31	1.59087550364282E-28	568	1502	1272	45	27	45	753.619041412453	1045.58309717977	1582.040829954	38.0819528660625	22.5084083388004	45.4179233850952	100	UP_Resistente_DOWN_Susceptible
TRINITY_DN4229_c0_g1	2106.31373194511	1.67987406788688	0.145778709250461	11.5234527491988	1.00501409310393E-30	1.63105412193326E-28	696	1557	801	3679	3862	3271	923.448684547654	1083.87009474628	996.237975466316	3113.41121320542	3219.53603720175	3301.37838650325	100	DOWN_Resistente_UP_Susceptible
TRINITY_DN18580_c0_g1	752.61023324381	-3.82681656355366	0.332128574008239	-11.5220937402957	1.02099469554336E-30	1.64718463751418E-28	1081	2060	1086	102	170	68	1434.26440804025	1434.02209067266	1350.70467085695	86.3190931630751	141.719608059114	68.6315286708105	100	UP_Resistente_DOWN_Susceptible
TRINITY_DN1221_c0_g1	589.94982116202	-3.44950698642704	0.299422732176001	-11.5205247155363	1.03975880627927E-30	1.66758963842378E-28	858	1328	949	88	155	92	1138.38932664064	924.456959423928	1180.31190851128	74.4713744936334	129.21493675978	92.8544211428613	100	UP_Resistente_DOWN_Susceptible
TRINITY_DN38013_c0_g1	865.132735901718	-4.97054774164998	0.431558949708278	-11.5176564986312	1.07494919223967E-30	1.71394676762659E-28	1160	1529	1951	47	58	72	1539.08114091276	1064.37853234878	2426.54218493731	39.7744841045542	48.3513956907564	72.6686774161523	100	UP_Resistente_DOWN_Susceptible
TRINITY_DN4553_c0_g1	5919.69348005865	-4.48163945828478	0.389328988410803	-11.511188716202	1.15870119522339E-30	1.83674349347475E-28	8555	11319	11872	512	437	718	11350.7234142316	7879.46409918633	14765.714412904	433.287997053867	364.302757187251	724.668199788852	100	UP_Resistente_DOWN_Susceptible
TRINITY_DN736_c1_g1	2979.20767062855	-2.70849854275876	0.235364671540706	-11.5076681858362	1.20697887534045E-30	1.90221266104956E-28	3556	6408	5085	812	981	859	4718.07977334979	4460.78328011185	6324.43209144346	687.167682827617	817.805502976415	866.977693062151	100	UP_Resistente_DOWN_Susceptible
TRINITY_DN17503_c0_g1	263.856370964692	-7.21026579726817	0.627255716569207	-11.4949383589598	1.39880838537202E-30	2.19186842684874E-28	375	760	439	0	9	3	497.547782622658	529.056693646224	546.003085180665	0	7.50280277960014	3.02786155900635	100	UP_Resistente_DOWN_Susceptible
TRINITY_DN4317_c0_g1	1250.56291797109	-2.48927020925918	0.216972858561234	-11.4727262468022	1.80869722426169E-30	2.81795027539972E-28	1672	2456	1963	453	445	376	2218.39971345356	1709.68847315148	2441.46709842744	383.358325518363	370.971915213562	379.491982062129	100	UP_Resistente_DOWN_Susceptible
TRINITY_DN11413_c0_g1	1902.26485075496	-3.25878252513485	0.28448944027962	-11.4548452903273	2.22359925906364E-30	3.44468373854375E-28	2719	4963	2631	411	567	256	3607.55312253602	3454.87943495554	3272.28728271146	347.815169510038	472.676575114809	258.377519701875	100	UP_Resistente_DOWN_Susceptible
TRINITY_DN21370_c0_g1	336.243183059275	-2.08076098164672	0.181730179720471	-11.4497271991215	2.35886684482791E-30	3.61023607519271E-28	400	799	438	160	149	125	530.717634797502	556.205655557017	544.759342389821	135.402499079333	124.213068240047	126.160898291931	100	UP_Resistente_DOWN_Susceptible
TRINITY_DN28374_c0_g2	998.320516666098	-7.24828863469155	0.63302327023035	-11.4502720129925	2.34408785607734E-30	3.61023607519271E-28	983	2935	2093	3	20	20	1304.23858751486	2043.1334155943	2603.1536612372	2.5387968577375	16.6728950657781	20.185743726709	100	UP_Resistente_DOWN_Susceptible
TRINITY_DN33047_c1_g1	1799.41855692517	11.8470786249421	1.03474152397986	11.4493120749378	2.37018983113697E-30	3.61023607519271E-28	0	2	1	7605	2977	1859	0	1.39225445696375	1.24374279084434	6435.85003436457	2481.76043054107	1876.2648793976	100	DOWN_Resistente_UP_Susceptible
TRINITY_DN12654_c0_g1	609.115382117992	-3.16953403374133	0.276954202720806	-11.4442532469403	2.51258673808567E-30	3.80587096743921E-28	629	1598	1079	129	154	127	834.553480719072	1112.41131111403	1341.99847132104	109.168264882713	128.381292006491	128.179472664602	100	UP_Resistente_DOWN_Susceptible
TRINITY_DN53712_c1_g1	6049.05516504402	-5.43548754224539	0.475259423284113	-11.4368853639668	2.73529721308233E-30	4.12032477981712E-28	7837	8380	15472	390	322	219	10398.0852597701	5833.5461746781	19243.1884599436	330.043591505875	268.433610559027	221.033893807463	100	UP_Resistente_DOWN_Susceptible
TRINITY_DN4913_c0_g2	385.797132074214	-5.48467383106754	0.479616353515546	-11.4355438276142	2.77790702349698E-30	4.16151840635414E-28	438	1232	664	33	17	8	581.135810103265	857.628745489668	825.845213120641	27.9267654351125	14.1719608059114	8.07429749068359	100	UP_Resistente_DOWN_Susceptible
TRINITY_DN372_c0_g1	685.61239076462	1.74536977183666	0.152674674373911	11.4319534591711	2.89521255645136E-30	4.31355029243969E-28	251	441	246	1270	1289	1009	333.025315835433	306.992107760506	305.960726547707	1074.75733644221	1074.5680869894	1018.37077101247	100	DOWN_Resistente_UP_Susceptible
TRINITY_DN9230_c0_g1	345.597162293808	-4.51202636690357	0.394801594227363	-11.4285920646641	3.00948788379547E-30	4.45943951911323E-28	446	1113	498	20	34	42	591.750162799215	774.789605300325	619.383909840481	16.9253123849167	28.3439216118227	42.3900618260889	100	UP_Resistente_DOWN_Susceptible
TRINITY_DN3675_c0_g1	478.593456367006	2.96222188915918	0.259617243818649	11.4099581583587	3.72908652537504E-30	5.49586724942435E-28	73	168	90	1226	917	737	96.8559683505441	116.949374384955	111.936851175991	1037.52164919539	764.452238765925	743.844656329226	100	DOWN_Resistente_UP_Susceptible
TRINITY_DN15802_c0_g1	288.09847015116	-3.69934471904207	0.324311429435472	-11.4067664080835	3.86844097802801E-30	5.67059372397493E-28	376	761	463	33	50	54	498.874576709652	529.752820874706	575.852912160929	27.9267654351125	41.6822376644452	54.5015080621142	100	UP_Resistente_DOWN_Susceptible
TRINITY_DN35983_c0_g2	368.623285040562	-7.56756687331131	0.663591155150099	-11.4039598246296	3.99524183305531E-30	5.82514805231299E-28	340	808	954	7	2	4	451.109989577877	562.470800613354	1186.5306224655	5.92385933472084	1.66728950657781	4.0371487453418	100	UP_Resistente_DOWN_Susceptible
TRINITY_DN67495_c0_g1	3309.31096341409	12.087093902879	1.06109289970424	11.3911740491789	4.62712627272937E-30	6.71056371414714E-28	4	0	0	14133	3191	5182	5.30717634797502	0	0	11960.2719968014	2660.16040774489	5230.1261995903	100	DOWN_Resistente_UP_Susceptible
TRINITY_DN4866_c1_g2	393.854186965696	-3.67294995252772	0.322961800707501	-11.3727070646792	5.71860256290823E-30	8.24961369723242E-28	395	1082	735	65	77	52	524.083664362533	753.209661217387	914.150951270589	55.0072652509792	64.1906460032456	52.4829336894433	100	UP_Resistente_DOWN_Susceptible
TRINITY_DN37378_c0_g1	817.624150460784	-6.16669643233536	0.542487125960563	-11.3674521241702	6.07346234156904E-30	8.71541846015157E-28	1094	1762	1737	46	11	19	1451.51273117117	1226.57617658506	2160.38122769662	38.9282184853084	9.17009228617794	19.1764565403735	100	UP_Resistente_DOWN_Susceptible
TRINITY_DN68359_c1_g1	43828.0391978806	-3.82762780013117	0.336744658882051	-11.3665583081211	6.13595859603507E-30	8.75900058224588E-28	78501	88024	64511	4779	8704	5947	104154.662623097	61275.9031598884	80235.0911801592	4044.30339437584	7256.04393262662	6002.23089713692	100	UP_Resistente_DOWN_Susceptible
TRINITY_DN1148_c0_g1	1217.31920702476	-1.92031183534736	0.169086560906982	-11.3569749425785	6.84748317589968E-30	9.72378274952629E-28	1341	2669	1721	569	643	504	1779.23087065863	1857.96357281812	2140.48134304311	481.52513735088	536.033576364765	508.680741913066	100	UP_Resistente_DOWN_Susceptible
TRINITY_DN7231_c0_g1	2615.16612736628	-3.90985354417976	0.345058182000715	-11.3309979247838	9.2148817623161E-30	1.30178109455725E-27	3689	5235	4964	521	348	245	4894.54338691996	3644.22604110261	6173.9392137513	440.90438762708	290.108374144539	247.275360652185	100	UP_Resistente_DOWN_Susceptible
TRINITY_DN73981_c0_g1	1472.12682158835	-7.32356258834173	0.646701429812027	-11.3244880105962	9.92571094149231E-30	1.39497169494736E-27	790	8140	1659	20	26	16	1048.16732872507	5666.47563984245	2063.36929001076	16.9253123849167	21.6747635855115	16.1485949813672	100	UP_Resistente_DOWN_Susceptible
TRINITY_DN27654_c0_g1	265.674449808038	2.92005932184442	0.259266726996255	11.2627615416559	2.0037932933977E-29	2.80171405869171E-27	47	93	47	584	472	516	62.3593220887065	64.7398322488143	58.4559111696839	494.219121639567	393.480323552363	520.792188149092	100	DOWN_Resistente_UP_Susceptible
TRINITY_DN2282_c0_g1	836.189918946527	5.9785238226701	0.53238860257424	11.229623988497	2.91717315033785E-29	4.05799622163069E-27	11	67	12	2390	2054	1195	14.5947349569313	46.6405243082855	14.9249134901321	2022.57482999754	1712.30632325541	1206.09818767086	100	DOWN_Resistente_UP_Susceptible
TRINITY_DN5670_c0_g1	4788.72066118613	-3.28906651042846	0.293102115391724	-11.2215720655332	3.19538960951806E-29	4.42245166007664E-27	6511	9455	8720	873	1306	831	8638.75630041634	6581.88294529612	10845.4371361626	738.789885601613	1088.74004779531	838.717651844758	100	UP_Resistente_DOWN_Susceptible
TRINITY_DN40759_c0_g1	11758.5395622905	-3.24177526019769	0.288902703724552	-11.2209931523815	3.21637829663498E-29	4.4290178918057E-27	13705	27866	21085	2062	3408	2139	18183.7129622494	19398.2813488759	26224.3167449529	1744.99970688491	2841.06131920859	2158.86529157153	100	UP_Resistente_DOWN_Susceptible
TRINITY_DN654_c1_g1	785.865444354627	-7.71973539357185	0.688120197363772	-11.2185856819006	3.30513915988946E-29	4.5283728238385E-27	1065	1900	1574	15	11	0	1413.03570264835	1322.64173411556	1957.65115278899	12.6939842886875	9.17009228617794	0	100	UP_Resistente_DOWN_Susceptible
TRINITY_DN24783_c1_g1	136.115013272777	4.41632114064182	0.394698943366652	11.1890878221564	4.6115325898728E-29	6.2866718031441E-27	13	16	7	311	341	230	17.2483231309188	11.13803565571	8.70619953591038	263.188607585454	284.272860871516	232.136052857153	100	DOWN_Resistente_UP_Susceptible
TRINITY_DN117_c0_g1	1043.16418244612	-3.16856416176969	0.283366269786595	-11.1818677789561	5.00258830148638E-29	6.78584925572269E-27	1545	2587	1432	185	234	273	2049.89686440535	1800.88114008261	1781.03967648909	156.559139560479	195.072872269604	275.535401869578	100	UP_Resistente_DOWN_Susceptible
TRINITY_DN32499_c0_g1	2858.08577428633	-4.23901929541263	0.379451885143357	-11.1714276865725	5.62690964333229E-29	7.59493521908192E-27	3216	6005	6303	342	435	208	4266.96978377192	4180.24400703365	7839.31081069187	289.422841782075	362.635467680673	209.931734757773	100	UP_Resistente_DOWN_Susceptible
TRINITY_DN5377_c0_g1	424.842914136612	2.32037977375276	0.207816319654558	11.1655320314102	6.01301104228255E-29	8.07609586541052E-27	111	216	102	924	826	648	147.274143656307	150.363481352085	126.861764666123	781.949432183151	688.590566216635	654.018096745371	100	DOWN_Resistente_UP_Susceptible
TRINITY_DN8602_c0_g1	3233.94700187351	1.99371501609336	0.17857594140961	11.1645219415099	6.0817493831013E-29	8.1283773005028E-27	1057	1930	923	6780	5889	4818	1402.4213499524	1343.52555097002	1147.97459594933	5737.68089848676	4909.33395211836	4862.74566376419	100	DOWN_Resistente_UP_Susceptible
TRINITY_DN1862_c0_g1	906.423299867381	2.01960528622059	0.181086234241554	11.1527267364045	6.94450957880422E-29	9.23619773980962E-27	275	572	250	1711	1800	1403	364.868373923283	398.184774691632	310.935697711085	1447.96047452962	1500.56055592003	1416.02992242864	100	DOWN_Resistente_UP_Susceptible
TRINITY_DN16161_c0_g1	1016.11564535343	-5.06907937227736	0.454823034860874	-11.1451685243425	7.56010369349885E-29	1.00061275341382E-26	1489	1864	2128	66	41	86	1975.5963955337	1297.58115389021	2646.68465891675	55.8535308702251	34.1794348848451	86.7986980248486	100	UP_Resistente_DOWN_Susceptible
TRINITY_DN24032_c0_g1	215.606613585305	-5.18772323108087	0.465526310626095	-11.1437809478562	7.67886151978137E-29	1.01142105959826E-26	414	441	324	9	20	10	549.292752015415	306.992107760506	402.972664233566	7.61639057321251	16.6728950657781	10.0928718633545	100	UP_Resistente_DOWN_Susceptible
TRINITY_DN3682_c0_g1	1353.57690626691	1.62807417771152	0.146126764154499	11.1415194001707	7.87639844607611E-29	1.03245194053974E-26	490	1018	502	2450	2347	2089	650.12910262694	708.657518594547	624.358881003858	2073.35076715229	1956.56423596906	2108.40093225475	100	DOWN_Resistente_UP_Susceptible
TRINITY_DN4562_c0_g1	191.02283804431	-3.02797876985103	0.271791621979553	-11.1408098152445	7.93941071349611E-29	1.03573221580608E-26	248	437	312	49	54	38	329.044933574451	304.207598846579	388.047750743434	41.4670153430459	45.0168166776008	38.3529130807471	100	UP_Resistente_DOWN_Susceptible
TRINITY_DN3839_c0_g1	521.32168443929	2.69477095694189	0.242877383900149	11.0951909711353	1.3237698236968E-28	1.71869448776635E-26	91	242	102	1067	1188	811	120.738261916432	168.462789292613	126.861764666123	902.965415735305	990.369966907218	818.531908118049	100	DOWN_Resistente_UP_Susceptible
TRINITY_DN73060_c0_g1	530.921209154644	-8.33469221982743	0.752142026005172	-11.0812744556972	1.54655301544851E-28	1.99842502209496E-26	838	617	1314	1	6	4	1111.85344490077	429.510499973316	1634.27802716946	0.846265619245834	5.00186851973342	4.0371487453418	100	UP_Resistente_DOWN_Susceptible
TRINITY_DN23_c0_g1	3928.78687669927	-3.09685223092504	0.279801947278065	-11.0680152909994	1.79328227869837E-28	2.30631327022222E-26	5247	7780	7018	815	1175	790	6961.68857445623	5415.86983758898	8728.58690614557	689.706479685355	979.532585114462	797.336877205005	100	UP_Resistente_DOWN_Susceptible
TRINITY_DN50408_c0_g1	2191.78275061592	14.4739043559177	1.30783547521656	11.0670681673633	1.81233157554124E-28	2.31986950268225E-26	0	0	0	8731	4063	2353	0	0	0	7388.74512163538	3387.09863261282	2374.85274944731	100	DOWN_Resistente_UP_Susceptible
TRINITY_DN60163_c1_g1	475.363519295329	-4.3278376521359	0.391927537708972	-11.0424434002123	2.38459058559391E-28	3.03812440729991E-26	733	852	926	66	56	32	972.540065766423	593.100398666556	1151.70582432186	55.8535308702251	46.6841061841786	32.2971899627344	100	UP_Resistente_DOWN_Susceptible
TRINITY_DN5516_c0_g1	6111.0965221723	2.16243075388741	0.195920463291005	11.0372888955224	2.52538120426225E-28	3.20253574577722E-26	1536	3768	1633	12833	11087	9781	2037.95571762241	2623.0073969197	2031.03197744881	10860.1266917818	9242.61937971408	9871.83796954703	100	DOWN_Resistente_UP_Susceptible
TRINITY_DN2042_c0_g1	322.032585566968	-9.07695679827116	0.822489081116925	-11.0359602414962	2.56298953633087E-28	3.23518100500283E-26	365	1226	475	0	2	2	484.279841752721	853.451982118777	590.777825651061	0	1.66728950657781	2.0185743726709	100	UP_Resistente_DOWN_Susceptible
TRINITY_DN9393_c0_g1	543.020143120868	2.45067693803872	0.222085387789277	11.0348409791104	2.59510167547137E-28	3.26061968579387E-26	130	262	119	1226	1098	795	172.483231309188	182.385333862251	148.005392110476	1037.52164919539	915.341939111217	802.383313136682	100	DOWN_Resistente_UP_Susceptible
TRINITY_DN1635_c0_g1	218.149274193271	2.72185172763592	0.246747580606967	11.0309155653746	2.71091029886783E-28	3.39050317883631E-26	47	89	38	438	462	378	62.3593220887065	61.9553233348867	47.2622260520849	370.664341229675	385.143876019474	381.5105564348	100	DOWN_Resistente_UP_Susceptible
TRINITY_DN17_c0_g1	2004.81514052997	-3.27568458625448	0.297784383188204	-11.0001893020166	3.81330556022885E-28	4.74747836071414E-26	2828	4588	3181	410	331	499	3752.17367801834	3193.83172427484	3956.34581767584	346.968903890792	275.936413338627	503.634305981389	100	UP_Resistente_DOWN_Susceptible
TRINITY_DN42682_c0_g1	4752.16075434966	-3.07956580509979	0.279966911335363	-10.9997491861132	3.83196241010857E-28	4.74902068689138E-26	6435	9676	8220	954	1482	964	8537.91994980482	6735.72706279061	10223.5657407405	807.337400760526	1235.46152437416	972.952847627373	100	UP_Resistente_DOWN_Susceptible
TRINITY_DN45982_c0_g1	189.208297016699	-5.08450997813682	0.462647337759265	-10.9900340132996	4.26765237987789E-28	5.24133072690859E-26	281	488	314	8	22	7	372.829138445245	339.710087499154	390.535236325123	6.77012495396667	18.3401845723559	7.06501030434814	100	UP_Resistente_DOWN_Susceptible
TRINITY_DN4999_c1_g1	967.299500355547	-4.69746632792176	0.427418211472242	-10.9903279781677	4.25377503691093E-28	5.24133072690859E-26	1192	1758	2238	102	95	49	1581.53855169656	1223.79166767113	2783.49636590963	86.3190931630751	79.1962515624459	49.455072130437	100	UP_Resistente_DOWN_Susceptible
TRINITY_DN16902_c1_g1	2139.36873014963	10.3693875784311	0.943860429054835	10.9861450477533	4.4555231128304E-28	5.44752635297403E-26	0	12	0	3980	8242	2565	0	8.35352674178248	0	3368.13716459842	6870.90005660715	2588.82163295043	100	DOWN_Resistente_UP_Susceptible
TRINITY_DN25_c0_g1	279.841831147846	-2.96656453765289	0.270099599610495	-10.9832244917464	4.60198394645712E-28	5.5902780032736E-26	443	607	385	79	81	55	587.769780538234	422.549227688497	478.840974475071	66.8549839204209	67.5252250164012	55.5107952484497	100	UP_Resistente_DOWN_Susceptible
TRINITY_DN9881_c0_g2	762.922808799308	-5.12075607607757	0.46624371279429	-10.9830029565179	4.61328645052837E-28	5.5902780032736E-26	1225	2004	1149	20	68	54	1625.32275656735	1395.03896587767	1429.06046668015	16.9253123849167	56.6878432236455	54.5015080621142	100	UP_Resistente_DOWN_Susceptible
TRINITY_DN41378_c0_g1	262.16541516903	-4.36465211929185	0.397746212981654	-10.9734599019128	5.12721061195121E-28	6.18554855463936E-26	393	658	419	44	24	15	521.430076188546	458.051716341073	521.128229363778	37.2356872468167	20.0074740789337	15.1393077950317	100	UP_Resistente_DOWN_Susceptible
TRINITY_DN1655_c0_g1	860.353389847234	1.77675396040507	0.162101145952748	10.9607735957832	5.89929144254057E-28	7.08564674805588E-26	303	567	297	1669	1633	1211	402.018608359108	394.704138549222	369.391608880769	1412.4173185213	1361.34188212078	1222.24678265223	100	DOWN_Resistente_UP_Susceptible
TRINITY_DN1726_c0_g1	490.998759577041	2.10823423897817	0.192377864751622	10.95881920563	6.02807328628251E-28	7.20857097151284E-26	145	275	137	1039	916	742	192.385142614095	191.434987832515	170.392762345674	879.269978396422	763.618594012636	748.891092260903	100	DOWN_Resistente_UP_Susceptible
TRINITY_DN55676_c0_g1	183.729429463556	-3.77991593376846	0.345370473852589	-10.9445254297615	7.05864034918917E-28	8.40409734151278E-26	322	407	255	34	26	24	427.227696011989	283.323781992123	317.154411665306	28.7730310543584	21.6747635855115	24.2228924720508	100	UP_Resistente_DOWN_Susceptible
TRINITY_DN754_c0_g1	449.363737987429	2.95057377266174	0.269667348834427	10.9415314290547	7.29569969705267E-28	8.64857618435396E-26	75	157	80	1152	931	631	99.5095565245317	109.291974871654	99.4994232675471	974.897993371201	776.12326531197	636.860214577668	100	DOWN_Resistente_UP_Susceptible
TRINITY_DN50662_c0_g1	1911.27510035804	-3.93509643461012	0.359765767960302	-10.9379401406649	7.59048771841117E-28	8.95907565551864E-26	2912	3612	3526	206	253	316	3863.62438132582	2514.41154927653	4385.43708051714	174.330717564642	210.912122582093	318.934750882002	100	UP_Resistente_DOWN_Susceptible
TRINITY_DN468_c0_g1	1690.33059085924	-3.29722241688835	0.301549249807253	-10.934274978286	7.90351989826811E-28	9.28833922527069E-26	2042	3886	3048	265	438	344	2709.31352564125	2705.15040988056	3790.92802649355	224.260389100146	365.13640194054	347.194792099394	100	UP_Resistente_DOWN_Susceptible
TRINITY_DN5289_c0_g1	3439.092900178	-3.6053274552688	0.330378523541542	-10.9127173782997	1.00215153215031E-27	1.17268933579735E-25	4639	6669	6650	788	580	412	6154.99776956403	4642.47248674562	8270.88955911486	666.857307965717	483.513956907564	415.826320770205	100	UP_Resistente_DOWN_Susceptible
TRINITY_DN41391_c0_g1	546.828466560234	-2.46968446853109	0.226557482774944	-10.9009176756453	1.14100656103419E-27	1.32946768746142E-25	621	1248	874	203	216	148	823.939128023122	868.766781145378	1087.03119919795	171.791920706904	180.067266710403	149.374503577646	100	UP_Resistente_DOWN_Susceptible
TRINITY_DN16902_c1_g2	2183.6970724154	14.4685080514639	1.32905109452819	10.8863444836936	1.33907880554757E-27	1.55361632481934E-25	0	0	0	6310	1972	6062	0	0	0	5339.93605744121	1643.94745348572	6118.29892356549	100	DOWN_Resistente_UP_Susceptible
TRINITY_DN1540_c0_g1	328.399031932185	-4.20101761732345	0.386162550278841	-10.8788840717205	1.45331204891033E-27	1.67900648362458E-25	420	837	586	23	55	36	557.253516537377	582.658490239328	728.833275434783	19.4641092426542	45.8504614308897	36.3343387080762	100	UP_Resistente_DOWN_Susceptible
TRINITY_DN66994_c0_g2	1790.9356044431	-4.0877269932769	0.376031216492608	-10.870711829206	1.58955784291557E-27	1.82866221886468E-25	2171	4286	3445	144	324	203	2880.46996286344	2983.60130127331	4284.69391445875	121.8622491714	270.100900065605	204.885298826096	100	UP_Resistente_DOWN_Susceptible
TRINITY_DN49624_c0_g1	1380.89946022741	-5.67588099246361	0.522244673913008	-10.8682410295084	1.63319106760948E-27	1.87096447304086E-25	1218	2926	3597	94	49	38	1616.03519795839	2036.86827053796	4473.74281866709	79.5489682091084	40.8485929111563	38.3529130807471	100	UP_Resistente_DOWN_Susceptible
TRINITY_DN5007_c0_g1	228.223790476517	2.69821030128357	0.248343899980383	10.8648140803809	1.69568211446913E-27	1.93442564230129E-25	40	97	49	499	434	400	53.0717634797502	67.5243411627417	60.9433967513726	422.286544003671	361.801822927384	403.71487453418	100	DOWN_Resistente_UP_Susceptible
TRINITY_DN60556_c0_g1	2460.39951302639	2.99532687521138	0.276047189166238	10.8507783913988	1.97734170122774E-27	2.23813996073647E-25	544	680	363	5860	4651	4240	721.775983324603	473.366515367674	451.478633076495	4959.11652878059	3877.28174754669	4279.3776700623	100	DOWN_Resistente_UP_Susceptible
TRINITY_DN6254_c0_g1	130.865586790258	-3.40461183059644	0.313767919713966	-10.8507327125734	1.97833020552903E-27	2.23813996073647E-25	185	342	188	21	31	24	245.456906093845	238.075512140801	233.823644678736	17.7715780041625	25.842987351956	24.2228924720508	100	UP_Resistente_DOWN_Susceptible
TRINITY_DN66096_c0_g1	756.498858059708	-4.06460298904294	0.374638981022223	-10.8493861956181	2.0076904380348E-27	2.26197023938095E-25	1146	1945	1132	59	99	123	1520.50602369484	1353.96745939724	1407.91683923579	49.9296715355042	82.5308305756015	124.14232391926	100	UP_Resistente_DOWN_Susceptible
TRINITY_DN547_c0_g1	295.94614786622	-2.78660425263699	0.256987032105574	-10.8433652461195	2.14435017617111E-27	2.40599619560927E-25	376	631	493	93	90	70	498.874576709652	439.256281172062	613.165195886259	78.7027025898626	75.0280277960014	70.6501030434814	100	UP_Resistente_DOWN_Susceptible
TRINITY_DN4225_c0_g1	454.790490269982	-3.46658960137221	0.31982409857279	-10.8390506432811	2.2479159568995E-27	2.51186182642889E-25	637	932	811	70	113	72	845.167833415022	648.790576945106	1008.67540337476	59.2385933472084	94.2018571216462	72.6686774161523	100	UP_Resistente_DOWN_Susceptible
TRINITY_DN14641_c0_g1	178.021522943631	3.12708708601961	0.288906859426037	10.8238589150569	2.65363837312186E-27	2.95312041808848E-25	25	60	27	417	344	317	33.1698521748439	41.7676337089124	33.5810553527972	352.892763225513	286.773795131383	319.944038068337	100	DOWN_Resistente_UP_Susceptible
TRINITY_DN6104_c0_g1	222.66851249988	-2.64313961904822	0.244247642736062	-10.8215563083425	2.7211684866285E-27	3.01596173934659E-25	311	504	312	64	74	68	412.632961055058	350.848123154864	388.047750743434	54.1609996317334	61.6897117433789	68.6315286708105	100	UP_Resistente_DOWN_Susceptible
TRINITY_DN287_c0_g1	6927.50519119842	-3.12425426798177	0.288882125760134	-10.8149794998944	2.92358036871484E-27	3.22718294546599E-25	8633	13768	13066	1860	1828	1167	11454.2133530171	9584.27968173844	16250.7433051721	1574.05405179725	1523.90260901212	1177.83814645347	100	UP_Resistente_DOWN_Susceptible
TRINITY_DN2160_c0_g1	1919.82693578259	14.2827660329159	1.32112191250864	10.8110885889363	3.05028643524731E-27	3.3534701474604E-25	0	0	0	2330	7997	2854	0	0	0	1971.79889284279	6666.65709205137	2880.50562980137	100	DOWN_Resistente_UP_Susceptible
TRINITY_DN37976_c0_g2	7596.58302837092	7.56512797886066	0.700212545539483	10.8040451817841	3.29365731950288E-27	3.60648862715848E-25	126	57	27	20385	24959	7214	167.176054961213	39.6792520234668	33.5810553527972	17251.1246483263	20806.9393973378	7280.99776222393	100	DOWN_Resistente_UP_Susceptible
TRINITY_DN33605_c0_g1	1060.1271769562	-4.79870740630461	0.444850049055128	-10.787247110565	3.95458240178109E-27	4.31286756738246E-25	1457	2370	2056	42	124	81	1933.1389847499	1649.82153150204	2557.13517797596	35.543156008325	103.371949407824	81.7522620931714	100	UP_Resistente_DOWN_Susceptible
TRINITY_DN69796_c1_g1	2041.03512066673	-4.0721314114137	0.377663416436644	-10.7824354549227	4.16704328244475E-27	4.52647151776319E-25	3098	5146	3109	418	213	154	4110.40808150665	3582.27071776772	3866.79633673505	353.739028844759	177.566332450537	155.430226695659	100	UP_Resistente_DOWN_Susceptible
TRINITY_DN1052_c0_g1	615.933128534995	3.32463420842189	0.308365751822102	10.7814638583467	4.21129865980552E-27	4.55639118887292E-25	80	210	65	1497	1343	967	106.1435269595	146.186717981193	80.843281404882	1266.85963201101	1119.584903667	975.980709186379	100	DOWN_Resistente_UP_Susceptible
TRINITY_DN68388_c1_g1	695.603743768727	-3.49355848331204	0.324180507381963	-10.7765840442584	4.44071740019394E-27	4.78561896902323E-25	697	1725	1373	150	118	114	924.775478634647	1200.81946913123	1707.65885182928	126.939842886875	98.3700808880907	115.058739242241	100	UP_Resistente_DOWN_Susceptible
TRINITY_DN1871_c0_g1	853.526562347809	-3.55804016759172	0.330486356183644	-10.7660727924713	4.9778386963285E-27	5.34333748249593E-25	1117	1795	1599	192	114	142	1482.02899517202	1249.54837512496	1988.7447225601	162.4829988952	95.0355018749351	143.318780459634	100	UP_Resistente_DOWN_Susceptible
TRINITY_DN8183_c0_g1	1357.78613337889	9.94061645119039	0.924189606099566	10.7560357588781	5.550689349796E-27	5.93488412243874E-25	0	10	0	2961	5079	1387	0	6.96127228481874	0	2505.79249858692	4234.08170195434	1399.88132744727	100	DOWN_Resistente_UP_Susceptible
TRINITY_DN27419_c3_g1	3082.27997374126	-4.60986176577639	0.4287616365124	-10.7515723731106	5.82598840865742E-27	6.20490523289237E-25	6265	5130	4730	216	411	200	8312.36495501588	3571.13268211201	5882.90340069372	182.7933737571	342.62799360174	201.85743726709	100	UP_Resistente_DOWN_Susceptible
TRINITY_DN30106_c0_g1	863.403701730973	-4.02563739278106	0.375047586475307	-10.7336709738995	7.07293350233326E-27	7.50363937514071E-25	1633	1539	1321	92	152	94	2166.6547440608	1071.3398046336	1642.98422670537	77.8564369706168	126.714002499913	94.8729955155322	100	UP_Resistente_DOWN_Susceptible
TRINITY_DN234_c0_g1	259.132028946715	-3.53685039262726	0.329911134185194	-10.7206154207632	8.14595002055502E-27	8.6085010585439E-25	438	544	379	47	40	50	581.135810103265	378.693212294139	471.378517730005	39.7744841045542	33.3457901315562	50.4643593167725	100	UP_Resistente_DOWN_Susceptible
TRINITY_DN8383_c0_g1	549.86634787526	2.82868242179489	0.263885671296908	10.7193482991815	8.25831542463509E-27	8.69355096728478E-25	92	245	90	1256	1058	941	122.065056003425	170.551170978059	111.936851175991	1062.90961777277	881.99614897966	949.739242341658	100	DOWN_Resistente_UP_Susceptible
TRINITY_DN350_c0_g1	478.476391434969	-2.24379583382179	0.209353982237259	-10.7177126980986	8.40563161021204E-27	8.8145979174012E-25	565	1039	722	189	219	156	749.638659151472	723.276190392667	897.982294989613	159.944202037463	182.56820097027	157.44880106833	100	UP_Resistente_DOWN_Susceptible
TRINITY_DN6290_c0_g1	119.509540488021	-3.58413290329159	0.335107058414669	-10.6954861537309	1.06857796326664E-26	1.11201443391088E-24	153	293	205	22	22	18	202.999495310045	203.965277945189	254.96727212309	18.6178436234084	18.3401845723559	18.1671693540381	100	UP_Resistente_DOWN_Susceptible
TRINITY_DN9080_c0_g1	609.793755858653	-4.81874237119246	0.450538987972871	-10.6955058270842	1.06835120854303E-26	1.11201443391088E-24	998	1559	904	25	81	36	1324.14049881977	1085.26234920324	1124.34348292328	21.1566404811459	67.5252250164012	36.3343387080762	100	UP_Resistente_DOWN_Susceptible
TRINITY_DN1153_c0_g1	257.677416819718	-3.01572150799814	0.281987511658206	-10.6945215065179	1.07975519883519E-26	1.11937359301298E-24	354	640	370	51	67	71	469.685106795789	445.521426228399	460.184832612406	43.1595465815375	55.8541984703566	71.6593902298169	100	UP_Resistente_DOWN_Susceptible
TRINITY_DN9206_c0_g1	382.167915462695	-4.49346289141496	0.420408621728102	-10.6883224062923	1.15440104785189E-26	1.19222517309401E-24	585	676	763	52	30	28	776.174540891347	470.582006453747	948.975749414231	44.0058122007834	25.0093425986671	28.2600412173926	100	UP_Resistente_DOWN_Susceptible
TRINITY_DN39557_c1_g2	1019.64394615295	3.66462181430204	0.34288147484234	10.6877218023723	1.16189948725476E-26	1.1954411139623E-24	142	244	71	1989	2417	1955	188.404760353113	169.855043749577	88.3057381499481	1683.22231667996	2014.91936869928	1973.1564492858	100	DOWN_Resistente_UP_Susceptible
TRINITY_DN126_c0_g1	641.564889022222	-1.86200745304266	0.174303806799955	-10.6825403714771	1.22862689240041E-26	1.25934256471042E-24	790	1318	847	307	332	291	1048.16732872507	917.495687139109	1053.45014384516	259.803545108471	276.770058091916	293.702571223616	100	UP_Resistente_DOWN_Susceptible
TRINITY_DN76140_c0_g1	2598.91706314593	-5.44312658332077	0.509968231915328	-10.6734620760152	1.35482343126412E-26	1.38349291585828E-24	2967	4388	6635	206	120	75	3936.59805611047	3054.60627857846	8252.23341725219	174.330717564642	100.037370394668	75.6965389751587	100	UP_Resistente_DOWN_Susceptible
TRINITY_DN5002_c0_g1	794.271746417603	-3.73049871869584	0.349886854883819	-10.6620144958992	1.53241657156167E-26	1.55900514267272E-24	1084	1698	1456	103	109	155	1438.24479030123	1182.02403396222	1810.88950346936	87.1653587823209	90.8672781084905	156.439513881995	100	UP_Resistente_DOWN_Susceptible
TRINITY_DN51534_c0_g1	869.95607307159	-2.81020082788627	0.263800476498235	-10.6527511443107	1.69286702409346E-26	1.71583715285904E-24	1381	1648	1278	268	270	197	1832.30263413838	1147.21767253813	1589.50328669907	226.799185957884	225.084083388004	198.829575708083	100	UP_Resistente_DOWN_Susceptible
TRINITY_DN1284_c0_g1	9344.79685239046	-2.28631248894176	0.214780080940997	-10.6449000248298	1.8418188127576E-26	1.85989592332726E-24	11028	19197	14903	3701	4230	2853	14631.8851913671	13363.5544051665	18535.4988119532	3132.02905682883	3526.31730641206	2879.49634261504	100	UP_Resistente_DOWN_Susceptible
TRINITY_DN3735_c0_g1	37540.5133659587	-3.82176975743661	0.35927502296807	-10.637449065799	1.99516922413515E-26	2.00731693343339E-24	54264	82499	65077	7078	3497	5917	71997.1543366291	57429.8002225261	80939.0495997771	5989.86805302201	2915.2557022513	5971.95228154685	100	UP_Resistente_DOWN_Susceptible
TRINITY_DN5196_c0_g1	540.715758493352	2.26124470907148	0.212621871811508	10.6350522164347	2.04714039535959E-26	2.05203245880439E-24	148	297	125	1139	1023	861	196.365524875076	206.749786859116	155.467848855542	963.896540321005	852.818582614549	868.996267434822	100	DOWN_Resistente_UP_Susceptible
TRINITY_DN3410_c0_g1	869.526004671448	4.97209855396389	0.467676428280029	10.6314927443526	2.12680701290317E-26	2.1240803372456E-24	39	112	24	1341	1881	2333	51.7449693927565	77.9662495899698	29.8498269802641	1134.84219540866	1568.08578093643	2354.6670057206	100	DOWN_Resistente_UP_Susceptible
TRINITY_DN8913_c0_g1	330.595801485137	-2.63295351695706	0.247669126970736	-10.6309314736195	2.13964662622721E-26	2.12910457168193E-24	451	698	502	97	126	87	598.384133234184	485.896805480348	624.358881003858	82.0877650668459	105.039238914402	87.8079852111841	100	UP_Resistente_DOWN_Susceptible
TRINITY_DN27141_c0_g1	1720.77115433397	3.08355242342202	0.290274449048919	10.6228861462841	2.33236288806627E-26	2.3124317870228E-24	336	544	213	3459	4402	2614	445.802813229902	378.693212294139	264.917214449844	2927.23277697134	3669.70420397776	2638.27670508086	100	DOWN_Resistente_UP_Susceptible
TRINITY_DN3635_c0_g2	1208.33836881438	1.44163534838556	0.135825156326709	10.613905313077	2.56786627961727E-26	2.53669833745524E-24	469	979	519	2039	2176	1745	622.266426800071	681.508556683754	645.502508448212	1725.53559764226	1814.01098315666	1761.20614015536	100	DOWN_Resistente_UP_Susceptible
TRINITY_DN21675_c0_g1	841.729305689554	-9.33489246082267	0.880181531264855	-10.6056445508554	2.80522986388011E-26	2.76117661511521E-24	984	2710	1488	9	0	0	1305.56538160186	1886.50478918588	1850.68927277638	7.61639057321251	0	0	100	UP_Resistente_DOWN_Susceptible
TRINITY_DN40619_c0_g2	262.573135869769	-4.54715577612873	0.428796242419481	-10.6044674050113	2.84077893708229E-26	2.78610927048737E-24	289	770	475	17	21	33	383.443491141195	536.017965931043	590.777825651061	14.3865155271792	17.506539819067	33.3064771490698	100	UP_Resistente_DOWN_Susceptible
TRINITY_DN57869_c0_g1	353.817739790732	-6.38212665603002	0.602307032123697	-10.5961350534578	3.10550507466474E-26	3.03482422439907E-24	376	1280	569	2	15	11	498.874576709652	891.042852456798	707.689647990429	1.69253123849167	12.5046712993336	11.1021590496899	100	UP_Resistente_DOWN_Susceptible
TRINITY_DN10263_c0_g1	1577.55208682249	13.9995066285442	1.32154204647875	10.5933115528529	3.20064555576089E-26	3.10040383399248E-24	0	0	0	6060	3528	1383	0	0	0	5128.36965262976	2941.09868960325	1395.84417870193	100	DOWN_Resistente_UP_Susceptible
TRINITY_DN36405_c0_g1	1468.11312709524	-5.04513389229836	0.476260733470122	-10.5932182473634	3.20383840644258E-26	3.10040383399248E-24	2112	2391	3283	150	65	77	2802.18911173081	1664.44020330016	4083.20758234197	126.939842886875	54.1869089637788	77.7151133478296	100	UP_Resistente_DOWN_Susceptible
TRINITY_DN8953_c0_g1	763.956030835695	-3.64486074376986	0.344077660601594	-10.5931339378357	3.20672613675364E-26	3.10040383399248E-24	1077	1709	1307	83	162	133	1428.95723169227	1189.68143347552	1625.57182763355	70.2400463974042	135.050450032802	134.235195782615	100	UP_Resistente_DOWN_Susceptible
TRINITY_DN59387_c0_g1	832.252976386892	-5.25198596820269	0.496558084288362	-10.5767807118265	3.81853655508446E-26	3.67888336305222E-24	1134	1758	1719	62	69	17	1504.58449465092	1223.79166767113	2137.99385746142	52.4684683932417	57.5214879769344	17.1578821677026	100	UP_Resistente_DOWN_Susceptible
TRINITY_DN33986_c1_g1	788.307542298163	-5.78311526716216	0.547444744870133	-10.563833740945	4.38383778889533E-26	4.20863863782504E-24	741	2671	1450	36	52	10	983.154418462373	1859.35582727508	1803.42704672429	30.46556229285	43.349527171023	10.0928718633545	100	UP_Resistente_DOWN_Susceptible
TRINITY_DN2491_c0_g1	395.667325473055	-2.16774455525332	0.205843989812236	-10.5310072799826	6.21656634977414E-26	5.94718180795059E-24	477	832	587	165	175	145	632.880779496021	579.177854096919	730.077018225627	139.633827175563	145.887831825558	146.34664201864	100	UP_Resistente_DOWN_Susceptible
TRINITY_DN37188_c0_g1	112.411466075811	-5.20158528710437	0.49434919383115	-10.5220871238662	6.83426489314097E-26	6.51525287802407E-24	185	228	203	7	7	6	245.456906093845	158.717008093867	252.479786541401	5.92385933472084	5.83551327302233	6.05572311801269	100	UP_Resistente_DOWN_Susceptible
TRINITY_DN46666_c0_g1	359.829607462957	-2.70151430746168	0.256814427922694	-10.5193245150342	7.03763061373821E-26	6.6857490830513E-24	441	955	500	112	140	75	585.116192364246	664.801503200189	621.87139542217	94.7817493555334	116.710265460447	75.6965389751587	100	UP_Resistente_DOWN_Susceptible
TRINITY_DN14859_c0_g1	760.217693966039	3.21318790608675	0.305600965978927	10.5143250964341	7.42102141383731E-26	7.02549127945397E-24	103	274	92	1969	1502	1190	136.659790960357	190.738860604033	114.424336757679	1666.29700429505	1252.13441943993	1201.05175173918	100	DOWN_Resistente_UP_Susceptible
TRINITY_DN6086_c0_g1	900.737568381905	-2.96544126434364	0.282058926129277	-10.5135522744793	7.48210626275117E-26	7.0588106316232E-24	1100	1949	1588	197	297	197	1459.47349569313	1356.75196831117	1975.06355186081	166.714326991429	247.592491726804	198.829575708083	100	UP_Resistente_DOWN_Susceptible
TRINITY_DN15942_c0_g1	2210.73195374604	-3.19118441359498	0.303569002543863	-10.5122209015193	7.58851074031648E-26	7.13450845981824E-24	2849	4165	4242	449	520	491	3780.03635384521	2899.369906627	5275.95691876169	379.97326304138	433.49527171023	495.560008490706	100	UP_Resistente_DOWN_Susceptible
TRINITY_DN9586_c0_g1	613.257204545753	2.35565064864862	0.224133555629903	10.5100311375881	7.76679006924391E-26	7.2770285648775E-24	133	344	147	1298	1143	1020	176.463613570169	239.467766597765	182.830190254118	1098.45277378109	952.855953009217	1029.47293006216	100	DOWN_Resistente_UP_Susceptible
TRINITY_DN13240_c1_g1	178.52694783674	-3.39133536641043	0.322964114861045	-10.5006569162322	8.57810671173762E-26	8.0096602566961E-24	218	536	254	38	45	23	289.241110964639	373.124194466284	315.910668874462	32.1580935313417	37.5140138980007	23.2136052857153	100	UP_Resistente_DOWN_Susceptible
TRINITY_DN34923_c0_g1	8115.93103834299	-5.84872507566758	0.557062313042286	-10.4992295093989	8.7088042778452E-26	8.10394363943514E-24	12475	11368	18814	160	519	260	16551.7562352471	7913.57433338194	23399.7768669454	135.402499079333	432.661626956941	262.414668447217	100	UP_Resistente_DOWN_Susceptible
TRINITY_DN542_c0_g1	1015.48696409153	1.46755901598858	0.139822937111007	10.495838853846	9.02722855773766E-26	8.37167981723528E-24	420	784	414	1718	1860	1457	557.253516537377	545.763747129789	514.909515409556	1453.88433386434	1550.57924111736	1470.53143049075	100	DOWN_Resistente_UP_Susceptible
TRINITY_DN37258_c0_g1	1639.9457645674	-3.23595631308345	0.308360157650176	-10.4940804860871	9.19687760204133E-26	8.50009721422565E-24	1908	3466	3177	446	314	302	2531.52311798409	2412.77697391817	3951.37084651247	377.434466183642	261.764452532716	304.804730273306	100	UP_Resistente_DOWN_Susceptible
TRINITY_DN2882_c0_g3	237.244457020598	-4.91827082731593	0.469083959552871	-10.484841204129	1.01415881613553E-25	9.34156760876191E-24	391	420	456	19	24	9	518.776488014558	292.373435962387	567.146712625019	16.0790467656708	20.0074740789337	9.08358467701904	100	UP_Resistente_DOWN_Susceptible
TRINITY_DN6044_c0_g1	732.257746899581	1.66942858123361	0.159243169050215	10.4835176993192	1.02845679101647E-25	9.44137185423034E-24	270	529	260	1301	1396	1069	358.234403488314	368.251303866911	323.373125619528	1100.99157063883	1163.76807559131	1078.9280021926	100	DOWN_Resistente_UP_Susceptible
TRINITY_DN50474_c0_g1	9758.15343235744	-2.9549890827305	0.282284286714077	-10.4681316736683	1.21007678922723E-25	1.10713904893558E-23	12987	23713	14571	1837	3418	2263	17231.0748077879	16507.2649689907	18122.5762053929	1554.5899425546	2849.39776674147	2284.01690267712	100	UP_Resistente_DOWN_Susceptible
TRINITY_DN466_c0_g1	351.623998067913	-2.85846980307411	0.273131759633713	-10.465534315407	1.24372853360153E-25	1.13412235681089E-23	435	801	578	86	94	104	577.155427842284	557.597910013981	718.883333108028	72.7788432551418	78.362606809157	104.965867378887	100	UP_Resistente_DOWN_Susceptible
TRINITY_DN2083_c0_g1	3289.12490360591	-3.26262523814072	0.311808826884584	-10.4635435460215	1.27014764232703E-25	1.15435251560155E-23	3496	7683	6340	762	583	725	4638.47212813017	5348.34549642623	7885.32929395311	644.854401865326	486.014891167431	731.733210093201	100	UP_Resistente_DOWN_Susceptible
TRINITY_DN86932_c0_g1	449.228853624035	9.44015797556197	0.902328291870794	10.4619993195489	1.29102315526561E-25	1.16942678831618E-23	1	3	0	946	1655	507	1.32679408699376	2.08838168544562	0	800.567275806559	1379.68206669314	511.708603472073	100	DOWN_Resistente_UP_Susceptible
TRINITY_DN11223_c0_g1	170.906033940636	-3.74125558637547	0.357796164616421	-10.4563881795277	1.36977999548287E-25	1.23665733698148E-23	206	430	307	35	29	17	273.319581920714	299.334708247206	381.829036789212	29.6192966736042	24.1756978453782	17.1578821677026	100	UP_Resistente_DOWN_Susceptible
TRINITY_DN66850_c0_g1	515.138009891666	-12.6144647477982	1.20750619738583	-10.4467080791036	1.51699610602776E-25	1.36504616603455E-23	742	1366	929	0	0	0	984.481212549367	950.909794106239	1155.43705269439	0	0	0	100	UP_Resistente_DOWN_Susceptible
TRINITY_DN61453_c0_g1	3060.25220717594	-2.72571306120265	0.260995987388888	-10.443505620419	1.56907045408223E-25	1.407260063505E-23	3815	6838	4927	728	976	973	5061.71944188118	4760.11798835905	6127.92073049006	616.081370810967	813.63727920997	982.036432304392	100	UP_Resistente_DOWN_Susceptible
TRINITY_DN70148_c0_g1	1613.54046902792	-3.38397366566058	0.324096877965579	-10.441241171166	1.60695751152346E-25	1.43651464103892E-23	2045	4730	2274	216	350	369	2713.29390790223	3292.68179071926	2828.27110638003	182.7933737571	291.775663651116	372.426971757781	100	UP_Resistente_DOWN_Susceptible
TRINITY_DN28189_c0_g1	2140.53519559924	10.3857966782933	0.995172436632628	10.4361779888476	1.69498222846541E-25	1.51025132219312E-23	0	12	0	8365	4500	1986	0	8.35352674178248	0	7079.0119049914	3751.40138980007	2004.4443520622	100	DOWN_Resistente_UP_Susceptible
TRINITY_DN15353_c0_g1	425.092777193145	-3.70959443573986	0.355670939855978	-10.4298496729645	1.81174698409137E-25	1.60903197137626E-23	600	820	806	82	53	67	796.076452196253	570.824327355136	1002.45668942054	69.3937807781584	44.1831719243119	67.6222414844751	100	UP_Resistente_DOWN_Susceptible
TRINITY_DN6557_c0_g1	624.039929002997	3.13346338793251	0.300880111942164	10.4143253859691	2.13304461387552E-25	1.88822926614662E-23	94	224	81	1652	1191	963	124.718644177413	155.93249917994	100.743166058391	1398.03080299412	992.870901167085	971.943560441037	100	DOWN_Resistente_UP_Susceptible
TRINITY_DN2233_c0_g1	1304.56693335496	-2.50907155192307	0.241071553979455	-10.4079950973266	2.27972153063187E-25	2.01154069685042E-23	1511	3067	2025	419	575	332	2004.78586544756	2135.02220975391	2518.57915145979	354.585294464005	479.34573314112	335.083345863369	100	UP_Resistente_DOWN_Susceptible
TRINITY_DN2904_c0_g2	214.114129770834	-3.57750614558419	0.343905823775601	-10.4025750605448	2.41322014323985E-25	2.12246603888499E-23	295	557	327	33	56	24	391.404255663158	387.742866264404	406.703892606099	27.9267654351125	46.6841061841786	24.2228924720508	100	UP_Resistente_DOWN_Susceptible
TRINITY_DN14276_c0_g2	3621.34910601747	-3.76885438453887	0.362389958407041	-10.3999967358523	2.47941689122734E-25	2.17367529065317E-23	3167	10524	7007	445	693	526	4201.95687350922	7326.04295254324	8714.90573544629	376.588200564396	577.71581402921	530.885060012446	100	UP_Resistente_DOWN_Susceptible
TRINITY_DN19441_c0_g1	422.362185023337	-4.33628847572277	0.417031062204006	-10.3979987792888	2.53194779035144E-25	2.21261399051064E-23	654	799	797	58	56	23	867.723332893916	556.205655557017	991.263004302938	49.0834059162584	46.6841061841786	23.2136052857153	100	UP_Resistente_DOWN_Susceptible
TRINITY_DN23620_c0_g2	4325.56766693782	15.4546579807846	1.48701815335112	10.3930526644589	2.66678523987095E-25	2.32299998610483E-23	0	0	0	19567	9659	1330	0	0	0	16558.8793717832	8052.17467201752	1342.35195782615	100	DOWN_Resistente_UP_Susceptible
TRINITY_DN86897_c0_g1	220.840686136373	-2.78769004532707	0.268454254884492	-10.3842274600063	2.92527951111516E-25	2.54005560097309E-23	271	507	358	61	77	51	359.561197575308	352.93650484031	445.259919122273	51.6222027739959	64.1906460032456	51.4736465031079	100	UP_Resistente_DOWN_Susceptible
TRINITY_DN59266_c0_g1	4269.62956253483	-2.4634021838492	0.237990225804303	-10.3508544333028	4.14767511546837E-25	3.59004323883318E-23	5556	8762	6605	1264	1829	1325	7371.66794733731	6099.46677595818	8214.92113352686	1069.67974272673	1524.73625376541	1337.30552189447	100	UP_Resistente_DOWN_Susceptible
TRINITY_DN706_c0_g1	503.114779065008	2.57280786993017	0.249071219830557	10.3296072170862	5.17721435468975E-25	4.46698573989291E-23	98	255	100	1126	972	816	130.025820525388	177.512443262878	124.374279084434	952.895087270809	810.302700196815	823.578344049726	100	DOWN_Resistente_UP_Susceptible
TRINITY_DN14793_c0_g1	708.881641717329	-4.61794176825608	0.447634109378542	-10.3163312882194	5.94515812907242E-25	5.11171491638234E-23	787	1553	1577	37	80	68	1044.18694646409	1081.08558583235	1961.38238116152	31.3118279120959	66.6915802631123	68.6315286708105	100	UP_Resistente_DOWN_Susceptible
TRINITY_DN50857_c0_g1	36587.9804957568	-2.63939655733467	0.255853150715233	-10.3160604040102	5.96194881133169E-25	5.11171491638234E-23	51232	79365	53022	10524	15600	8371	67974.3146648641	55248.1374884639	65945.7302561486	8906.09937694316	13004.8581513069	8448.74303681404	100	UP_Resistente_DOWN_Susceptible
TRINITY_DN5363_c0_g1	250.702087619845	2.38629507746994	0.23145157996709	10.3101265405458	6.34177645127961E-25	5.42033024903256E-23	57	129	60	510	466	440	75.6272629586441	89.8004124741617	74.6245674506604	431.595465815375	388.478455032629	444.086361987598	100	DOWN_Resistente_UP_Susceptible
TRINITY_DN2953_c0_g1	315.232660681558	2.48087823403279	0.240711014661596	10.3064591270181	6.58841676124702E-25	5.61353696860625E-23	68	148	75	726	630	461	90.2219979155754	103.026829815317	93.2807093133254	614.388839572476	525.19619457201	465.281392900642	100	DOWN_Resistente_UP_Susceptible
TRINITY_DN6608_c0_g2	236.783046957822	3.19202723775302	0.310239358081167	10.2889177488496	7.9059958314349E-25	6.71517060261909E-23	33	84	29	437	545	454	43.7842048707939	58.4746871924774	36.0685409344858	369.81807561043	454.336390542453	458.216382596294	100	DOWN_Resistente_UP_Susceptible
TRINITY_DN72065_c0_g1	1127.03205327414	-4.81744462647863	0.468434647089123	-10.2841338838074	8.30856947112623E-25	7.0351908891384E-23	1455	3365	1815	128	38	91	1930.48539657591	2342.4681238415	2257.39316538248	108.321999263467	31.6785006249784	91.8451339565259	100	UP_Resistente_DOWN_Susceptible
TRINITY_DN4334_c0_g1	1456.98110240579	-4.72186579400699	0.459398581262134	-10.2783639014172	8.82122843966858E-25	7.44615459466142E-23	1467	4893	2468	68	116	164	1946.40692561984	3406.15052896181	3069.55720780383	57.5460621087167	96.7027913815129	165.523098559014	100	UP_Resistente_DOWN_Susceptible
TRINITY_DN25871_c0_g1	869.599870404371	2.31963854250094	0.225780946202421	10.2738454307889	9.24446657021053E-25	7.77933274804907E-23	223	360	262	1671	1516	1652	295.875081399607	250.605802253475	325.860611201217	1414.10984975979	1263.80544598598	1667.34243182616	100	DOWN_Resistente_UP_Susceptible
TRINITY_DN3725_c0_g1	620.550059683732	2.69609302820633	0.262666339055506	10.2643263613485	1.02030578928721E-24	8.55958072151253E-23	101	272	139	1477	1299	886	134.006202786369	189.34660614707	172.880247927363	1249.9343196261	1082.90453452229	894.228447093208	100	DOWN_Resistente_UP_Susceptible
TRINITY_DN37976_c0_g1	3378.24203093313	6.6760365865027	0.650811001202239	10.2580266377951	1.08909572868633E-24	9.10864878608365E-23	26	39	109	5912	11352	5554	34.4966462618376	27.1489619107931	135.567964202033	5003.12234098137	9463.53523933564	5605.58103290708	100	DOWN_Resistente_UP_Susceptible
TRINITY_DN33726_c0_g1	98.486629628173	-5.77580240061338	0.563938913157735	-10.2418936977982	1.28692423917408E-24	1.0730271981982E-22	158	313	123	5	5	2	209.633465745013	217.887822514826	152.980363273854	4.23132809622917	4.16822376644452	2.0185743726709	100	UP_Resistente_DOWN_Susceptible
TRINITY_DN622_c0_g1	233.603097780337	-3.45870788604532	0.337867846883657	-10.2368660348918	1.35556355381249E-24	1.12681220410663E-22	282	584	405	32	50	48	374.155932532239	406.538301433414	503.715830291957	27.0804998158667	41.6822376644452	48.4457849441016	100	UP_Resistente_DOWN_Susceptible
TRINITY_DN3331_c0_g1	198.628412539379	-4.19193057777373	0.409666985223813	-10.2325321028336	1.41763429898495E-24	1.17482672224391E-22	278	375	402	26	20	23	368.848756184264	261.047710680703	499.984601919424	22.0029061003917	16.6728950657781	23.2136052857153	100	UP_Resistente_DOWN_Susceptible
TRINITY_DN7571_c0_g1	2064.15095486781	1.38337937240388	0.135312314785456	10.22360288934	1.55453297132086E-24	1.28437398372919E-22	909	1567	914	3668	3601	2819	1206.05582507732	1090.8313670311	1136.78091083173	3104.10229139372	3001.95475659334	2845.18057827963	100	DOWN_Resistente_UP_Susceptible
TRINITY_DN2703_c0_g1	2106.99736411442	-1.98937183986426	0.194602082267054	-10.2227674888608	1.56799202654834E-24	1.29158013908884E-22	2333	5295	2667	890	1173	805	3095.41060495643	3685.99367481152	3317.06202318185	753.176401128792	977.865295607884	812.476185000036	100	UP_Resistente_DOWN_Susceptible
TRINITY_DN63613_c0_g1	4010.22723854808	-2.81436874272326	0.275316598611816	-10.2222995522743	1.57558128239542E-24	1.29392239953347E-22	3798	11099	6674	1024	1316	1022	5039.16394240228	7726.31610892031	8300.73938609512	866.575994107734	1097.0764953282	1031.49150443483	100	UP_Resistente_DOWN_Susceptible
TRINITY_DN25388_c0_g2	189.147194877355	-3.16246006029442	0.30977411013188	-10.2089230728419	1.80861006828383E-24	1.48083343879155E-22	239	478	298	49	33	45	317.103786791508	332.748815214336	370.635351671613	41.4670153430459	27.5102768585338	45.4179233850952	100	UP_Resistente_DOWN_Susceptible
TRINITY_DN5177_c1_g1	528.684568339723	-4.14018933719636	0.405851549848102	-10.2012406722259	1.95755677605526E-24	1.59798758979481E-22	588	1590	896	37	74	77	780.154923152328	1106.84229328618	1114.39354059653	31.3118279120959	61.6897117433789	77.7151133478296	100	UP_Resistente_DOWN_Susceptible
TRINITY_DN10260_c0_g1	508.842601698588	2.17716820338089	0.213745974239515	10.1857740765739	2.29525837160959E-24	1.86806625378912E-22	140	298	127	1069	922	821	185.751172179126	207.445914087598	157.955334437231	904.657946973797	768.62046253237	828.624779981404	100	DOWN_Resistente_UP_Susceptible
TRINITY_DN4979_c0_g1	156.163049515665	-2.84394118277902	0.279534797285651	-10.1738359960705	2.59483740802554E-24	2.10560243838739E-22	192	378	245	41	52	36	254.744464702801	263.136092366148	304.716983756863	34.6968903890792	43.349527171023	36.3343387080762	100	UP_Resistente_DOWN_Susceptible
TRINITY_DN49806_c0_g1	3496.23705600886	-3.3178890732509	0.326236091153764	-10.1702085183674	2.69331472318551E-24	2.17902747559801E-22	4856	8932	5149	726	498	875	6442.91208644168	6217.8084048001	6404.0316300575	614.388839572476	415.155087137874	883.126288043518	100	UP_Resistente_DOWN_Susceptible
TRINITY_DN8106_c0_g1	664.223934854344	-12.981020631613	1.27669321886626	-10.1676898097262	2.76386042299562E-24	2.22948681754366E-22	1038	1072	1497	0	0	0	1377.21226229952	746.248388932569	1861.88295789398	0	0	0	100	UP_Resistente_DOWN_Susceptible
TRINITY_DN26873_c0_g1	1274.79941483263	-4.43784023811725	0.436526510371466	-10.166255960814	2.80483505726798E-24	2.25586512791774E-22	1733	2304	2740	83	132	156	2299.33415276018	1603.87713442224	3407.85524691349	70.2400463974042	110.041107434135	157.44880106833	100	UP_Resistente_DOWN_Susceptible
TRINITY_DN2003_c0_g1	336.46869358386	-2.71709021659323	0.267484267403258	-10.157944027777	3.05449488661256E-24	2.44225228983846E-22	478	705	505	106	124	72	634.207573583015	490.769696079721	628.090109376391	89.7041556400584	103.371949407824	72.6686774161523	100	UP_Resistente_DOWN_Susceptible
TRINITY_DN218_c0_g1	7986.46585592397	-3.77095021684631	0.371228923845797	-10.1580183402215	3.0521681116213E-24	2.44225228983846E-22	9892	16082	16345	1269	1730	747	13124.6471085422	11195.1180884455	20328.9759163507	1073.91107082296	1442.2054231898	753.93752819258	100	UP_Resistente_DOWN_Susceptible
TRINITY_DN2804_c0_g1	729.566867197809	2.01925833189001	0.198839600271446	10.1552121867748	3.14126124429233E-24	2.50428326975527E-22	201	428	242	1587	1317	1061	266.685611485745	297.942453790242	300.98575538433	1343.02353774314	1097.91014008149	1070.85370470191	100	DOWN_Resistente_UP_Susceptible
TRINITY_DN16793_c0_g1	1052.11186333591	-5.51789042222217	0.543747635459113	-10.1478885835763	3.38609851140044E-24	2.69160279630709E-22	1246	2323	2338	30	97	28	1653.18543239422	1617.10355176339	2907.87064499407	25.387968577375	80.8635410690237	28.2600412173926	100	UP_Resistente_DOWN_Susceptible
TRINITY_DN66710_c0_g1	257.349235016757	-4.15962912110794	0.410036117351251	-10.1445432367721	3.50413810831937E-24	2.77733504428278E-22	377	500	494	44	30	19	500.201370796646	348.063614240937	614.408938677104	37.2356872468167	25.0093425986671	19.1764565403735	100	UP_Resistente_DOWN_Susceptible
TRINITY_DN6528_c0_g1	795.466224076257	2.66034652798194	0.262276355288284	10.1432953232013	3.54920650783886E-24	2.80490189670221E-22	127	387	170	1776	1670	1217	168.502849048207	269.401237422485	211.436274443538	1502.9677397806	1392.18673799247	1228.30250577024	100	DOWN_Resistente_UP_Susceptible
TRINITY_DN11676_c0_g1	1146.81465828031	-4.85222303087443	0.47867614177749	-10.1367555375884	3.79494768054346E-24	2.99044070838201E-22	1491	2480	2369	65	154	46	1978.24998370769	1726.39552663505	2946.42667151024	55.0072652509792	128.381292006491	46.4272105714307	100	UP_Resistente_DOWN_Susceptible
TRINITY_DN15568_c0_g1	258.761652284171	-4.55095837799608	0.449048411155837	-10.1346720418898	3.87672250064467E-24	3.04607605129904E-22	291	890	389	25	37	11	386.097079315183	619.553233348867	483.815945638448	21.1566404811459	30.8448558716895	11.1021590496899	100	UP_Resistente_DOWN_Susceptible
TRINITY_DN3318_c0_g1	774.044410447591	1.53057444458087	0.151083324358037	10.1306643276773	4.03895941578795E-24	3.16443185262811E-22	304	543	333	1421	1330	1127	403.345402446102	377.997085065657	414.166349351165	1202.54344494833	1108.74752187424	1137.46665900005	100	DOWN_Resistente_UP_Susceptible
TRINITY_DN52582_c1_g1	244.482736601802	-5.35802015470898	0.529044677687788	-10.1277271668745	4.16211242478242E-24	3.25157579546398E-22	282	663	479	7	10	21	374.155932532239	461.532352483482	595.752796814439	5.92385933472084	8.33644753288904	21.1950309130444	100	UP_Resistente_DOWN_Susceptible
TRINITY_DN1053_c0_g1	483.750825371939	-2.46489333394024	0.243976796152399	-10.1029826311866	5.35870907999027E-24	4.17443437331242E-22	725	982	653	155	191	153	961.925713070473	683.5969383692	812.164042421354	131.171170983104	159.226147878181	154.420939509324	100	UP_Resistente_DOWN_Susceptible
TRINITY_DN5367_c0_g1	79.5807220106741	-5.578352373631	0.55221611774725	-10.1017558060198	5.42618393226217E-24	4.21495455592957E-22	123	207	129	4	4	3	163.195672700232	144.098336295748	160.44282001892	3.38506247698334	3.33457901315562	3.02786155900635	100	UP_Resistente_DOWN_Susceptible
TRINITY_DN20880_c0_g1	208.40278409824	-4.40761702746948	0.436361227990849	-10.1008447697418	5.47683437946846E-24	4.24221276580135E-22	204	510	457	24	19	20	270.665993746726	355.024886525756	568.390455415863	20.3103748619	15.8392503124892	20.185743726709	100	UP_Resistente_DOWN_Susceptible
TRINITY_DN51098_c0_g1	3053.13810823341	-5.49265491187939	0.5439649781288	-10.0974421749976	5.67018175816796E-24	4.37953273757647E-22	2698	4416	9059	160	160	128	3579.69044670915	3074.09784097595	11267.0659422589	135.402499079333	133.383160526225	129.188759850937	100	UP_Resistente_DOWN_Susceptible
TRINITY_DN73511_c0_g1	7162.46621719779	-6.0396894336289	0.598257499465003	-10.0954679866612	5.78544539700196E-24	4.45593697031803E-22	11947	12054	14544	428	88	206	15851.2089573144	8391.1176121205	18088.9951500401	362.201685037217	73.3607382894236	207.913160385103	100	UP_Resistente_DOWN_Susceptible
TRINITY_DN56921_c0_g1	5510.33398583909	-6.15342538384148	0.610013108630784	-10.0873658234218	6.28330105398499E-24	4.82575220385636E-22	6106	9932	14142	290	188	55	8101.40469518387	6913.93563328197	17589.0105481206	245.417029581292	156.725213618314	55.5107952484497	100	UP_Resistente_DOWN_Susceptible
TRINITY_DN22702_c0_g1	280.157168007295	3.35120551186934	0.332436256161061	10.0807461573798	6.72137469432978E-24	5.14770452362083E-22	35	91	31	715	500	506	46.4377930447814	63.3475777918505	38.5560265161745	605.079917760772	416.822376644452	510.699316285737	100	DOWN_Resistente_UP_Susceptible
TRINITY_DN4734_c0_g1	5669.13624023612	-2.77029402085931	0.274964034942646	-10.0751140833279	7.11781433587511E-24	5.43605624279089E-22	6683	11793	10123	1444	2073	1385	8866.96488337927	8209.42840548673	12590.4082717172	1222.00755419098	1728.1455735679	1397.8627530746	100	UP_Resistente_DOWN_Susceptible
TRINITY_DN28374_c0_g1	417.583431463045	-12.3110578541862	1.22254295238199	-10.0700411631342	7.4946711201192E-24	5.7078829075433E-22	755	981	660	0	0	0	1001.72953568029	682.900811140718	820.870241957264	0	0	0	100	UP_Resistente_DOWN_Susceptible
TRINITY_DN42685_c0_g1	759.72723057252	-3.24702821342143	0.322498573542467	-10.0683490712986	7.62471647030284E-24	5.7810762029736E-22	730	2117	1352	135	199	153	968.559683505441	1473.70134269613	1681.54025322155	114.245858598188	165.895305904492	154.420939509324	100	UP_Resistente_DOWN_Susceptible
TRINITY_DN7734_c0_g1	938.025119848229	1.56513822904344	0.155453013134493	10.0682398976039	7.63318332320007E-24	5.7810762029736E-22	354	707	369	1790	1639	1314	469.685106795789	492.161950536685	458.941089821561	1514.81545845004	1366.34375064051	1326.20336284478	100	DOWN_Resistente_UP_Susceptible
TRINITY_DN10519_c0_g1	89.1739089427715	-4.35885194508769	0.433181439351121	-10.0624162282137	8.09858863430371E-24	6.11656562643465E-22	142	207	143	9	12	7	188.404760353113	144.098336295748	177.855219090741	7.61639057321251	10.0037370394668	7.06501030434814	100	UP_Resistente_DOWN_Susceptible
TRINITY_DN17317_c0_g1	269.520959157853	-5.85049431278479	0.581605540269656	-10.0592135179322	8.36640275784336E-24	6.28402124497519E-22	177	1151	445	12	10	9	234.842553397895	801.242439982637	553.465541925731	10.15518743095	8.33644753288904	9.08358467701904	100	UP_Resistente_DOWN_Susceptible
TRINITY_DN4873_c0_g1	230.44205201633	2.39003157638223	0.23759070454429	10.0594490048187	8.3464158320991E-24	6.28402124497519E-22	53	111	59	512	427	369	70.320086610669	77.270122361488	73.380824659816	433.287997053867	355.966309654362	372.426971757781	100	DOWN_Resistente_UP_Susceptible
TRINITY_DN5839_c0_g1	5440.67485088246	2.31139289643822	0.229897498287259	10.054015000851	8.81990121099181E-24	6.60644523400252E-22	1334	2866	1373	13015	8806	8735	1769.94331204967	1995.10063682905	1707.65885182928	11014.1470344845	7341.07569746209	8816.12357264015	100	DOWN_Resistente_UP_Susceptible
TRINITY_DN58260_c0_g1	376.021712079586	-12.1606345988035	1.20965234274388	-10.0529996670112	8.91127583339624E-24	6.6566009752753E-22	621	1089	542	0	0	0	823.939128023122	758.08255181676	674.108592637632	0	0	0	100	UP_Resistente_DOWN_Susceptible
TRINITY_DN3006_c0_g1	1310.93494517094	-1.68441704600159	0.167822768335004	-10.0368803512953	1.04940598088335E-23	7.81750111168973E-22	1562	2700	1646	651	785	655	2072.45236388425	1879.54351690106	2047.20063372978	550.918918129038	654.41113133179	661.083107049719	100	UP_Resistente_DOWN_Susceptible
TRINITY_DN5466_c0_g1	192.90954154021	5.03071185515756	0.501263364647653	10.0360652901369	1.05810998426571E-23	7.84649221835776E-22	13	16	5	607	399	274	17.2483231309188	11.13803565571	6.2187139542217	513.683230882221	332.624256562273	276.544689055913	100	DOWN_Resistente_UP_Susceptible
TRINITY_DN8375_c1_g1	333.412750274226	-9.5596270283967	0.952535732223914	-10.0359773444693	1.05905341513136E-23	7.84649221835776E-22	388	1407	405	1	2	0	514.796105753577	979.451010473996	503.715830291957	0.846265619245834	1.66728950657781	0	100	UP_Resistente_DOWN_Susceptible
TRINITY_DN16354_c0_g1	84.2200268922995	-3.97041486387997	0.395747237215479	-10.0327039345018	1.09476754851994E-23	8.08911577517509E-22	125	203	135	12	12	10	165.849260874219	141.31382738182	167.905276763986	10.15518743095	10.0037370394668	10.0928718633545	100	UP_Resistente_DOWN_Susceptible
TRINITY_DN14120_c0_g2	100.384642503711	-3.77704466824023	0.376613988169657	-10.0289548101935	1.13713911240961E-23	8.37948591887784E-22	137	231	176	16	17	13	181.770789918144	160.805389779313	218.898731188604	13.5402499079333	14.1719608059114	13.1207334223608	100	UP_Resistente_DOWN_Susceptible
TRINITY_DN4861_c0_g2	3806.28171225559	-3.13701253680121	0.3128762038846	-10.026369848051	1.16729555162427E-23	8.57852108221985E-22	4583	8981	6572	618	1146	845	6080.69730069238	6251.91863899571	8173.877621429	522.992152693926	955.356887269084	852.847672453454	100	UP_Resistente_DOWN_Susceptible
TRINITY_DN6106_c0_g1	512.269477112937	-2.65593657116908	0.265090794633816	-10.0189694434236	1.25807872789466E-23	9.22083777313116E-22	535	1192	895	168	166	139	709.834836541659	829.783656350393	1113.14979780568	142.1726240333	138.385029045958	140.290918900627	100	UP_Resistente_DOWN_Susceptible
TRINITY_DN2659_c0_g1	160.345886297055	-3.92227254790177	0.391564894811321	-10.0169157140396	1.28448902152634E-23	9.38916707021867E-22	303	353	205	27	22	18	402.018608359108	245.732911654101	254.96727212309	22.8491717196375	18.3401845723559	18.1671693540381	100	UP_Resistente_DOWN_Susceptible
TRINITY_DN1059_c0_g1	583.965015259135	-2.89385207189416	0.289179775543377	-10.0071039423712	1.41844031996761E-23	1.0340581637411E-21	943	1174	820	130	180	154	1251.16682403511	817.25336623772	1019.86908849236	110.014530501958	150.056055592003	155.430226695659	100	UP_Resistente_DOWN_Susceptible
TRINITY_DN50701_c1_g1	553.569549083833	-3.74089203030106	0.374331349684211	-9.99353122162201	1.62680955940673E-23	1.18279900365932E-21	775	1289	936	92	55	107	1028.26541742016	897.307997513135	1164.1432522303	77.8564369706168	45.8504614308897	107.993728937893	100	UP_Resistente_DOWN_Susceptible
TRINITY_DN11169_c0_g1	1921.28136104776	1.72285783017703	0.172419633421845	9.99223693952443	1.64819612051309E-23	1.19516136238802E-21	650	1326	719	3945	3432	2624	862.416156545941	923.064704966964	894.25106661708	3338.51786792482	2861.06879328752	2648.36957694422	100	DOWN_Resistente_UP_Susceptible
TRINITY_DN3034_c0_g1	70909.8151576864	-3.27592690390541	0.327979539727251	-9.98820507715109	1.71661872242682E-23	1.2414750521742E-21	92266	173311	114638	9612	19127	15590	122417.983230566	120646.506095422	142580.186056813	8134.30513219096	15945.1231961569	15734.7872349697	100	UP_Resistente_DOWN_Susceptible
TRINITY_DN8391_c0_g2	40740.7466015731	-5.40358933748414	0.541149274896037	-9.98539513616137	1.76596061988305E-23	1.27378085452675E-21	52927	76908	92497	2673	3167	732	70223.2306423185	53537.7528880839	115042.476924729	2262.06800024411	2640.15293366596	738.798220397549	100	UP_Resistente_DOWN_Susceptible
TRINITY_DN30988_c0_g1	376.017756121981	-12.1606636136116	1.21945869440686	-9.97218164861787	2.01747797791495E-23	1.4513598170937E-21	478	1056	713	0	0	0	634.207573583015	735.110353276859	886.788609872014	0	0	0	100	UP_Resistente_DOWN_Susceptible
TRINITY_DN4414_c0_g2	7435.23805708309	-4.34268819391624	0.43560884709532	-9.96923782166889	2.07817444111267E-23	1.49109016149834E-21	8743	18855	14304	1300	477	592	11600.1607025864	13125.4788930257	17790.4968802374	1100.14530501958	397.648547318807	597.498014310586	100	UP_Resistente_DOWN_Susceptible
TRINITY_DN66083_c0_g1	577.037721618438	-12.777999397611	1.28195940585375	-9.96755383927406	2.11370457414292E-23	1.51260249905529E-21	832	949	1365	0	0	0	1103.8926803788	660.624739829298	1697.70890950252	0	0	0	100	UP_Resistente_DOWN_Susceptible
TRINITY_DN12521_c0_g1	87.4004076618476	-3.82510930797009	0.384303265949597	-9.95336143844213	2.43805950239184E-23	1.74014901394538E-21	130	247	117	15	14	10	172.483231309188	171.943425435023	145.517906528788	12.6939842886875	11.6710265460447	10.0928718633545	100	UP_Resistente_DOWN_Susceptible
TRINITY_DN6305_c0_g1	369.672309222887	-2.36733499505484	0.237866978035717	-9.95234821833645	2.46301624039421E-23	1.75337174397776E-21	471	746	574	143	134	126	624.920014974059	519.310912447478	713.908361944651	121.015983552154	111.708396940713	127.170185478267	100	UP_Resistente_DOWN_Susceptible
TRINITY_DN867_c0_g1	354.446130884679	-3.65164509897413	0.367052867805836	-9.94855351710745	2.55875220524417E-23	1.81678069989537E-21	461	704	698	45	71	59	611.652074104121	490.073568851239	868.132468009349	38.0819528660625	59.1887774835122	59.5479439937915	100	UP_Resistente_DOWN_Susceptible
TRINITY_DN32_c0_g1	1337.53028471824	1.4521756375827	0.146010536204409	9.94569073802803	2.63340685287542E-23	1.86493085308178E-21	588	1005	538	2302	2373	1932	780.154923152328	699.607864624283	669.133621474254	1948.10345550391	1978.23899955457	1949.94284400009	100	DOWN_Resistente_UP_Susceptible
TRINITY_DN42526_c3_g1	1090.31822025593	-4.31488025779593	0.433948029417995	-9.94331110014023	2.69710069874566E-23	1.90508939252073E-21	1447	3142	1706	59	186	107	1919.87104387996	2187.23175189005	2121.82520118044	49.9296715355042	155.057924111736	107.993728937893	100	UP_Resistente_DOWN_Susceptible
TRINITY_DN4094_c1_g1	240.682783982208	-2.32008082815393	0.233378216297314	-9.94129128657941	2.75235858787608E-23	1.9390970774791E-21	320	518	336	91	89	89	424.574107838002	360.593904353611	417.897577723698	77.0101713513709	74.1943830427125	89.826559583855	100	UP_Resistente_DOWN_Susceptible
TRINITY_DN1386_c0_g1	5080.92160248944	-3.74714321947392	0.376957425146423	-9.94049452141287	2.77446344180085E-23	1.94462071312854E-21	6286	11888	9453	568	1253	582	8340.22763084275	8275.56049219251	11757.1006018515	480.678871731634	1044.556875871	587.405142447231	100	UP_Resistente_DOWN_Susceptible
TRINITY_DN2594_c0_g1	301.217335812687	2.65521752118486	0.267106727366341	9.94066135048402	2.769820558694E-23	1.94462071312854E-21	51	135	68	626	702	442	67.6664984366815	93.9771758450529	84.5745097774151	529.762277647892	585.218616808811	446.104936360268	100	DOWN_Resistente_UP_Susceptible
TRINITY_DN40619_c0_g1	487.818475628908	-4.95123755354283	0.498200639291508	-9.93824006445273	2.83796627561294E-23	1.98402950011761E-21	651	1386	809	14	37	49	863.742950632935	964.832338675877	1006.18791779307	11.8477186694417	30.8448558716895	49.455072130437	100	UP_Resistente_DOWN_Susceptible
TRINITY_DN5511_c0_g3	384.475416570732	-2.15895151438767	0.217494974410121	-9.92644322124253	3.19447498577683E-23	2.22755397665487E-21	487	958	460	169	189	120	646.148720365959	666.889884885635	572.121683788396	143.018889652546	157.558858371603	121.114462360254	100	UP_Resistente_DOWN_Susceptible
TRINITY_DN45962_c0_g1	3126.56521918473	14.9863509911856	1.50982141890743	9.92590964965267	3.21160814293525E-23	2.23378816370228E-21	0	0	0	14329	6946	835	0	0	0	12126.1400581736	5790.49645634473	842.7548005901	100	DOWN_Resistente_UP_Susceptible
TRINITY_DN24929_c0_g1	606.729094787071	2.62069309313063	0.264064263462017	9.92445194503794	3.25888072685424E-23	2.2609003312387E-21	147	261	106	1136	1135	1213	195.038730788082	181.689206633769	131.8367358295	961.357743463268	946.186794982906	1224.2653570249	100	DOWN_Resistente_UP_Susceptible
TRINITY_DN58192_c0_g1	235.517513606306	-6.264845598766	0.63127291280063	-9.92414765742463	3.26883518953796E-23	2.26205054423229E-21	258	723	442	6	14	1	342.312874444389	503.299986192395	549.734313553198	5.07759371547501	11.6710265460447	1.00928718633545	100	UP_Resistente_DOWN_Susceptible
TRINITY_DN3983_c0_g1	229.453966944073	-2.45527201031061	0.247478250619373	-9.921162785682	3.36809248483813E-23	2.32483649618004E-21	308	475	342	79	87	72	408.652578794077	330.66043352889	425.360034468764	66.8549839204209	72.5270935361347	72.6686774161523	100	UP_Resistente_DOWN_Susceptible
TRINITY_DN50740_c0_g1	5858.599127361	-5.556274172317	0.560743904508162	-9.9087553652331	3.81367294745058E-23	2.62575234626869E-21	6364	12646	13808	457	298	95	8443.71756962826	8803.22493138177	17173.6004559786	386.743387995346	248.426136480093	95.8822827018677	100	UP_Resistente_DOWN_Susceptible
TRINITY_DN4857_c0_g1	1068.73009508015	-2.46289755520643	0.24863906083791	-9.9055134253906	3.93941394731902E-23	2.70549423863106E-21	1114	2845	1583	315	432	355	1478.04861291104	1980.48196503093	1968.84483790659	266.573670062438	360.134533420807	358.296951149084	100	UP_Resistente_DOWN_Susceptible
TRINITY_DN4558_c0_g1	2802.48747588584	1.73563839432341	0.175401926615527	9.89520712693107	4.36705472481155E-23	2.99165193648208E-21	929	2094	957	4651	5467	4400	1232.5917068172	1457.69041644104	1190.26185083803	3935.98139511238	4557.53586623044	4440.86361987598	100	DOWN_Resistente_UP_Susceptible
TRINITY_DN7555_c0_g1	120.723305787157	4.30252125277779	0.435435610592784	9.88095862651314	5.03489193783357E-23	3.44050949085294E-21	13	14	7	325	254	200	17.2483231309188	9.74578119874623	8.70619953591038	275.036326254896	211.745767335382	201.85743726709	100	DOWN_Resistente_UP_Susceptible
TRINITY_DN4836_c0_g1	701.010028052571	1.99284015106944	0.20187689763573	9.87156120590557	5.52971550855863E-23	3.76919233352127E-21	221	423	206	1443	1159	1164	293.22149322562	294.461817647833	256.211014913934	1221.16128857174	966.19426906184	1174.81028489446	100	DOWN_Resistente_UP_Susceptible
TRINITY_DN43311_c0_g1	936.137607579198	7.17730507654425	0.727486092727733	9.86590004715102	5.85073473267568E-23	3.97806190739158E-21	3	40	4	2181	3063	1170	3.98038226098127	27.8450891392749	4.97497116337736	1845.70531557516	2553.45387932391	1180.86600801248	100	DOWN_Resistente_UP_Susceptible
TRINITY_DN61860_c0_g1	1071.96421087689	-4.17094027194957	0.423002559208077	-9.86031923721262	6.18524204456524E-23	4.19504040659381E-21	1310	3656	1455	79	117	173	1738.10025396182	2545.04114732973	1809.64576067851	66.8549839204209	97.5364361348018	174.606683236033	100	UP_Resistente_DOWN_Susceptible
TRINITY_DN195_c0_g1	1484.48871393275	-3.93519403739834	0.399440280454279	-9.85177066499877	6.73468873196961E-23	4.55635951059929E-21	2140	3409	2531	114	299	199	2839.33934616664	2373.09772189471	3147.91300362702	96.4742805940251	249.259781233382	200.848150080754	100	UP_Resistente_DOWN_Susceptible
TRINITY_DN32754_c0_g1	453.520829349933	-4.06652272361828	0.412832483961047	-9.85029735209011	6.83414842812741E-23	4.61220437853698E-21	621	1109	781	33	59	76	823.939128023122	772.005096386398	971.363119649429	27.9267654351125	49.1850404440453	76.7058261614941	100	UP_Resistente_DOWN_Susceptible
TRINITY_DN4857_c1_g1	7098.36821732872	-2.60318946278605	0.264475556309952	-9.84283575808134	7.36063244624614E-23	4.95525046041731E-21	7230	19199	10946	2106	2969	1745	9592.72124896485	13364.9466596235	13614.0085885821	1782.23539413173	2475.09127251476	1761.20614015536	100	UP_Resistente_DOWN_Susceptible
TRINITY_DN15642_c0_g1	1098.47140636593	2.17112756995432	0.220621367623352	9.84096687162639	7.49866806605222E-23	5.03574346849541E-21	246	650	335	2373	2023	1685	326.391345400464	452.482698513218	416.653834932854	2008.18831447036	1686.46333590345	1700.64890897523	100	DOWN_Resistente_UP_Susceptible
TRINITY_DN8463_c0_g2	413.081201533529	1.80091497313926	0.183025053242325	9.83971834038945	7.59230908825207E-23	5.08610091624552E-21	150	244	149	777	735	648	199.019113049063	169.855043749577	185.317675835807	657.548386154013	612.728893667344	654.018096745371	100	DOWN_Resistente_UP_Susceptible
TRINITY_DN4165_c1_g1	138.027534808803	5.92987847872814	0.60387177958154	9.81976419371233	9.25598022704705E-23	6.18539953162838E-21	5	5	3	430	211	272	6.63397043496878	3.48063614240937	3.73122837253302	363.894216275709	175.899042943959	274.526114683242	100	DOWN_Resistente_UP_Susceptible
TRINITY_DN50522_c0_g1	1486.56382757031	3.27988535010698	0.334676098807113	9.80017802824129	1.12387388947756E-22	7.49203462019696E-21	212	530	145	2669	3422	2950	281.280346442676	368.947431095393	180.342704672429	2258.68293776713	2852.73234575463	2977.39719968957	100	DOWN_Resistente_UP_Susceptible
TRINITY_DN7612_c0_g3	174.35893457455	-3.59693416573015	0.367170815940276	-9.79635093415277	1.16726484591308E-22	7.76231122532201E-21	281	427	238	20	37	32	372.829138445245	297.24632656176	296.010784220953	16.9253123849167	30.8448558716895	32.2971899627344	100	UP_Resistente_DOWN_Susceptible
TRINITY_DN6004_c0_g2	55034.3236780799	-4.23187542804537	0.432000711338837	-9.79599180503694	1.17142071324752E-22	7.7709940989522E-21	58865	122041	120976	8047	8060	3127	78101.7339308874	84956.0630911563	150463.027865185	6809.89943807123	6719.17671150857	3156.04103167095	100	UP_Resistente_DOWN_Susceptible
TRINITY_DN964_c0_g1	4312.72664474828	-3.30723764903407	0.33784648855028	-9.78917277851736	1.2531691995129E-22	8.29312092832987E-21	5934	8846	7615	630	1241	799	7873.19611222094	6157.94146315065	9471.10135227964	533.147340124876	1034.55313883153	806.420461882024	100	UP_Resistente_DOWN_Susceptible
TRINITY_DN32485_c0_g1	258.393751642585	-5.71936163185667	0.584369998653992	-9.78722666295388	1.2775185246809E-22	8.43378754852899E-21	260	572	626	19	9	5	344.966462618376	398.184774691632	778.582987068556	16.0790467656708	7.50280277960014	5.04643593167725	100	UP_Resistente_DOWN_Susceptible
TRINITY_DN2690_c0_g1	193.963734920155	-2.31863887154608	0.237037776390166	-9.78172722869956	1.34888660712714E-22	8.88342834379748E-21	268	423	257	75	78	65	355.580815314326	294.461817647833	319.641897246995	63.4699214434376	65.0242907565345	65.6036671118042	100	UP_Resistente_DOWN_Susceptible
TRINITY_DN1431_c0_g1	1476.96975013254	4.64574010662206	0.475101745522433	9.77841094124689	1.39381609531956E-22	9.15720381659948E-21	68	267	50	4347	3205	2153	90.2219979155754	185.86597000466	62.187139542217	3678.71664686164	2671.83143429094	2172.99531218022	100	DOWN_Resistente_UP_Susceptible
TRINITY_DN6109_c0_g2	194.750181179555	2.7015806908374	0.276480358086795	9.77132954229356	1.49477419689112E-22	9.79687944188376E-21	33	87	40	388	375	370	43.7842048707939	60.563068877923	49.7497116337736	328.351060267384	312.616782483339	373.436258944116	100	DOWN_Resistente_UP_Susceptible
TRINITY_DN26158_c0_g1	301.660079578212	2.0933629225426	0.214260636344785	9.77017037872504	1.51197588061713E-22	9.88585668705658E-21	91	144	100	605	564	478	120.738261916432	100.24232090139	124.374279084434	511.99069964373	470.175640854942	482.439275068345	100	DOWN_Resistente_UP_Susceptible
TRINITY_DN1666_c0_g1	481.354827552764	-2.09559043906858	0.214525586664057	-9.76848716116198	1.53730378459814E-22	1.00216171063605E-20	629	978	664	200	246	171	834.553480719072	680.812429455272	825.845213120641	169.253123849167	205.07660930907	172.588108863362	100	UP_Resistente_DOWN_Susceptible
TRINITY_DN2966_c0_g1	707.424295623591	-1.73825201998525	0.177948197250227	-9.76830362344695	1.54009080050066E-22	1.00216171063605E-20	823	1438	943	352	399	345	1091.95153359586	1001.03095455693	1172.84945176621	297.885497974534	332.624256562273	348.20407928573	100	UP_Resistente_DOWN_Susceptible
TRINITY_DN56811_c0_g1	107.032930603119	-4.62666113248606	0.474332048763153	-9.75405550721341	1.77242793901254E-22	1.15060113707564E-20	131	251	216	7	12	9	173.810025396182	174.72793434895	268.648442822377	5.92385933472084	10.0037370394668	9.08358467701904	100	UP_Resistente_DOWN_Susceptible
TRINITY_DN4858_c0_g1	243.448307563451	-4.21302286171023	0.432120498905448	-9.74964824020551	1.85108552969404E-22	1.19880871655839E-20	388	570	381	16	28	38	514.796105753577	396.792520234668	473.866003311693	13.5402499079333	23.3420530920893	38.3529130807471	100	UP_Resistente_DOWN_Susceptible
TRINITY_DN69121_c2_g1	11604.995341672	-3.84496816917548	0.394426626762979	-9.74824696986295	1.87681090567854E-22	1.21258884699823E-20	10630	34684	21589	1115	2253	1693	14103.8211447436	24144.4767926653	26851.1631115384	943.586165459105	1878.2016291599	1708.72320646592	100	UP_Resistente_DOWN_Susceptible
TRINITY_DN11841_c0_g1	369.424160706865	1.91792534824742	0.196804536874253	9.74533097005209	1.93148440579212E-22	1.24496270269319E-20	121	223	119	734	631	600	160.542084526244	155.236371951458	148.005392110476	621.158964526442	526.029839325298	605.572311801269	100	DOWN_Resistente_UP_Susceptible
TRINITY_DN2366_c2_g1	627.231785225944	-12.8983811039563	1.32422079157454	-9.7403553742875	2.02843738895457E-22	1.30437135400581E-20	1614	931	783	0	0	0	2141.44565640792	648.094449716624	973.850605231118	0	0	0	100	UP_Resistente_DOWN_Susceptible
TRINITY_DN102_c0_g3	596.410592401822	-6.41216132014573	0.65849624978269	-9.73758213848872	2.08455049162787E-22	1.33730045068786E-20	1005	702	1379	13	29	6	1333.42805742872	488.681314394275	1715.12130857434	11.0014530501958	24.1756978453782	6.05572311801269	100	UP_Resistente_DOWN_Susceptible
TRINITY_DN7646_c0_g1	452.460536008311	-4.87172457527502	0.500650262105594	-9.73079401733641	2.22846596207512E-22	1.42627052713564E-20	663	730	995	54	27	21	879.66447967686	508.172876791768	1237.52407689012	45.698343439275	22.5084083388004	21.1950309130444	100	UP_Resistente_DOWN_Susceptible
TRINITY_DN10702_c0_g2	201.321035142625	-3.2526472344518	0.334411788025796	-9.72647302194055	2.32515347448965E-22	1.4819694977898E-20	319	384	324	42	51	36	423.247313751008	267.312855737039	402.972664233566	35.543156008325	42.5158824177341	36.3343387080762	100	UP_Resistente_DOWN_Susceptible
TRINITY_DN5759_c0_g1	773.428316883512	1.79109920203993	0.184147835015781	9.72642009006746	2.3263632681241E-22	1.4819694977898E-20	259	560	245	1474	1429	1153	343.639668531383	389.831247949849	304.716983756863	1247.39552276836	1191.27835244984	1163.70812584477	100	DOWN_Resistente_UP_Susceptible
TRINITY_DN12175_c0_g1	717.473701317173	-4.02080067697301	0.413493608122757	-9.72397299012015	2.38297882472664E-22	1.51449691506228E-20	928	1856	1231	60	81	131	1231.2649127302	1292.01213606236	1531.04737552938	50.7759371547501	67.5252250164012	132.216621409944	100	UP_Resistente_DOWN_Susceptible
TRINITY_DN23310_c0_g1	234.410652367731	-3.65134339595458	0.376015731443541	-9.71061338826679	2.7169709002667E-22	1.72274910687841E-20	317	550	401	35	29	50	420.59372557702	382.86997566503	498.74085912858	29.6192966736042	24.1756978453782	50.4643593167725	100	UP_Resistente_DOWN_Susceptible
TRINITY_DN1967_c0_g1	7881.80049294651	1.98481446486861	0.204496106632334	9.70587898984858	2.84612424487813E-22	1.80045423518799E-20	2131	5318	2417	16819	14495	11333	2827.39819938369	3702.0046010666	3006.12632547077	14233.3414500957	12083.6806989227	11438.2516827396	100	DOWN_Resistente_UP_Susceptible
TRINITY_DN63851_c0_g1	1233.92166844466	-2.38254743730203	0.245520213973556	-9.70407853081559	2.89681930950745E-22	1.82828190911391E-20	1468	2790	1867	537	366	428	1947.73371970683	1942.19496746443	2322.06779050638	454.444637535013	305.113979703739	431.974915751572	100	UP_Resistente_DOWN_Susceptible
TRINITY_DN3737_c0_g1	451.017505912025	-2.41657394660807	0.249054217862451	-9.70300349598059	2.92751382976904E-22	1.84338717248621E-20	635	913	644	152	157	166	842.514245241035	635.564159603951	800.970357303754	128.632374125367	130.882226266358	167.541672931685	100	UP_Resistente_DOWN_Susceptible
TRINITY_DN67687_c0_g1	1006.45562000085	8.32918715813032	0.858515512320325	9.70184817699901	2.96085952872229E-22	1.8600883652215E-20	7	13	0	858	2140	3478	9.28755860895629	9.04965397026436	0	726.095901312926	1783.99977203825	3510.30083407469	100	DOWN_Resistente_UP_Susceptible
TRINITY_DN72251_c0_g1	1232.38483102871	-5.65282900922041	0.583664723610084	-9.6850619551864	3.48996868407831E-22	2.18744818784816E-20	1948	1371	2984	86	37	40	2584.59488146384	954.390430248649	3711.32848787951	72.7788432551418	30.8448558716895	40.371487453418	100	UP_Resistente_DOWN_Susceptible
TRINITY_DN222_c0_g1	275.687418297166	2.43882088875697	0.251830133761891	9.68438864851221	3.5130396741921E-22	2.19685841093687E-20	63	128	68	637	558	389	83.5880274806066	89.1042852456798	84.5745097774151	539.071199459596	465.173772335208	392.61271548449	100	DOWN_Resistente_UP_Susceptible
TRINITY_DN41971_c2_g1	174.122824030144	-5.11732845726821	0.528571272541774	-9.68143507432817	3.61604074414E-22	2.25609498601779E-20	230	623	222	9	6	17	305.162640008564	433.687263344207	276.110899567443	7.61639057321251	5.00186851973342	17.1578821677026	100	UP_Resistente_DOWN_Susceptible
TRINITY_DN32522_c0_g1	3296.51458983271	-3.43178362617107	0.354609506313436	-9.67764136344882	3.75273556787267E-22	2.33603505155362E-20	4380	9332	4658	394	682	769	5811.35810103265	6496.25929619284	5793.35391975293	333.428653982859	568.545721743033	776.14184629196	100	UP_Resistente_DOWN_Susceptible
TRINITY_DN69455_c0_g1	4096.22225859522	1.90419337336867	0.196770052492555	9.67725194585046	3.76705319448348E-22	2.33960604436429E-20	1324	2572	1314	9094	6974	5832	1756.67537117973	1790.43923165538	1634.27802716946	7695.93954142162	5813.83850943682	5886.16287070834	100	DOWN_Resistente_UP_Susceptible
TRINITY_DN1687_c1_g1	1276.06852696439	-6.06788296268223	0.627078864707112	-9.67642716760409	3.79755636698613E-22	2.35319032604265E-20	1210	3116	3031	74	46	11	1605.42084526244	2169.13244394952	3769.78439904919	62.6236558241917	38.3476586512896	11.1021590496899	100	UP_Resistente_DOWN_Susceptible
TRINITY_DN915_c0_g1	508.964381914036	-1.70933349005188	0.176775049562022	-9.66954043733509	4.06197992360796E-22	2.51133520673857E-20	603	1034	659	297	289	220	800.056834457234	719.795554250257	819.62649916642	251.340888916013	240.923333700493	222.043180993799	100	UP_Resistente_DOWN_Susceptible
TRINITY_DN25110_c0_g1	3328.26188494369	2.12101094335858	0.219552202447544	9.66062248391856	4.43162879966733E-22	2.73367328558665E-20	800	1678	1209	7002	6465	4876	1061.435269595	1168.10148939258	1503.68503413081	5925.55186595933	5389.51333001276	4921.28432057165	100	DOWN_Resistente_UP_Susceptible
TRINITY_DN61979_c0_g1	1178.65501054779	-6.09907149595075	0.631697149617073	-9.6550562237742	4.67902540058745E-22	2.87976585884914E-20	1613	1227	3197	57	42	18	2140.11886232093	854.148109347259	3976.24570232935	48.2371402970126	35.013079638134	18.1671693540381	100	UP_Resistente_DOWN_Susceptible
TRINITY_DN25948_c0_g1	2051.01257377378	-3.01042218594698	0.311854260284967	-9.65329825283165	4.75996342752256E-22	2.92298204620276E-20	2085	5006	3776	662	437	430	2766.36567138198	3484.81290578026	4696.37277822822	560.227839940742	364.302757187251	433.993490124243	100	UP_Resistente_DOWN_Susceptible
TRINITY_DN34638_c0_g1	4438.35347826903	1.9545920327698	0.202592189011348	9.64791407955176	5.01657307966693E-22	3.07363741611503E-20	1349	2917	1318	9665	7466	6705	1789.84522335458	2030.60312548163	1639.25299833284	8179.15721001099	6223.99172805496	6767.27058437919	100	DOWN_Resistente_UP_Susceptible
TRINITY_DN17982_c0_g1	125.13905470739	5.15856195582466	0.535167915330444	9.63914653336319	5.46403610998851E-22	3.33389672648967E-20	4	12	5	403	228	198	5.30717634797502	8.35352674178248	6.2187139542217	341.045044556071	190.07100374987	199.838862894419	100	DOWN_Resistente_UP_Susceptible
TRINITY_DN2_c0_g1	342.968459848824	-3.5658865832019	0.369939274853173	-9.63911329668142	5.46580537957412E-22	3.33389672648967E-20	357	777	710	52	74	54	473.665489056771	540.890856530416	883.057381499481	44.0058122007834	61.6897117433789	54.5015080621142	100	UP_Resistente_DOWN_Susceptible
TRINITY_DN10392_c0_g1	212.553515237088	3.09162813912948	0.320941565409386	9.63299389153868	5.80140688696716E-22	3.53069997261517E-20	30	84	27	480	457	353	39.8038226098127	58.4746871924774	33.5810553527972	406.207497238	380.975652253029	356.278376776413	100	DOWN_Resistente_UP_Susceptible
TRINITY_DN5079_c0_g1	1090.05648626216	-2.7663498817992	0.287392353271553	-9.62569062923299	6.2287082310409E-22	3.78231024319221E-20	1305	2373	1864	290	283	354	1731.46628352685	1651.90991318749	2318.33656213385	245.417029581292	235.92146518076	357.287663962749	100	UP_Resistente_DOWN_Susceptible
TRINITY_DN70612_c0_g1	275.74058044774	-11.7142504275859	1.21715381904894	-9.62429747518623	6.3136871426211E-22	3.82539288763476E-20	396	909	399	0	0	0	525.410458449527	632.779650690023	496.253373546891	0	0	0	100	UP_Resistente_DOWN_Susceptible
TRINITY_DN7764_c0_g1	433.45377492736	2.06730384380422	0.214963032248174	9.61702029499439	6.77657622830356E-22	4.0967483562017E-20	127	245	130	944	729	687	168.502849048207	170.551170978059	161.686562809764	798.874744568068	607.727025147611	693.380297012454	100	DOWN_Resistente_UP_Susceptible
TRINITY_DN2366_c0_g1	17365.0963549041	-2.81051037925355	0.292298703973572	-9.61519959222147	6.8975447873225E-22	4.16065395191035E-20	21434	38228	29059	3854	6772	4054	28438.5044606242	26611.5516904051	36141.9217591457	3261.50769657345	5645.44226927246	4091.65025340391	100	UP_Resistente_DOWN_Susceptible
TRINITY_DN12368_c0_g1	501.970079530412	2.21483709188763	0.230367917317809	9.61434698752821	6.95492453912779E-22	4.18600480263398E-20	139	289	118	1088	923	782	184.424378092132	201.180769031261	146.761649319632	920.736993739468	769.454107285658	789.262579714321	100	DOWN_Resistente_UP_Susceptible
TRINITY_DN60737_c0_g1	155.23215438777	-5.46424680779066	0.568653962338078	-9.60908948092766	7.31933436088699E-22	4.39563108699524E-20	135	538	287	4	10	9	179.117201744157	374.516448923248	356.954180972325	3.38506247698334	8.33644753288904	9.08358467701904	100	UP_Resistente_DOWN_Susceptible
TRINITY_DN4926_c5_g1	397.456374357009	-4.18368542897601	0.435455288171276	-9.60761194690201	7.42510381649813E-22	4.44935067157849E-20	368	948	894	37	49	52	488.260224013702	659.928612600816	1111.90605501484	31.3118279120959	40.8485929111563	52.4829336894433	100	UP_Resistente_DOWN_Susceptible
TRINITY_DN52525_c0_g1	4494.84919464758	-3.15387364581997	0.32844391348381	-9.60247249634427	7.80492830187495E-22	4.6666967138294E-20	7729	10190	5545	725	1257	1053	10254.7914983747	7093.53645823029	6896.55377523186	613.54257395323	1047.89145488415	1062.77940721123	100	UP_Resistente_DOWN_Susceptible
TRINITY_DN52575_c0_g1	269.675219703689	8.41377646313639	0.876237365346722	9.60216580105221	7.82819246179945E-22	4.6703647149007E-20	0	4	1	996	356	470	0	2.78450891392749	1.24374279084434	842.880556768851	296.77753217085	474.364977577661	100	DOWN_Resistente_UP_Susceptible
TRINITY_DN18102_c1_g1	1052.41873301565	-7.99902440057255	0.833245989148504	-9.59983546845125	8.00721393031236E-22	4.76673990851456E-20	1505	4154	1127	8	21	0	1996.8251009256	2891.7125071137	1401.69812528157	6.77012495396667	17.506539819067	0	100	UP_Resistente_DOWN_Susceptible
TRINITY_DN17694_c0_g1	119.269826534267	-5.41547823089961	0.56415530591906	-9.59926845335136	8.0513825089116E-22	4.78259137484695E-20	181	298	202	2	6	10	240.14972974587	207.445914087598	251.236043750557	1.69253123849167	5.00186851973342	10.0928718633545	100	UP_Resistente_DOWN_Susceptible
TRINITY_DN7517_c0_g2	122.041650233556	-4.78890767382285	0.4991491893851	-9.59414094155354	8.46190489947444E-22	5.01551819748197E-20	167	272	238	7	16	6	221.574612527957	189.34660614707	296.010784220953	5.92385933472084	13.3383160526225	6.05572311801269	100	UP_Resistente_DOWN_Susceptible
TRINITY_DN6224_c0_g1	1980.63374873879	2.1551223495136	0.224665284338415	9.59259173423221	8.58996431559474E-22	5.08037694283494E-20	551	1214	483	4272	3427	3205	731.063541933559	845.098455376995	600.727767977816	3615.2467254182	2856.90056952107	3234.76543220511	100	DOWN_Resistente_UP_Susceptible
TRINITY_DN3856_c0_g1	368.824666252895	-3.42288957613227	0.356927101721184	-9.58988420780129	8.81839231046539E-22	5.20418758322162E-20	451	756	723	62	67	80	598.384133234184	526.272184732296	899.226037780457	52.4684683932417	55.8541984703566	80.7429749068359	100	UP_Resistente_DOWN_Susceptible
TRINITY_DN36892_c0_g1	2427.49101671819	-3.58599480608712	0.373958006355275	-9.58929811675239	8.86862532835472E-22	5.22252850059593E-20	2810	4818	5116	309	521	420	3728.29138445245	3353.94098682567	6362.98811795964	261.496076346963	434.328916463519	423.900618260889	100	UP_Resistente_DOWN_Susceptible
TRINITY_DN3242_c0_g1	1092.89286310026	2.11336212583266	0.220660927351383	9.57741885343987	9.95004410347322E-22	5.84672311381891E-20	286	601	348	2532	1881	1601	379.463108880214	418.372464317606	432.82249121383	2142.74454793045	1568.08578093643	1615.86878532305	100	DOWN_Resistente_UP_Susceptible
TRINITY_DN10968_c0_g1	456.533759790875	-1.99980897175028	0.208835472205098	-9.57600234593411	1.00874019668021E-21	5.91468848655613E-20	542	1045	599	190	257	171	719.122395150615	727.452953763558	745.001931715759	160.790467656709	214.246701595248	172.588108863362	100	UP_Resistente_DOWN_Susceptible
TRINITY_DN73_c0_g1	900.294645376433	1.51064341641363	0.157797984522014	9.5732744685524	1.03572293095275E-21	6.05986817863236E-20	346	708	362	1693	1573	1244	459.070754099839	492.858077765167	450.234890285651	1432.7276933832	1311.32319692345	1255.5532598013	100	DOWN_Resistente_UP_Susceptible
TRINITY_DN12335_c0_g1	243.615918391433	-8.37898722597885	0.875652339741917	-9.56885152439427	1.08099777611272E-21	6.31122149158743E-20	180	1086	372	3	2	0	238.822935658876	755.994170131315	462.672318194094	2.5387968577375	1.66728950657781	0	100	UP_Resistente_DOWN_Susceptible
TRINITY_DN3531_c0_g1	582.682199268957	3.45801539038329	0.361458058349411	9.56685100942063	1.10211367798738E-21	6.42075415177905E-20	57	203	58	1289	1444	904	75.6272629586441	141.31382738182	72.1370818689717	1090.83638320788	1203.78302374918	912.395616447246	100	DOWN_Resistente_UP_Susceptible
TRINITY_DN40764_c0_g1	8587.01882668192	3.0282081929261	0.316599466856044	9.5647924584251	1.12426819032313E-21	6.53585761389339E-20	1440	2173	1772	13127	17291	20184	1910.58348527101	1512.68446749111	2203.91222537617	11108.9287838401	14414.5514291184	20371.4525689947	100	DOWN_Resistente_UP_Susceptible
TRINITY_DN2882_c0_g2	1316.17586779415	-2.53785760741342	0.265375870675554	-9.56325682871214	1.14108134054495E-21	6.61948569148042E-20	1736	2580	2121	373	544	387	2303.31453502116	1796.00824948323	2637.97845938084	315.657075978696	453.502745789164	390.594141111819	100	UP_Resistente_DOWN_Susceptible
TRINITY_DN37748_c0_g1	296.574057391544	-8.40492666352275	0.879587768056234	-9.55552927037226	1.22953826273196E-21	7.11748635528386E-20	383	370	811	3	3	0	508.162135318608	257.567074538293	1008.67540337476	2.5387968577375	2.50093425986671	0	100	UP_Resistente_DOWN_Susceptible
TRINITY_DN49581_c0_g2	1318.63999212555	-13.009007583838	1.36289181096854	-9.54515059753212	1.35909993824927E-21	7.85081775770473E-20	2446	5591	622	1	0	0	3245.33833678673	3892.04733444216	773.608015905179	0.846265619245834	0	0	100	UP_Resistente_DOWN_Susceptible
TRINITY_DN9572_c0_g1	407.04538883654	-2.1480174413843	0.225157247766822	-9.54007682492566	1.42726544187398E-21	8.22714424369855E-20	518	818	592	191	161	152	687.279337062765	569.432072898173	736.295732179849	161.636733275954	134.216805279514	153.411652322988	100	UP_Resistente_DOWN_Susceptible
TRINITY_DN7987_c0_g1	769.71690528838	1.52245678292851	0.159723205811933	9.53184463828716	1.5451289999823E-21	8.88775151572098E-20	285	615	309	1378	1300	1167	378.13631479322	428.118245516352	384.316522370901	1166.15402332076	1083.73817927558	1177.83814645347	100	DOWN_Resistente_UP_Susceptible
TRINITY_DN3548_c0_g1	275.766669726792	-3.93909277038139	0.413475380508369	-9.52678915377806	1.62223064980133E-21	9.31160392985961E-20	354	648	509	57	40	19	469.685106795789	451.090444056254	633.065080539769	48.2371402970126	33.3457901315562	19.1764565403735	100	UP_Resistente_DOWN_Susceptible
TRINITY_DN10193_c0_g1	726.970430794773	-3.03541769964309	0.31872675125825	-9.52357368077844	1.67323792171135E-21	9.58420838980252E-20	900	1662	1236	184	248	110	1194.11467829438	1156.96345373687	1537.2660894836	155.712873941234	206.743898815648	111.021590496899	100	UP_Resistente_DOWN_Susceptible
TRINITY_DN7844_c0_g1	98.3726685964126	-4.91744436586215	0.516522049871641	-9.52029902127929	1.7268145868496E-21	9.87035633342858E-20	153	234	165	3	9	9	202.999495310045	162.893771464758	205.217560489316	2.5387968577375	7.50280277960014	9.08358467701904	100	UP_Resistente_DOWN_Susceptible
TRINITY_DN7486_c0_g1	226.582191046776	2.80194057889679	0.294659917574903	9.50906591557209	1.92382179350991E-21	1.09734312133991E-19	47	79	43	567	389	381	62.3593220887065	54.994051050068	53.4809400063066	479.832606112388	324.287809029384	384.538417993806	100	DOWN_Resistente_UP_Susceptible
TRINITY_DN177_c2_g1	256.414850278914	-4.3258501195442	0.454999232335741	-9.50737894070156	1.95526856233811E-21	1.11295192801981E-19	272	874	399	18	45	20	360.887991662301	608.415197693158	496.253373546891	15.232781146425	37.5140138980007	20.185743726709	100	UP_Resistente_DOWN_Susceptible
TRINITY_DN19178_c0_g1	9874.49078596382	2.04428371836778	0.215029742635001	9.50698118928516	1.9627567870223E-21	1.11488674579506E-19	2487	6682	2900	20685	18083	14970	3299.73689435347	4651.52214071588	3606.85409344858	17505.0043341001	15074.7980737233	15109.0291794417	100	DOWN_Resistente_UP_Susceptible
TRINITY_DN8051_c0_g1	966.557225103165	1.57991658969543	0.166199930923795	9.50612061577715	1.97905551529527E-21	1.12180766371155E-19	347	754	375	1578	1784	1511	460.397548186833	524.879930275333	466.403546566627	1335.40714716993	1487.2222398674	1525.03293855286	100	DOWN_Resistente_UP_Susceptible
TRINITY_DN4948_c0_g1	502.243020680212	-3.8256612210938	0.402721261654311	-9.49952631102373	2.10847214312124E-21	1.19268657639421E-19	596	1222	943	56	61	100	790.769275848278	850.66747320485	1172.84945176621	47.3908746777667	50.8523299506232	100.928718633545	100	UP_Resistente_DOWN_Susceptible
TRINITY_DN32819_c0_g1	1282.3880980959	3.58384607119939	0.377274561355233	9.49930485195084	2.11296069491175E-21	1.1927510009683E-19	157	390	89	2994	2482	2478	208.30667165802	271.489619107931	110.693108385146	2533.71926402203	2069.10627766306	2501.01364773924	100	DOWN_Resistente_UP_Susceptible
TRINITY_DN15824_c0_g1	1459.03037517	-4.48017694290613	0.471839249388949	-9.49513409218953	2.19928141089386E-21	1.23891338157068E-19	2144	4531	1914	151	231	54	2844.64652251461	3154.15247225137	2380.52370167607	127.786108506121	192.571938009737	54.5015080621142	100	UP_Resistente_DOWN_Susceptible
TRINITY_DN8488_c0_g1	164.560307779834	3.31258703392558	0.34928302151237	9.48396237407225	2.44806446089413E-21	1.37621603146966E-19	18	57	20	389	319	301	23.8822935658876	39.6792520234668	24.8748558168868	329.19732588663	265.93267629916	303.79544308697	100	DOWN_Resistente_UP_Susceptible
TRINITY_DN4464_c0_g1	7842.26642776665	2.08618929678313	0.220012219514387	9.48215195223148	2.49092197741875E-21	1.39742773074737E-19	1938	4928	2384	17627	13812	11548	2571.3269405939	3430.51498195867	2965.0828133729	14917.1240704463	11514.3013324263	11655.2484278018	100	DOWN_Resistente_UP_Susceptible
TRINITY_DN5031_c0_g1	627.102245624515	2.15369037733664	0.227181978514386	9.48002298166562	2.54227075703944E-21	1.42330620514744E-19	143	394	180	1292	1183	986	189.731554440107	274.274128021858	223.873702351981	1093.37518006562	986.201743140773	995.157165726753	100	DOWN_Resistente_UP_Susceptible
TRINITY_DN2882_c1_g2	1098.42129039584	-4.01302599907842	0.423393749660227	-9.47823628076435	2.58617140077162E-21	1.44491727954997E-19	1605	2332	1973	160	218	66	2129.50450962498	1623.36869681973	2453.90452633588	135.402499079333	181.734556216981	66.6129542981396	100	UP_Resistente_DOWN_Susceptible
TRINITY_DN25163_c0_g1	1544.1924403234	-4.36608574838773	0.460824874275053	-9.47450103524956	2.68038639110102E-21	1.49449355732862E-19	1818	2887	3550	168	240	85	2412.11165015465	2009.71930862717	4415.2869074974	142.1726240333	200.074740789337	85.7894108385132	100	UP_Resistente_DOWN_Susceptible
TRINITY_DN1835_c0_g1	596.376475641864	2.59387475246985	0.273827825717696	9.47264853625219	2.72836399020697E-21	1.51813967740802E-19	122	302	108	1366	1240	874	161.868878613238	210.230423001526	134.324221411189	1155.99883588981	1033.71949407824	882.117000857182	100	DOWN_Resistente_UP_Susceptible
TRINITY_DN12047_c0_g1	93.8602304304218	-4.49598746169983	0.474675486638055	-9.47170769980811	2.75305486558255E-21	1.5287584706743E-19	167	244	119	13	8	6	221.574612527957	169.855043749577	148.005392110476	11.0014530501958	6.66915802631123	6.05572311801269	100	UP_Resistente_DOWN_Susceptible
TRINITY_DN3724_c0_g1	6686.7652230814	2.02308361591669	0.213640882054024	9.46955281435837	2.81044265735869E-21	1.55745363928627E-19	1859	4469	1883	14513	12119	9726	2466.51020772139	3110.99258408549	2341.96767515989	12281.8529321148	10102.9407651082	9816.32717429858	100	DOWN_Resistente_UP_Susceptible
TRINITY_DN2817_c0_g1	319.44407176042	2.76675384219512	0.292422997468024	9.461478290529	3.03619934773747E-21	1.67914757030552E-19	56	150	52	736	645	508	74.3004688716503	104.419084272281	64.6746251239056	622.851495764934	537.700865871343	512.717890658408	100	DOWN_Resistente_UP_Susceptible
TRINITY_DN61043_c0_g1	378.365229453225	-7.79722249638883	0.824135900562811	-9.46108826355463	3.04754705998916E-21	1.68201155041709E-19	293	935	981	4	0	7	388.75066748917	650.878958630552	1220.1116778183	3.38506247698334	0	7.06501030434814	100	UP_Resistente_DOWN_Susceptible
TRINITY_DN1288_c0_g1	3677.97956818474	1.71371550480381	0.181146799306253	9.46036866986838	3.06859362571597E-21	1.68679849203923E-19	1260	2486	1410	7663	6637	4849	1671.76054961213	1730.57229000594	1753.67733509052	6484.93344028083	5532.90022757846	4894.03356654059	100	DOWN_Resistente_UP_Susceptible
TRINITY_DN59297_c0_g1	3531.93653768714	-1.85001036159667	0.195550108585825	-9.46054377047161	3.06345911183161E-21	1.68679849203923E-19	4059	7249	4951	1605	1781	1743	5385.45719910765	5046.2262792651	6157.77055747032	1358.25631888956	1484.72130560754	1759.18756578269	100	UP_Resistente_DOWN_Susceptible
TRINITY_DN448_c0_g1	312.784546818075	2.300071254537	0.243281109670331	9.45437669884773	3.24952164505651E-21	1.7826601137317E-19	85	157	76	615	712	442	112.777497394469	109.291974871654	94.5244521041698	520.453355836188	593.5550643417	446.104936360268	100	DOWN_Resistente_UP_Susceptible
TRINITY_DN6232_c0_g1	5358.82856405954	1.93196408612545	0.204358100940822	9.45381698709808	3.26695159234208E-21	1.78862319608849E-19	1670	3629	1554	11485	9534	7739	2215.74612527957	2526.24571216072	1932.7762969721	9719.36063703841	7947.96907785641	7810.87353505004	100	DOWN_Resistente_UP_Susceptible
TRINITY_DN24610_c0_g1	1432.58627273622	-13.1284861723396	1.38888670773577	-9.45252488861547	3.30754269857123E-21	1.80721746846783E-19	3147	5344	562	0	0	1	4175.42099176935	3720.10390900713	698.983448454519	0	0	1.00928718633545	100	UP_Resistente_DOWN_Susceptible
TRINITY_DN37118_c1_g1	812.992626602871	-9.30904928993091	0.984973951936092	-9.45106139267215	3.35412099785513E-21	1.8290021801304E-19	1032	1777	1820	0	0	8	1369.25149777756	1237.01808501229	2263.6118793367	0	0	8.07429749068359	100	UP_Resistente_DOWN_Susceptible
TRINITY_DN39968_c0_g1	129.185452175955	-6.2604580644879	0.662712528383661	-9.44671753793006	3.49622668930421E-21	1.90268703959839E-19	198	414	172	5	0	6	262.705229224764	288.196672591496	213.923760025226	4.23132809622917	0	6.05572311801269	100	UP_Resistente_DOWN_Susceptible
TRINITY_DN46425_c0_g1	737.278132638575	2.56223668752195	0.271669935571779	9.43143260268844	4.04525589972484E-21	2.19708968338641E-19	168	374	125	1554	1591	1133	222.901406614951	260.351583452221	155.467848855542	1315.09677230803	1326.32880248265	1143.52238211806	100	DOWN_Resistente_UP_Susceptible
TRINITY_DN57412_c0_g1	332.679222495381	-3.81145313870217	0.404572934908642	-9.42092960213181	4.47111786398736E-21	2.42355921593669E-19	436	859	552	27	62	58	578.482221929277	597.973289265929	686.546020546075	22.8491717196375	51.6859747039121	58.538656807456	100	UP_Resistente_DOWN_Susceptible
TRINITY_DN4410_c0_g1	233.724763402237	3.04984417724407	0.324316205016944	9.40392163593777	5.25664495237717E-21	2.8436989013207E-19	33	91	34	591	472	356	43.7842048707939	63.3475777918505	42.2872548887075	500.142980974288	393.480323552363	359.30623833542	100	DOWN_Resistente_UP_Susceptible
TRINITY_DN76172_c0_g1	934.769978607003	-3.44208937621462	0.366133080427111	-9.40119743400203	5.3945596335623E-21	2.91211171883791E-19	954	2078	1949	163	240	133	1265.76155899204	1446.55238078533	2424.05469935562	137.941295937071	200.074740789337	134.235195782615	100	UP_Resistente_DOWN_Susceptible
TRINITY_DN939_c0_g1	665.916017910346	-2.09190246128954	0.222519039748261	-9.40100435295846	5.40446920862639E-21	2.91211171883791E-19	842	1368	938	292	261	292	1117.16062124874	952.302048563203	1166.63073781199	247.109560819784	217.581280608404	294.711858409951	100	UP_Resistente_DOWN_Susceptible
TRINITY_DN556_c0_g1	2364.75768742735	-2.16154524451311	0.230193974388243	-9.3901034997009	5.99413266313431E-21	3.22347193412933E-19	3320	4521	3252	872	1099	929	4404.95636881927	3147.19119996655	4044.65155582579	737.943619982367	916.175583864506	937.627796105632	100	UP_Resistente_DOWN_Susceptible
TRINITY_DN2487_c0_g1	1902.72039105165	2.15192636198391	0.22918904119104	9.38930740667559	6.03960819495887E-21	3.24153380778649E-19	470	1228	495	3821	3312	3297	623.593220887065	854.844236575741	615.652681467948	3233.58093113833	2761.03142289285	3327.61985334798	100	DOWN_Resistente_UP_Susceptible
TRINITY_DN860_c0_g1	2425.54804628845	-3.74967433556902	0.39942045326519	-9.38778749289404	6.12738049754336E-21	3.28218132152298E-19	3515	5838	3874	201	491	424	4663.68121578305	4063.99075987718	4818.25957173097	170.099389468413	409.319573864852	427.93776700623	100	UP_Resistente_DOWN_Susceptible
TRINITY_DN3505_c0_g1	1259.33647493801	-3.49312098900734	0.37216185702997	-9.38602632973761	6.23066327646235E-21	3.33096145554404E-19	1792	2806	2098	206	366	135	2377.61500389281	1953.33300312014	2609.37237519142	174.330717564642	305.113979703739	136.253770155286	100	UP_Resistente_DOWN_Susceptible
TRINITY_DN679_c0_g1	252.758460573833	2.57050377987365	0.273939042227074	9.38348823510488	6.38254438009559E-21	3.40548087129758E-19	52	128	47	530	479	448	68.9932925236753	89.1042852456798	58.4559111696839	448.520778200292	399.315836825385	452.160659478281	100	DOWN_Resistente_UP_Susceptible
TRINITY_DN66148_c0_g1	1963.07144038092	-2.26261115428218	0.241267224370831	-9.37802952797482	6.72171286430352E-21	3.57944338369601E-19	2383	4080	3011	817	656	786	3161.75030930612	2840.19909220604	3744.90954323231	691.399010923847	546.870958157521	793.299728459663	100	UP_Resistente_DOWN_Susceptible
TRINITY_DN17047_c0_g2	180.54797939066	-5.55205003506959	0.592215883457341	-9.37504411846719	6.91468453724921E-21	3.6678769242821E-19	292	437	297	5	18	3	387.423873402177	304.207598846579	369.391608880769	4.23132809622917	15.0056055592003	3.02786155900635	100	UP_Resistente_DOWN_Susceptible
TRINITY_DN7076_c0_g1	504.414523558423	1.83188439266662	0.195397605121142	9.3751629736244	6.90689826115948E-21	3.6678769242821E-19	174	345	154	977	954	735	230.862171136913	240.163893826246	191.536389790028	826.80151000318	795.297094637614	741.826081956555	100	DOWN_Resistente_UP_Susceptible
TRINITY_DN203_c0_g1	485.941619678133	1.72988113169618	0.18454263353372	9.37388341420897	6.99118080592073E-21	3.70125329462969E-19	167	325	183	970	889	672	221.574612527957	226.241349256609	227.604930724514	820.877650668459	741.110185673836	678.240989217422	100	DOWN_Resistente_UP_Susceptible
TRINITY_DN3930_c0_g1	150.124118635918	5.1786252113519	0.552749392271425	9.3688483131049	7.33282568891176E-21	3.87460256604998E-19	6	18	2	434	323	239	7.96076452196253	12.5302901126737	2.48748558168868	367.279278752692	269.267255312316	241.219637534172	100	DOWN_Resistente_UP_Susceptible
TRINITY_DN15431_c0_g1	134.07289312824	-7.78685065953788	0.831396344146165	-9.3659909793504	7.53399333737588E-21	3.97319784030084E-19	183	399	225	0	0	4	242.803317919857	277.754764164268	279.842127939976	0	0	4.0371487453418	100	UP_Resistente_DOWN_Susceptible
TRINITY_DN5436_c0_g1	222.788016908075	-3.06762425675481	0.327805689364217	-9.35805678877782	8.12165924491176E-21	4.2748463187745E-19	309	483	360	41	57	60	409.97937288107	336.229451356745	447.747404703962	34.6968903890792	47.5177509374675	60.5572311801269	100	UP_Resistente_DOWN_Susceptible
TRINITY_DN15534_c0_g1	241.242047528277	2.05836534587469	0.220635992405134	9.32923646516882	1.06636307340609E-20	5.59122869161865E-19	61	142	80	466	450	395	80.9344393066191	98.850066444426	99.4994232675471	394.359778568559	375.140138980007	398.668438602502	100	DOWN_Resistente_UP_Susceptible
TRINITY_DN49957_c0_g1	198.794572180413	-4.15988902750727	0.445895772777803	-9.32928563460549	1.06586853398251E-20	5.59122869161865E-19	241	463	392	36	15	20	319.757374965495	322.306906787107	487.547174010981	30.46556229285	12.5046712993336	20.185743726709	100	UP_Resistente_DOWN_Susceptible
TRINITY_DN5094_c0_g1	222.484490960921	-3.22120597582961	0.345668918339922	-9.31876082842355	1.17706932213791E-20	6.15984550251248E-19	403	478	272	44	57	44	534.698017058483	332.748815214336	338.29803910966	37.2356872468167	47.5177509374675	44.4086361987598	100	UP_Resistente_DOWN_Susceptible
TRINITY_DN5055_c0_g1	275.443003882398	2.94625721696029	0.316227742359685	9.31688407530402	1.1980700836536E-20	6.25773579134396E-19	48	116	35	566	548	524	63.6861161757003	80.7507585038973	43.5309976795519	478.986340493142	456.837324802319	528.866485639775	100	DOWN_Resistente_UP_Susceptible
TRINITY_DN31448_c0_g1	158.115823746165	-4.73513258849676	0.508476106015539	-9.31239940771584	1.24976561616936E-20	6.51526950762094E-19	236	322	303	6	16	16	313.123404530526	224.152967571163	376.854065625835	5.07759371547501	13.3383160526225	16.1485949813672	100	UP_Resistente_DOWN_Susceptible
TRINITY_DN1903_c0_g2	358.364890314338	3.41957279442189	0.367214677673571	9.31218985059648	1.25223442579943E-20	6.51568160675984E-19	28	125	46	751	793	666	37.1502344358251	87.0159035602342	57.2121683788396	635.545480053622	661.080289358101	672.185266099409	100	DOWN_Resistente_UP_Susceptible
TRINITY_DN5814_c0_g1	7173.24807593812	2.08859018254813	0.224364407105362	9.30891940256514	1.29139466613031E-20	6.70664296610343E-19	1936	4569	1963	16269	12315	10715	2568.67335241991	3180.60530693368	2441.46709842744	13767.8953595105	10266.3351367529	10814.5122015843	100	DOWN_Resistente_UP_Susceptible
TRINITY_DN2366_c1_g1	19001.1461069938	-2.66365713464299	0.286282320413848	-9.30430188910172	1.34875437129768E-20	6.99121443601353E-19	23210	40136	31946	4719	7902	4913	30794.8907591251	27939.7624423485	39732.6071963133	3993.52745722109	6587.46084048892	4958.62794646606	100	UP_Resistente_DOWN_Susceptible
TRINITY_DN3458_c0_g1	811.590216945693	1.89068475080895	0.20326829919297	9.30142456209587	1.3857636870875E-20	7.16942066953333E-19	216	560	286	1528	1598	1201	286.587522790651	389.831247949849	355.710438181481	1293.09386620763	1332.16431575567	1212.15391078887	100	DOWN_Resistente_UP_Susceptible
TRINITY_DN17791_c0_g1	78.6075954915428	-4.10809642159293	0.442038987090063	-9.29351605078203	1.49273874186663E-20	7.70824276458215E-19	111	193	132	7	13	9	147.274143656307	134.352555097002	164.174048391453	5.92385933472084	10.8373817927558	9.08358467701904	100	UP_Resistente_DOWN_Susceptible
TRINITY_DN31025_c0_g1	95.5304368173257	-4.30600163966243	0.463657364709172	-9.28703384742602	1.58647790103625E-20	8.17680906838438E-19	111	272	168	15	7	9	147.274143656307	189.34660614707	208.948788861849	12.6939842886875	5.83551327302233	9.08358467701904	100	UP_Resistente_DOWN_Susceptible
TRINITY_DN406_c0_g1	5154.90138492483	2.13820039176213	0.230300519193098	9.28439240716312	1.62632403814E-20	8.36636318865794E-19	1429	3064	1363	12091	9359	7105	1895.98875031408	2132.93382806846	1695.22142392083	10232.1976023014	7802.08124603085	7170.98545891337	100	DOWN_Resistente_UP_Susceptible
TRINITY_DN1487_c0_g1	3126.62519007542	2.89012540512423	0.311483471026049	9.27858353319344	1.71746501361105E-20	8.81858448137578E-19	450	1489	477	7398	6110	5131	597.05733914719	1036.53344320951	593.26531123275	6260.67305118068	5093.5694425952	5178.65255308719	100	DOWN_Resistente_UP_Susceptible
TRINITY_DN3285_c0_g1	820.48385423272	-1.95529755673417	0.21086455728425	-9.27276533295439	1.81381173161054E-20	9.29578512450404E-19	981	1618	1195	358	441	335	1301.58499934087	1126.33385568367	1486.27263505899	302.963091690009	367.637336200407	338.111207422375	100	UP_Resistente_DOWN_Susceptible
TRINITY_DN8120_c0_g1	123.875303724202	2.81305357325587	0.303827491917003	9.25871966195974	2.06898176621928E-20	1.05836374964294E-18	21	49	24	283	252	200	27.8626758268689	34.1102341956118	29.8498269802641	239.493170246571	210.078477828804	201.85743726709	100	DOWN_Resistente_UP_Susceptible
TRINITY_DN691_c0_g1	520.15297803348	1.65252765355684	0.17854697929037	9.25542207504581	2.13385656961009E-20	1.08950560618763E-18	181	390	193	998	933	740	240.14972974587	271.489619107931	240.042358632957	844.573088007343	777.790554818547	746.872517888232	100	DOWN_Resistente_UP_Susceptible
TRINITY_DN15036_c0_g1	856.02055801048	-3.55910747771721	0.385064691987285	-9.24288191511137	2.39945736015632E-20	1.22282626027406E-18	1140	1578	1707	115	150	178	1512.54525917288	1098.4887665444	2123.06894397129	97.3205462132709	125.046712993336	179.65311916771	100	UP_Resistente_DOWN_Susceptible
TRINITY_DN2582_c0_g1	534.520553298815	-2.08953269438109	0.226127869096691	-9.24049168608941	2.45367098874891E-20	1.24677271198582E-18	715	1236	633	231	210	238	948.657772200535	860.413254403596	787.289186604467	195.487358045788	175.06539819067	240.210350347837	100	UP_Resistente_DOWN_Susceptible
TRINITY_DN5762_c0_g1	188.407173318501	-3.70253705545166	0.400689781371773	-9.24040798538938	2.45559122074596E-20	1.24677271198582E-18	272	461	296	19	47	25	360.887991662301	320.914652330144	368.147866089924	16.0790467656708	39.1813034045785	25.2321796583862	100	UP_Resistente_DOWN_Susceptible
TRINITY_DN8290_c0_g1	286.155213627484	2.54073531103352	0.27550814246681	9.22199717324001	2.91617150122422E-20	1.47787018551819E-18	63	130	62	709	530	420	83.5880274806066	90.4965397026436	77.112053032349	600.002324045297	441.831719243119	423.900618260889	100	DOWN_Resistente_UP_Susceptible
TRINITY_DN1183_c0_g1	311.983282723916	-2.56431408643747	0.278104362298671	-9.22068990663122	2.95194711741247E-20	1.4932251977041E-18	395	628	515	105	123	78	524.083664362533	437.167899486617	640.527537284835	88.8578900208126	102.538304654535	78.724400534165	100	UP_Resistente_DOWN_Susceptible
TRINITY_DN67_c0_g1	578.745471195287	1.52633229662595	0.165713070174821	9.21069348975148	3.24024662978598E-20	1.63602452520583E-18	240	428	224	964	1043	884	318.430580878501	297.942453790242	278.598385149132	815.800056952984	869.491477680327	892.209872720537	100	DOWN_Resistente_UP_Susceptible
TRINITY_DN5635_c0_g2	8260.88905967769	2.0127083717457	0.218602933673825	9.20714254799908	3.34921763586618E-20	1.68791901741019E-18	2561	4972	2399	18958	13365	12422	3397.91965679101	3461.14458001188	2983.73895523557	16043.5036096625	11141.6621277062	12537.3654286589	100	DOWN_Resistente_UP_Susceptible
TRINITY_DN54268_c0_g1	384.563098828319	6.42638561202163	0.698061295572821	9.20604773932956	3.38354000276181E-20	1.70207044603876E-18	4	11	11	1236	1193	238	5.30717634797502	7.65739951330061	13.6811706992877	1045.98430538785	994.538190673662	240.210350347837	100	DOWN_Resistente_UP_Susceptible
TRINITY_DN36012_c0_g1	240.72691851216	6.52494002974796	0.708923055175125	9.20401725140128	3.44811901008298E-20	1.73136215119544E-18	6	6	3	1017	324	295	7.96076452196253	4.17676337089124	3.73122837253302	860.652134773013	270.100900065605	297.739719968958	100	DOWN_Resistente_UP_Susceptible
TRINITY_DN41239_c0_g1	140.685802467768	-3.4893199042207	0.37937618522573	-9.19751961274151	3.66307356197669E-20	1.83591361520762E-18	240	279	211	22	29	26	318.430580878501	194.219496746443	262.429728868156	18.6178436234084	24.1756978453782	26.2414668447217	100	UP_Resistente_DOWN_Susceptible
TRINITY_DN5074_c0_g1	288.959520373826	-1.86282266330285	0.202542800204284	-9.19718035607296	3.67465367481736E-20	1.83833820997973E-18	348	592	391	146	145	128	461.724342273827	412.107319261269	486.303431220137	123.554780409892	120.878489226891	129.188759850937	100	UP_Resistente_DOWN_Susceptible
TRINITY_DN531_c0_g1	850.693144549266	1.55079543202565	0.168675473999122	9.19395923579098	3.78642151981478E-20	1.89078356662546E-18	335	666	313	1428	1509	1328	444.476019142908	463.620734168928	389.291493534278	1208.46730428305	1257.96993271296	1340.33338345348	100	DOWN_Resistente_UP_Susceptible
TRINITY_DN86971_c0_g1	245.452237415523	-2.53800736731877	0.276136316742603	-9.19113935196194	3.88702155446011E-20	1.93747061576517E-18	383	498	323	84	82	76	508.162135318608	346.671359783973	401.728921442722	71.0863120166501	68.3588697696901	76.7058261614941	100	UP_Resistente_DOWN_Susceptible
TRINITY_DN7873_c0_g1	122.516160485151	2.96818743164747	0.322963988849533	9.19045941382132	3.91167118746755E-20	1.94619917748727E-18	25	40	18	276	234	221	33.1698521748439	27.8450891392749	22.3873702351981	233.56931091185	195.072872269604	223.052468180134	100	DOWN_Resistente_UP_Susceptible
TRINITY_DN57771_c0_g1	249.706086550075	-11.5698348752399	1.25964692908418	-9.18498240110161	4.11594613247319E-20	2.04410330240221E-18	503	704	274	0	0	0	667.377425757859	490.073568851239	340.785524691349	0	0	0	100	UP_Resistente_DOWN_Susceptible
TRINITY_DN50244_c0_g1	430.804434419852	-5.1221865548382	0.557688910322172	-9.18466632567457	4.12805135726484E-20	2.04638764101502E-18	318	974	1136	23	40	19	421.920519664014	678.027920541345	1412.89181039917	19.4641092426542	33.3457901315562	19.1764565403735	100	UP_Resistente_DOWN_Susceptible
TRINITY_DN5596_c0_g1	923.217715802635	-2.51497379261891	0.273838833674311	-9.18413856381699	4.14834235277556E-20	2.05271423318377E-18	915	2293	1531	274	376	277	1214.01658959929	1596.21973490894	1904.17021278268	231.876779673359	313.450427236628	279.572550614919	100	UP_Resistente_DOWN_Susceptible
TRINITY_DN34901_c0_g1	4457.9761241122	3.6843559181656	0.401476113390708	9.17702397547141	4.43169643731865E-20	2.18499463586786E-18	411	820	655	5524	10401	11366	545.312369754433	570.824327355136	814.651528003042	4674.77128071399	8670.73907895789	11471.5581598887	100	DOWN_Resistente_UP_Susceptible
TRINITY_DN3504_c0_g1	584.145107635397	2.04739457111102	0.223099057037323	9.17706510417253	4.43000464553702E-20	2.18499463586786E-18	173	338	175	1307	1106	787	229.53537704992	235.291003226873	217.654988397759	1106.06916435431	922.011097137528	794.309015645998	100	DOWN_Resistente_UP_Susceptible
TRINITY_DN51939_c0_g1	400.539635652257	-5.89697962913013	0.642599203087317	-9.17676150359128	4.44250803312252E-20	2.18637150763692E-18	679	533	878	20	22	4	900.89318506876	371.035812780839	1092.00617036133	16.9253123849167	18.3401845723559	4.0371487453418	100	UP_Resistente_DOWN_Susceptible
TRINITY_DN51959_c0_g1	2076.81773665242	3.34523967657695	0.364823476748038	9.16947480023967	4.75329179195372E-20	2.33510812085798E-18	387	372	278	4375	5752	2819	513.469311666583	258.959328995257	345.760495854726	3702.41208420052	4795.12462091778	2845.18057827963	100	DOWN_Resistente_UP_Susceptible
TRINITY_DN3013_c0_g1	559.126052379067	-1.79995940704227	0.196327169726886	-9.16816256021122	4.81150044922748E-20	2.3594525134566E-18	652	1156	753	316	261	261	865.069744719929	804.723076125046	936.538321505788	267.419935681684	217.581280608404	263.423955633552	100	UP_Resistente_DOWN_Susceptible
TRINITY_DN1280_c0_g1	2990.32261061497	1.96088757986793	0.213895062595521	9.16752147559388	4.84019348606343E-20	2.36926167679568E-18	830	2088	892	6285	5157	4617	1101.23909220482	1453.51365307015	1109.41856943315	5318.77941696007	4299.10599271088	4659.87893931077	100	DOWN_Resistente_UP_Susceptible
TRINITY_DN4773_c0_g1	225.730074301684	2.98981097732327	0.326336741370296	9.16173571130538	5.10691846829994E-20	2.49534286806806E-18	29	87	41	576	412	370	38.4770285228189	60.563068877923	50.9934544246179	487.448996685601	343.461638355028	373.436258944116	100	DOWN_Resistente_UP_Susceptible
TRINITY_DN4073_c0_g1	277.302976958212	3.99033055776192	0.43634379843418	9.14492327398997	5.96722074067314E-20	2.91048789793297E-18	28	60	15	833	492	447	37.1502344358251	41.7676337089124	18.6561418626651	704.93926083178	410.153218618141	451.151372291946	100	DOWN_Resistente_UP_Susceptible
TRINITY_DN2245_c0_g1	617.904341696005	3.00530774432207	0.328675720835132	9.1436864782281	6.03588878284338E-20	2.93872335114687E-18	85	274	84	1427	1146	1126	112.777497394469	190.738860604033	104.474394430924	1207.62103866381	955.356887269084	1136.45737181372	100	DOWN_Resistente_UP_Susceptible
TRINITY_DN20284_c0_g1	120.759514429122	4.93558438569306	0.539888041384903	9.14186647482032	6.13835974165307E-20	2.98328660171428E-18	5	15	4	182	348	256	6.63397043496878	10.4419084272281	4.97497116337736	154.020342702742	290.108374144539	258.377519701875	100	DOWN_Resistente_UP_Susceptible
TRINITY_DN51052_c0_g1	617.182037317058	-6.06973797688674	0.66408528381139	-9.13999771542993	6.24536495106327E-20	3.02989102118755E-18	584	1963	1212	39	5	17	774.847746804353	1366.49774950992	1507.41626250334	33.0043591505875	4.16822376644452	17.1578821677026	100	UP_Resistente_DOWN_Susceptible
TRINITY_DN51284_c0_g1	739.171959716435	-5.38709041390025	0.589786976497582	-9.13395959654991	6.60386860320056E-20	3.19812570988034E-18	1333	911	1551	66	35	18	1768.61651796268	634.171905146987	1929.04506859957	55.8535308702251	29.1775663651116	18.1671693540381	100	UP_Resistente_DOWN_Susceptible
TRINITY_DN10545_c0_g1	138.613549315299	-2.6429601410756	0.289418346228239	-9.13197167877993	6.72629146740955E-20	3.25163717834967E-18	179	361	183	39	43	46	237.496141571882	251.301929481956	227.604930724514	33.0043591505875	35.8467243914229	46.4272105714307	100	UP_Resistente_DOWN_Susceptible
TRINITY_DN719_c0_g1	264.44648576378	7.03334361140518	0.770272734527371	9.13097828358256	6.78830604735921E-20	3.27580821913715E-18	0	9	4	938	641	245	0	6.26514505633686	4.97497116337736	793.797150852592	534.366286858188	247.275360652185	100	DOWN_Resistente_UP_Susceptible
TRINITY_DN1941_c0_g1	1646.44649984482	1.65254771061642	0.181084043538986	9.12586044755864	7.11686359148074E-20	3.42829126893502E-18	550	1318	590	3093	2935	2411	729.736747846565	917.495687139109	733.80824659816	2617.49956032737	2446.74735090293	2433.39140625477	100	DOWN_Resistente_UP_Susceptible
TRINITY_DN12319_c0_g1	83.3447128974221	-4.37728903556802	0.479707882587674	-9.12490537356972	7.17989546553201E-20	3.45255467138854E-18	112	190	158	11	10	5	148.600937743301	132.264173411556	196.511360953406	9.30892181170418	8.33644753288904	5.04643593167725	100	UP_Resistente_DOWN_Susceptible
TRINITY_DN11594_c0_g1	597.832844716192	2.34394119916838	0.256971396830278	9.12140895088215	7.41539158768687E-20	3.55951851475849E-18	138	329	142	1350	1260	798	183.097584005138	229.025858170536	176.611476299896	1142.45858598188	1050.39238914402	805.411174695688	100	DOWN_Resistente_UP_Susceptible
TRINITY_DN149_c0_g2	378.75184136885	1.74160781889619	0.190993410765272	9.11868012575889	7.60447740501295E-20	3.64386777588187E-18	122	277	134	687	724	561	161.868878613238	192.827242289479	166.661533973141	581.384480421888	603.558801381167	566.210111534187	100	DOWN_Resistente_UP_Susceptible
TRINITY_DN198_c0_g1	712.248766621433	-4.12463172712957	0.45234743948188	-9.11828246856871	7.63242679821044E-20	3.65084415181066E-18	1049	1850	1095	39	120	98	1391.80699725645	1287.83537269147	1361.89835597455	33.0043591505875	100.037370394668	98.910144260874	100	UP_Resistente_DOWN_Susceptible
TRINITY_DN8687_c0_g1	335.341503194362	2.64809410134848	0.290447596252281	9.11728702704895	7.70283752655936E-20	3.67807119372401E-18	60	166	64	791	603	560	79.6076452196253	115.557119927991	79.5995386140377	669.396104823455	502.687786233209	565.200824347851	100	DOWN_Resistente_UP_Susceptible
TRINITY_DN23821_c0_g1	101.611452821917	-4.96717185337786	0.54497389009494	-9.11451345405287	7.9024253992342E-20	3.7602029408398E-18	169	178	195	7	6	8	224.228200701945	123.910646669773	242.529844214646	5.92385933472084	5.00186851973342	8.07429749068359	100	UP_Resistente_DOWN_Susceptible
TRINITY_DN9765_c0_g1	135.270478384714	-4.16115567634499	0.456538594714643	-9.11457590775188	7.89787543970599E-20	3.7602029408398E-18	205	271	248	22	19	8	271.99278783372	188.650478918588	308.448212129396	18.6178436234084	15.8392503124892	8.07429749068359	100	UP_Resistente_DOWN_Susceptible
TRINITY_DN5350_c0_g1	248.629229481925	-2.1995710289756	0.241374617590595	-9.1126857120759	8.03673593655201E-20	3.81744956986221E-18	333	534	331	89	118	92	441.822430968921	371.731940009321	411.678863769476	75.3176401128792	98.3700808880907	92.8544211428613	100	UP_Resistente_DOWN_Susceptible
TRINITY_DN64548_c0_g1	5026.71393814903	-3.40178482626201	0.373708220158698	-9.10278298084375	8.80462361682777E-20	4.17492283326625E-18	6761	10361	9142	617	1364	939	8970.45482216478	7212.57421430069	11370.2965938989	522.14588707468	1137.09144348607	947.720667968987	100	UP_Resistente_DOWN_Susceptible
TRINITY_DN6331_c0_g1	212.711318733407	11.108520205028	1.22058882730252	9.10095189841907	8.95435363261766E-20	4.2385495103007E-18	0	0	0	534	438	455	0	0	0	451.905840677275	365.13640194054	459.225669782629	100	DOWN_Resistente_UP_Susceptible
TRINITY_DN22582_c0_g1	130.803877074786	-4.61943756635379	0.507701018642428	-9.09873606065629	9.13891417854269E-20	4.3184141261346E-18	168	474	162	19	10	6	222.901406614951	329.964306300408	201.486332116783	16.0790467656708	8.33644753288904	6.05572311801269	100	UP_Resistente_DOWN_Susceptible
TRINITY_DN14222_c0_g1	188.910163274139	2.65615961842059	0.291937612120446	9.09838098327913	9.16883659155347E-20	4.32505760672501E-18	34	71	49	413	427	270	45.1109989577877	49.425033222213	60.9433967513726	349.50770074853	355.966309654362	272.507540310571	100	DOWN_Resistente_UP_Susceptible
TRINITY_DN58655_c0_g1	111.411324544784	-4.58767860552457	0.504355586082624	-9.0961193493612	9.36171021285557E-20	4.40841155360116E-18	179	195	216	13	9	8	237.496141571882	135.744809553965	268.648442822377	11.0014530501958	7.50280277960014	8.07429749068359	100	UP_Resistente_DOWN_Susceptible
TRINITY_DN112_c0_g1	702.33633754029	1.55385139061127	0.170893407585527	9.09251803545212	9.67714033504931E-20	4.54909019370895E-18	266	550	268	1295	1160	1072	352.927227140339	382.86997566503	333.323067946283	1095.91397692336	967.027913815129	1081.9558637516	100	DOWN_Resistente_UP_Susceptible
TRINITY_DN1_c0_g1	4894.29535845467	-3.78836474007212	0.416768130737672	-9.08986186963668	9.91649605012189E-20	4.65358459219575E-18	6362	14311	7220	422	721	1015	8441.06398145427	9962.27676680409	8979.82294989613	357.124091321742	601.0578671213	1024.42649413048	100	UP_Resistente_DOWN_Susceptible
TRINITY_DN7277_c0_g1	4208.89885095165	2.0648664581101	0.227168999502344	9.08956091118758	9.94398272034922E-20	4.65846544450724E-18	1096	2806	1175	9236	7328	6400	1454.16631934516	1953.33300312014	1461.3977792421	7816.10925935453	6108.94875210109	6459.43799254687	100	DOWN_Resistente_UP_Susceptible
TRINITY_DN58935_c0_g1	184.159497833606	-11.131239134043	1.22606498771692	-9.07883288859816	1.09745286860894E-19	5.13242752360597E-18	304	563	249	0	0	0	403.345402446102	391.919629635295	309.69195492024	0	0	0	100	UP_Resistente_DOWN_Susceptible
TRINITY_DN1220_c0_g1	630.803299513249	1.96468967599363	0.216552698295567	9.07257074816994	1.1624146202843E-19	5.42692373665266E-18	189	409	189	1376	1093	930	250.76408244182	284.716036449086	235.06738746958	1164.46149208227	911.173715344772	938.637083291968	100	DOWN_Resistente_UP_Susceptible
TRINITY_DN807_c0_g1	754.828349309866	-2.56899040787107	0.283336418782357	-9.06692623176133	1.22421743925666E-19	5.70569033868936E-18	922	1461	1315	217	275	238	1223.30414820824	1017.04188081202	1635.52176996031	183.639639376346	229.252307154449	240.210350347837	100	UP_Resistente_DOWN_Susceptible
TRINITY_DN6363_c0_g1	1392.74715294058	2.10461348320024	0.232305144225849	9.0596938359407	1.30817221140423E-19	6.08657258428947E-18	429	808	357	2839	2224	2501	569.194663320321	562.470800613354	444.016176331429	2402.54809303892	1854.02593131452	2524.22725302496	100	DOWN_Resistente_UP_Susceptible
TRINITY_DN1841_c0_g2	2746.56581815317	-2.40895691837375	0.265979343474538	-9.0569323425838	1.34170771751232E-19	6.23196949198864E-18	3767	4901	4389	1142	912	876	4998.03332570548	3411.71954678966	5458.78710901581	966.435337178743	760.284014999481	884.135575229853	100	UP_Resistente_DOWN_Susceptible
TRINITY_DN6456_c0_g1	760.183763677689	-3.93442431988849	0.434728371936917	-9.05030491191269	1.42569670299687E-19	6.6108198311581E-18	991	1757	1401	71	83	150	1314.85294021081	1223.09554044265	1742.48364997292	60.0848589664542	69.192514522979	151.393077950317	100	UP_Resistente_DOWN_Susceptible
TRINITY_DN69189_c0_g1	715.776173829355	-4.70890512710441	0.520938340003381	-9.03927541035633	1.57713739668889E-19	7.30061988467275E-18	846	2440	1058	106	55	22	1122.46779759672	1698.55043749577	1315.87987271331	89.7041556400584	45.8504614308897	22.2043180993799	100	UP_Resistente_DOWN_Susceptible
TRINITY_DN6532_c0_g1	3881.94310448249	3.20264640375692	0.354344686130165	9.03822331508159	1.59238798058655E-19	7.35872174418513E-18	610	1436	379	6647	8616	8128	809.344393066191	999.63870009997	471.378517730005	5625.12757112706	7182.6831943372	8203.48625053453	100	DOWN_Resistente_UP_Susceptible
TRINITY_DN8154_c0_g1	716.089931682869	1.78368159073412	0.197403031266167	9.03573556744984	1.62903108414749E-19	7.51531852948922E-18	262	470	235	1485	1266	1008	347.620050792364	327.179797386481	292.27955584842	1256.70444458006	1055.39425766375	1017.36148382613	100	DOWN_Resistente_UP_Susceptible
TRINITY_DN6638_c0_g2	712.392674351497	1.96324360112431	0.217472611782292	9.0275441354872	1.75567510757624E-19	8.0858921973085E-18	205	481	212	1299	1538	1013	271.99278783372	334.837196899781	263.673471659	1099.29903940034	1282.14563055833	1022.40791975781	100	DOWN_Resistente_UP_Susceptible
TRINITY_DN36562_c0_g1	197.289930869371	-4.73811065879394	0.525015402372696	-9.02470791786499	1.80175368768631E-19	8.28411708174825E-18	194	476	444	9	24	15	257.398052876789	331.356560757372	552.221799134887	7.61639057321251	20.0074740789337	15.1393077950317	100	UP_Resistente_DOWN_Susceptible
TRINITY_DN9629_c0_g1	256.250308531868	-2.28222333631771	0.252969134551101	-9.02174623148221	1.85114626791591E-19	8.49688602604834E-18	359	561	329	111	115	71	476.319077230758	390.527375178331	409.191378187788	93.9354837362876	95.869146628224	71.6593902298169	100	UP_Resistente_DOWN_Susceptible
TRINITY_DN5891_c0_g2	326.736526233392	2.28001586787707	0.252922830322911	9.01467006741199	1.97463943770529E-19	9.04849483513188E-18	90	166	80	748	547	532	119.411467829438	115.557119927991	99.4994232675471	633.006683195884	456.00368004903	536.940783130459	100	DOWN_Resistente_UP_Susceptible
TRINITY_DN5331_c0_g1	1352.33388041169	-2.87749224684721	0.319321470868132	-9.0112708018795	2.03682391476396E-19	9.31778591208713E-18	1534	3155	2340	468	266	351	2035.30212944842	2196.28140586031	2910.35813057575	396.05230980705	221.749504374848	354.259802403743	100	UP_Resistente_DOWN_Susceptible
TRINITY_DN68228_c0_g1	18725.8135336705	-2.30455319419984	0.255806194163945	-9.00898120052114	2.07979534030931E-19	9.49842880293689E-18	28822	39953	22020	5961	8440	6771	38240.859175334	27812.3711595363	27387.2162543924	5044.58935632442	7035.96171775835	6833.88353867733	100	UP_Resistente_DOWN_Susceptible
TRINITY_DN736_c3_g1	11530.6307014938	-3.99924321550336	0.443949839315662	-9.00832225025264	2.09232773287122E-19	9.53968488908594E-18	12620	25248	24758	1184	2534	948	16744.1413778612	17575.8202647103	30792.5840157242	1001.97849318707	2112.45580483408	956.804252646006	100	UP_Resistente_DOWN_Susceptible
TRINITY_DN19004_c0_g1	90.0931663106394	-3.86842310062088	0.429557183116032	-9.00560682645118	2.14476371151243E-19	9.76243448988086E-18	96	249	165	15	13	11	127.372232351401	173.335679891987	205.217560489316	12.6939842886875	10.8373817927558	11.1021590496899	100	UP_Resistente_DOWN_Susceptible
TRINITY_DN10925_c0_g1	95.383185454647	3.670883098624	0.407769311170203	9.00235255097893	2.20931791860826E-19	1.0039508841809E-17	11	25	7	227	199	172	14.5947349569313	17.4031807120468	8.70619953591038	192.102295568804	165.895305904492	173.597396049697	100	DOWN_Resistente_UP_Susceptible
TRINITY_DN9502_c0_g1	7982.83047332221	1.9415490257339	0.215741815429096	8.99940988200313	2.26934164547705E-19	1.02951081470768E-17	2455	5062	2502	18071	14623	10424	3257.27948356967	3523.79603057524	3111.84446269254	15292.8660053915	12190.3872273436	10520.8096303607	100	DOWN_Resistente_UP_Susceptible
TRINITY_DN2948_c0_g3	91.9356070323179	-6.10984420863292	0.679093748999204	-8.99705558715145	2.31852174036981E-19	1.05007467194656E-17	117	253	171	6	3	0	155.234908178269	176.120188805914	212.680017234382	5.07759371547501	2.50093425986671	0	100	UP_Resistente_DOWN_Susceptible
TRINITY_DN7246_c0_g1	316.808038305695	2.48002693165947	0.275701248781623	8.9953416700838	2.35498560457887E-19	1.06482060545345E-17	69	170	62	714	613	494	91.5487920025691	118.341628841919	77.112053032349	604.233652141526	511.024233766098	498.587870049712	100	DOWN_Resistente_UP_Susceptible
TRINITY_DN16810_c0_g1	562.770143518079	-3.63308873649561	0.403910182913684	-8.99479362042231	2.36676457848875E-19	1.06837477206119E-17	639	1769	840	83	65	127	847.82142158901	1231.44906718443	1044.74394430925	70.2400463974042	54.1869089637788	128.179472664602	100	UP_Resistente_DOWN_Susceptible
TRINITY_DN19317_c0_g1	397.947476587585	-3.74203819662064	0.416097499246953	-8.99317636706042	2.40186384880957E-19	1.08242674112054E-17	580	1003	606	32	87	66	769.540570456378	698.215610167319	753.70813125167	27.0804998158667	72.5270935361347	66.6129542981396	100	UP_Resistente_DOWN_Susceptible
TRINITY_DN30033_c0_g1	87.6819807016993	-4.47820570801355	0.49803674564335	-8.99171747303249	2.43396719686122E-19	1.09508441621157E-17	122	192	167	7	7	11	161.868878613238	133.65642786852	207.705046071005	5.92385933472084	5.83551327302233	11.1021590496899	100	UP_Resistente_DOWN_Susceptible
TRINITY_DN42711_c0_g1	270.499686560473	11.4558343912132	1.27407576513483	8.991485989062	2.4390998879371E-19	1.09558580633616E-17	0	0	0	718	833	318	0	0	0	607.618714618509	694.426079489657	320.953325254673	100	DOWN_Resistente_UP_Susceptible
TRINITY_DN57857_c0_g1	176.203003303436	-11.0654922723997	1.2312535635477	-8.98717583445274	2.53664606187828E-19	1.13752721837354E-17	291	412	309	0	0	0	386.097079315183	286.804418134532	384.316522370901	0	0	0	100	UP_Resistente_DOWN_Susceptible
TRINITY_DN5626_c0_g2	302.509986448744	8.95282508677824	0.996201140391539	8.98696530628292	2.54150816473899E-19	1.1378361266274E-17	0	4	0	986	857	261	0	2.78450891392749	0	834.417900576393	714.433553568591	263.423955633552	100	DOWN_Resistente_UP_Susceptible
TRINITY_DN3441_c0_g1	117.115225951492	-3.01497158177723	0.335719805072002	-8.98061876668432	2.69248240454685E-19	1.20345135672082E-17	160	266	183	25	29	32	212.287053919001	185.169842776178	227.604930724514	21.1566404811459	24.1756978453782	32.2971899627344	100	UP_Resistente_DOWN_Susceptible
TRINITY_DN9269_c1_g1	1235.53397265692	13.6468533055674	1.52018675626322	8.97708998538628	2.7802249003911E-19	1.24063554679482E-17	0	0	0	3262	357	4315	0	0	0	2760.51844997991	297.611176924139	4355.07420903746	100	DOWN_Resistente_UP_Susceptible
TRINITY_DN2829_c0_g1	404.736728662454	-1.73830582763899	0.19375906105917	-8.97148147878433	2.92552655208234E-19	1.30334120004126E-17	427	898	544	234	208	187	566.541075146334	625.122251176723	676.596078219321	198.026154903525	173.398108684092	188.736703844729	100	UP_Resistente_DOWN_Susceptible
TRINITY_DN7153_c0_g1	1939.8608997712	1.49115461023096	0.166343850562676	8.96429056551815	3.12284617360857E-19	1.38897880788642E-17	771	1556	761	3629	3076	2924	1022.95824107219	1083.1739675178	946.488263832542	3071.09793224313	2564.29126111667	2951.15573284485	100	DOWN_Resistente_UP_Susceptible
TRINITY_DN2297_c2_g1	877.419236906094	-3.42531256974292	0.382253754228446	-8.96083434590901	3.22230834693696E-19	1.43088334005271E-17	1187	1964	1507	109	261	137	1574.90458126159	1367.1938767384	1874.32038580242	92.2429524977959	217.581280608404	138.272344527957	100	UP_Resistente_DOWN_Susceptible
TRINITY_DN4611_c2_g1	101.056591203113	-2.94150216841838	0.328536650132073	-8.9533455924503	3.44868099864745E-19	1.5289152427337E-17	134	247	150	22	29	27	177.790407657163	171.943425435023	186.561418626651	18.6178436234084	24.1756978453782	27.2507540310571	100	UP_Resistente_DOWN_Susceptible
TRINITY_DN7178_c0_g2	1209.73385839222	1.4398100826932	0.160860042142016	8.95070064337082	3.53233099166535E-19	1.56345786506097E-17	510	946	498	2054	1955	1918	676.664984366815	658.536358143852	619.383909840481	1738.22958193094	1629.77549267981	1935.81282339139	100	DOWN_Resistente_UP_Susceptible
TRINITY_DN1579_c0_g1	540.693663767748	-2.4745515401862	0.276480372938653	-8.95018881045585	3.5487483437243E-19	1.56817866437023E-17	636	1082	927	185	227	147	843.841039328028	753.209661217387	1152.9495671127	156.559139560479	189.237358996581	148.365216391311	100	UP_Resistente_DOWN_Susceptible
TRINITY_DN154_c0_g1	431.788392566502	-1.92069815578975	0.21464508188484	-8.94825140610593	3.61157733575358E-19	1.59336013040973E-17	542	867	585	239	212	160	719.122395150615	603.542307093784	727.589532643938	202.257482999754	176.732687697248	161.485949813672	100	UP_Resistente_DOWN_Susceptible
TRINITY_DN201_c0_g1	1078.1820381761	-2.5982175100166	0.290512883330134	-8.94355348455934	3.76852823215019E-19	1.65991796849071E-17	1322	2334	1747	298	315	399	1754.02178300574	1624.76095127669	2172.81865560506	252.187154535259	262.598097286005	402.705587347844	100	UP_Resistente_DOWN_Susceptible
TRINITY_DN15370_c0_g1	112.628749686575	-4.16211511036112	0.465498904399161	-8.94119206517432	3.84994581146907E-19	1.69304471854361E-17	130	241	241	12	15	13	172.483231309188	167.766662064132	299.742012593486	10.15518743095	12.5046712993336	13.1207334223608	100	UP_Resistente_DOWN_Susceptible
TRINITY_DN876_c0_g1	164.004198035218	-2.72545808588259	0.304884273028996	-8.93932002069317	3.9157233895756E-19	1.71919803891753E-17	199	361	273	43	58	44	264.032023311757	251.301929481956	339.541781900505	36.3894216275709	48.3513956907564	44.4086361987598	100	UP_Resistente_DOWN_Susceptible
TRINITY_DN1933_c0_g1	1235.22860014703	-4.2239178420936	0.472554012003709	-8.93848689207711	3.94535266618735E-19	1.72942187208357E-17	1834	2659	2212	165	218	54	2433.34035554655	1851.0023005333	2751.15905334768	139.633827175563	181.734556216981	54.5015080621142	100	UP_Resistente_DOWN_Susceptible
TRINITY_DN12655_c0_g1	290.314762551921	2.54808434627343	0.285079679982931	8.93814791158036	3.95747141932696E-19	1.73194957059309E-17	50	151	65	607	644	435	66.3397043496878	105.115211500763	80.843281404882	513.683230882221	536.867221118054	439.03992605592	100	DOWN_Resistente_UP_Susceptible
TRINITY_DN6936_c0_g1	1805.10507712846	1.23599338244306	0.138313699150733	8.93616026490685	4.02927455605227E-19	1.76054760850585E-17	823	1501	878	3207	2989	2374	1091.95153359586	1044.88696995129	1092.00617036133	2713.97384092139	2491.76416758053	2396.04778036036	100	DOWN_Resistente_UP_Susceptible
TRINITY_DN2784_c0_g1	958.480867591664	1.52359149122101	0.170585986759194	8.93151612372345	4.20209795605285E-19	1.83312321234849E-17	353	731	407	1534	1885	1385	468.358312708796	508.86900402025	506.203315873646	1298.17145992311	1571.42035994958	1397.8627530746	100	DOWN_Resistente_UP_Susceptible
TRINITY_DN4065_c0_g1	260.999297547485	-1.94312635582303	0.21757476669073	-8.93084425817208	4.22769917750387E-19	1.84134533665564E-17	333	549	337	115	141	107	441.822430968921	382.173848436549	419.141320514542	97.3205462132709	117.543910213735	107.993728937893	100	UP_Resistente_DOWN_Susceptible
TRINITY_DN24988_c0_g1	6135.1246357529	-5.31775353753541	0.595474417261991	-8.93028043418993	4.24930237602295E-19	1.84780269987665E-17	7299	14389	13033	672	141	212	9684.27004096742	10016.5746906257	16209.6997930743	568.690496133201	117.543910213735	213.968883503115	100	UP_Resistente_DOWN_Susceptible
TRINITY_DN9695_c0_g1	391.449105399776	2.68301197672227	0.300616673806179	8.9250271541895	4.45589883561084E-19	1.93455544192563E-17	72	193	68	930	806	570	95.5291742635504	134.352555097002	84.5745097774151	787.027025898626	671.917671150857	575.293696211206	100	DOWN_Resistente_UP_Susceptible
TRINITY_DN882_c0_g1	5780.54888109691	-1.42071731200897	0.159197345208379	-8.92425253793865	4.48719018422198E-19	1.94504356713533E-17	6432	11021	7273	3385	3910	3277	8533.93956754384	7672.01818509873	9045.74131781088	2864.60912114715	3259.55098535961	3307.43410962127	100	UP_Resistente_DOWN_Susceptible
TRINITY_DN1172_c0_g1	234.639909330081	-2.30062352886594	0.257824035653035	-8.92323139322041	4.52877220027284E-19	1.95995196889586E-17	297	534	325	74	100	91	394.057843837145	371.731940009321	404.21640702441	62.6236558241917	83.3644753288904	91.8451339565259	100	UP_Resistente_DOWN_Susceptible
TRINITY_DN2782_c0_g1	440.618160227669	2.61572253670268	0.293155778760256	8.92263678977939	4.55316016082328E-19	1.96738370498965E-17	87	228	76	999	911	664	115.431085568457	158.717008093867	94.5244521041698	845.419353626588	759.450370246192	670.166691726738	100	DOWN_Resistente_UP_Susceptible
TRINITY_DN102_c2_g3	11465.1095843244	-2.9864084355955	0.334823486782948	-8.91935169868014	4.69025678740179E-19	2.02341536880553E-17	16190	24799	17961	1876	3828	2902	21480.7962684289	17263.259139122	22338.8642663552	1587.59430170518	3191.19211558992	2928.95141474547	100	UP_Resistente_DOWN_Susceptible
TRINITY_DN50647_c0_g1	1143.70239886649	-5.27448991088077	0.591522701549365	-8.91680048299988	4.79953271328086E-19	2.06728687879309E-17	1387	4706	1265	30	127	41	1840.26339866034	3275.9747372357	1573.33463041809	25.387968577375	105.872883667691	41.3807746397534	100	UP_Resistente_DOWN_Susceptible
TRINITY_DN2628_c0_g1	831.711517967719	1.48532005735839	0.166590075977169	8.91601764778568	4.8335653187174E-19	2.07866180465031E-17	319	681	333	1520	1365	1243	423.247313751008	474.062642596156	414.166349351165	1286.32374125367	1137.92508823935	1254.54397261496	100	DOWN_Resistente_UP_Susceptible
TRINITY_DN10192_c0_g2	180.895941514627	10.8753423704992	1.22032363328393	8.91185098270474	5.01875593546147E-19	2.15490363118673E-17	0	0	0	460	450	318	0	0	0	389.282184853084	375.140138980007	320.953325254673	100	DOWN_Resistente_UP_Susceptible
TRINITY_DN74686_c0_g1	241.062203661175	-8.60913723099673	0.966345194780022	-8.90896677243427	5.15103456531705E-19	2.20822260099637E-17	191	945	427	0	0	4	253.417670615807	657.840230915371	531.078171690533	0	0	4.0371487453418	100	UP_Resistente_DOWN_Susceptible
TRINITY_DN1100_c0_g1	884.83271281296	2.62564840362247	0.294726401700245	8.9087655143054	5.16039236882197E-19	2.2087613490727E-17	148	472	171	2045	1772	1351	196.365524875076	328.572051843444	212.680017234382	1730.61319135773	1477.21850282794	1363.54698873919	100	DOWN_Resistente_UP_Susceptible
TRINITY_DN30714_c0_g1	2987.30728879794	-3.14930841795773	0.353709223406582	-8.90366495854042	5.4032377379586E-19	2.30907957563387E-17	3647	7266	4994	423	929	677	4838.81803526623	5058.06044214929	6211.25149747663	357.970356940988	774.455975805392	683.287425149099	100	UP_Resistente_DOWN_Susceptible
TRINITY_DN50156_c0_g1	7563.77371811195	-5.40829355516609	0.607452225334422	-8.90324099510649	5.42392422065211E-19	2.31429254892144E-17	8980	15460	17417	308	777	134	11914.6109012039	10762.1269523298	21662.2681881359	260.649810727717	647.741973305478	135.24448296895	100	UP_Resistente_DOWN_Susceptible
TRINITY_DN35402_c0_g1	78.9247821990072	-4.85376630688729	0.545288764758072	-8.90127693909255	5.52078186946112E-19	2.34827016647203E-17	118	215	122	4	11	3	156.561702265263	149.667354123603	151.736620483009	3.38506247698334	9.17009228617794	3.02786155900635	100	UP_Resistente_DOWN_Susceptible
TRINITY_DN3618_c0_g1	606.525942160184	1.66225249359251	0.186741535265032	8.90135390197666	5.51695447096825E-19	2.34827016647203E-17	203	418	252	1169	1139	819	269.339199659732	290.981181505423	313.423183292774	989.28450889838	949.521373996062	826.606205608733	100	DOWN_Resistente_UP_Susceptible
TRINITY_DN23698_c1_g1	122.510630375681	-3.19119057292403	0.358627154649954	-8.89835176044843	5.66821299489077E-19	2.4072247243878E-17	188	251	192	32	31	19	249.437288354826	174.72793434895	238.798615842113	27.0804998158667	25.842987351956	19.1764565403735	100	UP_Resistente_DOWN_Susceptible
TRINITY_DN8272_c0_g1	157.445823573553	-6.90291120181582	0.776125776944822	-8.89406254355932	5.89145103385577E-19	2.49814016233402E-17	376	299	185	5	4	0	498.874576709652	208.14204131608	230.092416306203	4.23132809622917	3.33457901315562	0	100	UP_Resistente_DOWN_Susceptible
TRINITY_DN5610_c0_g1	412.981774066007	-4.97977609483825	0.560682966474266	-8.88162543291177	6.5890381844076E-19	2.78959823133344E-17	607	800	836	55	17	15	805.36401080521	556.901782785499	1039.76897314587	46.5446090585209	14.1719608059114	15.1393077950317	100	UP_Resistente_DOWN_Susceptible
TRINITY_DN13836_c0_g1	197.769359089412	-3.33888552647622	0.376048135697818	-8.87887801991195	6.75381209262039E-19	2.85492537527589E-17	322	394	304	31	40	47	427.227696011989	274.274128021858	378.097808416679	26.2342341966209	33.3457901315562	47.4364977577661	100	UP_Resistente_DOWN_Susceptible
TRINITY_DN8915_c0_g1	66.4627726967254	-4.50364200769406	0.507245616632875	-8.87862183529449	6.76938244404427E-19	2.85707759035398E-17	104	204	82	6	8	5	137.986585047351	142.009954610302	101.986908849236	5.07759371547501	6.66915802631123	5.04643593167725	100	UP_Resistente_DOWN_Susceptible
TRINITY_DN2209_c0_g1	429.534812130492	-2.56595003554246	0.289082732616621	-8.87617884443276	6.91965480956339E-19	2.91598745568386E-17	564	966	630	146	109	157	748.311865064478	672.45890271349	783.557958231934	123.554780409892	90.8672781084905	158.458088254666	100	UP_Resistente_DOWN_Susceptible
TRINITY_DN2604_c0_g1	986.89748607131	2.26274229036814	0.254929045964254	8.87596892621417	6.9327199087249E-19	2.91698469616334E-17	245	489	286	2364	1977	1240	325.06455131347	340.406214727636	355.710438181481	2000.57192389715	1648.11567725216	1251.51611105596	100	DOWN_Resistente_UP_Susceptible
TRINITY_DN21888_c0_g1	712.630307035079	-5.39946287617134	0.608552256194675	-8.87263636147635	7.14342929882905E-19	3.00101078324459E-17	702	1536	1750	61	43	11	931.409449069616	1069.25142294816	2176.54988397759	51.6222027739959	35.8467243914229	11.1021590496899	100	UP_Resistente_DOWN_Susceptible
TRINITY_DN293_c0_g1	862.780287487332	1.79855631453401	0.202766372974656	8.87009166336873	7.3085717892583E-19	3.06095560421087E-17	330	565	261	1652	1484	1373	437.842048707939	393.311884092259	324.616868410373	1398.03080299412	1237.12881388073	1385.75130683857	100	DOWN_Resistente_UP_Susceptible
TRINITY_DN834_c0_g1	11198.4383202532	-2.84169169773481	0.320362065680566	-8.8702502641754	7.29816983031059E-19	3.06095560421087E-17	15345	23807	17715	2136	4254	2845	20359.6552649192	16572.700928468	22032.9035398075	1807.6233627091	3546.324780491	2871.42204512435	100	UP_Resistente_DOWN_Susceptible
TRINITY_DN13462_c0_g1	193.612036140236	-11.2026193639113	1.26312445368892	-8.86897512845581	7.38221619478877E-19	3.08705712501405E-17	218	485	430	0	0	0	289.241110964639	337.621705813709	534.809400063066	0	0	0	100	UP_Resistente_DOWN_Susceptible
TRINITY_DN1072_c0_g1	750.188711305335	-1.31613667984602	0.14842646681107	-8.86726409462618	7.49649714931208E-19	3.13004586180695E-17	844	1460	865	490	532	427	1119.81420942273	1016.34575358354	1075.83751408035	414.670153430459	443.499008749697	430.965628565237	100	UP_Resistente_DOWN_Susceptible
TRINITY_DN39540_c0_g1	925.088253939648	-2.74283367243608	0.309363177719318	-8.8660638045444	7.57770634909065E-19	3.15911565149781E-17	1082	2364	1405	187	331	285	1435.59120212724	1645.64476813115	1747.4586211363	158.251670798971	275.936413338627	287.646848105603	100	UP_Resistente_DOWN_Susceptible
TRINITY_DN50421_c0_g1	223.807204165051	-2.68324502119825	0.302668711270046	-8.86528709868599	7.6307191386692E-19	3.17635965367658E-17	298	490	342	52	82	68	395.384637924139	341.102341956118	425.360034468764	44.0058122007834	68.3588697696901	68.6315286708105	100	UP_Resistente_DOWN_Susceptible
TRINITY_DN6375_c0_g1	532.255330752786	3.04764034929373	0.343806958028889	8.86439403892939	7.69212633630771E-19	3.19704000852789E-17	96	181	73	1409	1214	639	127.372232351401	125.999028355219	90.7932237316368	1192.38825751738	1012.04473049273	644.934512068352	100	DOWN_Resistente_UP_Susceptible
TRINITY_DN3017_c0_g1	498.386482427657	-3.36649826901146	0.379818681678847	-8.86343518999935	7.7586006421278E-19	3.21976022081605E-17	663	1235	793	57	124	112	879.66447967686	859.717127175114	986.288033139561	48.2371402970126	103.371949407824	113.04016486957	100	UP_Resistente_DOWN_Susceptible
TRINITY_DN69994_c1_g1	1359.51282909427	10.1446766694922	1.14479930307661	8.86153288373667	7.89216619994231E-19	3.27021142008248E-17	0	9	0	2406	802	5396	0	6.26514505633686	0	2036.11507990548	668.583092137701	5446.11365746608	100	DOWN_Resistente_UP_Susceptible
TRINITY_DN1668_c0_g1	1108.04308015645	-2.37890757894665	0.268530560652978	-8.85898265419745	8.07479321811887E-19	3.34080784661625E-17	1215	2340	1878	398	506	310	1612.05481569741	1628.93771464758	2335.74896120567	336.813716459842	421.824245164185	312.879027763989	100	UP_Resistente_DOWN_Susceptible
TRINITY_DN12866_c0_g1	100.894578533064	-6.79516131974986	0.767142799001005	-8.85775285722386	8.1643470342492E-19	3.37274124073946E-17	133	224	215	3	0	3	176.463613570169	155.93249917994	267.404700031533	2.5387968577375	0	3.02786155900635	100	UP_Resistente_DOWN_Susceptible
TRINITY_DN41447_c0_g1	1508.13786562975	-7.12627070899113	0.80587556638072	-8.84289213655656	9.32722619322568E-19	3.847304419944E-17	1653	3318	3603	21	3	44	2193.19062580068	2309.75014410286	4481.20527541215	17.7715780041625	2.50093425986671	44.4086361987598	100	UP_Resistente_DOWN_Susceptible
TRINITY_DN4850_c0_g1	584.395462980078	3.28295881741484	0.371962284634067	8.82605294417034	1.08434710494601E-18	4.46597036500802E-17	81	214	55	1468	1015	1083	107.470321046494	148.971226895121	68.4058534964387	1242.31792905288	846.149424588238	1093.05802280129	100	DOWN_Resistente_UP_Susceptible
TRINITY_DN18448_c0_g1	607.005160227726	2.00033944172869	0.226669166880981	8.82492960667659	1.09528682707381E-18	4.50422252491213E-17	161	409	183	1150	1040	1066	213.613848005995	284.716036449086	227.604930724514	973.205462132709	866.99054342046	1075.90014063359	100	DOWN_Resistente_UP_Susceptible
TRINITY_DN37305_c0_g1	671.488256298761	1.60558698216731	0.181971292197236	8.82329823996109	1.11136839421755E-18	4.56347278137674E-17	272	486	239	1288	1186	945	360.887991662301	338.317833042191	297.254527011797	1089.99011758863	988.70267740064	953.776391086999	100	DOWN_Resistente_UP_Susceptible
TRINITY_DN3662_c0_g1	268.660814564657	-2.44429783819174	0.277041703274394	-8.82285161151642	1.11581164886833E-18	4.57482776036014E-17	372	716	297	107	83	90	493.567400361677	498.427095593022	369.391608880769	90.5504212593043	69.192514522979	90.8358467701904	100	UP_Resistente_DOWN_Susceptible
TRINITY_DN16484_c0_g1	262.393439599149	2.08501986117312	0.236350379513903	8.82173265581945	1.12702069251114E-18	4.61384672392138E-17	80	137	80	554	528	361	106.1435269595	95.3694303020167	99.4994232675471	468.831153062192	440.164429736541	364.352674267097	100	DOWN_Resistente_UP_Susceptible
TRINITY_DN8005_c0_g1	137.124338070669	-6.20790490342477	0.703809080060474	-8.82043877991936	1.14012068092273E-18	4.66047831564591E-17	212	306	255	5	0	7	281.280346442676	213.014931915453	317.154411665306	4.23132809622917	0	7.06501030434814	100	UP_Resistente_DOWN_Susceptible
TRINITY_DN24562_c0_g1	327.720103747858	1.94055613600938	0.220137655423162	8.81519398523224	1.19478009768104E-18	4.87659870707689E-17	110	199	98	672	637	456	145.947349569313	138.529318467893	121.886793502745	568.690496133201	531.031707845032	460.234956968965	100	DOWN_Resistente_UP_Susceptible
TRINITY_DN1256_c0_g1	342.347180916378	2.12748177955824	0.241420722742802	8.81234119170771	1.22558936312109E-18	4.99487204566464E-17	97	209	86	737	646	506	128.699026438394	145.490590752712	106.961880012613	623.69776138418	538.534510624632	510.699316285737	100	DOWN_Resistente_UP_Susceptible
TRINITY_DN6992_c0_g1	1133.89531074881	-2.44301722445445	0.277288653073235	-8.81037574880219	1.24727068676571E-18	5.07564705592047E-17	1756	2174	1531	491	422	286	2329.85041676103	1513.38059471959	1904.17021278268	415.516419049705	351.798085887918	288.656135291938	100	UP_Resistente_DOWN_Susceptible
TRINITY_DN4739_c0_g1	1119.87525366958	1.83077578921358	0.207808825284059	8.80990394277551	1.25253142645613E-18	5.08945891837948E-17	357	806	352	2265	2159	1516	473.665489056771	561.07854615639	437.797462377207	1916.79162759181	1799.83902235074	1530.07937448454	100	DOWN_Resistente_UP_Susceptible
TRINITY_DN3745_c0_g1	6352.51370181332	1.81483854315541	0.206020259941054	8.80902947930786	1.2623398948571E-18	5.12168113590458E-17	1969	4591	2111	13659	10698	9119	2612.4575572907	3195.92010596028	2625.5410314724	11559.1420932788	8918.3315706847	9203.68985219296	100	DOWN_Resistente_UP_Susceptible
TRINITY_DN10760_c0_g1	176.855588522581	-3.26391642851445	0.370676477525793	-8.80529687316706	1.30506684401932E-18	5.27932455522059E-17	189	574	250	48	42	24	250.76408244182	399.577029148595	310.935697711085	40.6207497238	35.013079638134	24.2228924720508	100	UP_Resistente_DOWN_Susceptible
TRINITY_DN19295_c0_g1	529.343063730518	7.92602973248582	0.900130044915591	8.8054273682522	1.30354925998011E-18	5.27932455522059E-17	0	12	3	360	1856	1300	0	8.35352674178248	3.73122837253302	304.6556229285	1547.24466210421	1312.07334223608	100	DOWN_Resistente_UP_Susceptible
TRINITY_DN3653_c0_g1	588.268404165353	2.36851727422972	0.269138925365646	8.80035197811656	1.36387702920367E-18	5.50905291870193E-17	150	322	119	1367	1063	907	199.019113049063	224.152967571163	148.005392110476	1156.84510150906	886.164372746105	915.423478006252	100	DOWN_Resistente_UP_Susceptible
TRINITY_DN7527_c0_g1	364.749159566978	2.73096643213348	0.310375285465632	8.79891718194128	1.38142582456928E-18	5.57168270811856E-17	67	174	60	903	677	570	88.8952038285816	121.126137755846	74.6245674506604	764.177854178988	564.377497976588	575.293696211206	100	DOWN_Resistente_UP_Susceptible
TRINITY_DN2101_c0_g1	2172.83434933832	-2.31350491065717	0.262993225453953	-8.79682321346423	1.40743775590338E-18	5.6682112872534E-17	2535	4426	3545	962	691	786	3363.42301052917	3081.05911326077	4409.06819354318	814.107525714493	576.048524522633	793.299728459663	100	UP_Resistente_DOWN_Susceptible
TRINITY_DN19099_c0_g1	145.085876235642	-6.60506261679272	0.750977409741879	-8.79528802212967	1.42681512078834E-18	5.73777496582508E-17	178	393	283	8	0	2	236.169347484888	273.578000793376	351.979209808948	6.77012495396667	0	2.0185743726709	100	UP_Resistente_DOWN_Susceptible
TRINITY_DN29144_c0_g2	420.611378592905	9.83336482173643	1.11928812835399	8.7853740003454	1.5584514585713E-18	6.25790559910846E-17	0	3	0	1452	1213	279	0	2.08838168544562	0	1228.77767914495	1011.21108573944	281.59112498759	100	DOWN_Resistente_UP_Susceptible
TRINITY_DN1551_c0_g1	107.711388845733	6.28751067093329	0.715937735548327	8.7822031983239	1.60303147534299E-18	6.42744899635685E-17	1	3	4	192	201	305	1.32679408699376	2.08838168544562	4.97497116337736	162.4829988952	167.56259541107	307.832591832312	100	DOWN_Resistente_UP_Susceptible
TRINITY_DN66994_c0_g1	243.902396661526	-4.62241476436677	0.526452277277539	-8.78031108208102	1.63023126122846E-18	6.52690974117385E-17	232	501	603	31	21	13	307.816228182551	348.759741469419	749.976902879137	26.2342341966209	17.506539819067	13.1207334223608	100	UP_Resistente_DOWN_Susceptible
TRINITY_DN15559_c0_g1	245.576828838126	-3.38116245415359	0.385148493221898	-8.77885416575052	1.65148501705649E-18	6.60230776980136E-17	372	650	320	29	58	56	493.567400361677	452.482698513218	397.997693070189	24.5417029581292	48.3513956907564	56.5200824347851	100	UP_Resistente_DOWN_Susceptible
TRINITY_DN77067_c0_g1	1730.51872619476	1.39317241603805	0.158757234021887	8.77548934775461	1.70162295885114E-18	6.78427454570939E-17	696	1471	735	2959	3251	2286	923.448684547654	1024.00315309684	914.150951270589	2504.09996734842	2710.17909294223	2307.23050796284	100	DOWN_Resistente_UP_Susceptible
TRINITY_DN80090_c41_g1	1047897.88702138	-2.28913478988848	0.260856213030711	-8.77546585259589	1.70197828324417E-18	6.78427454570939E-17	1223901	2521036	1479939	311884	539379	351050	1623864.60986574	1754961.80358303	1840663.46213938	263936.706392868	449650.473384216	354310.266763059	100	UP_Resistente_DOWN_Susceptible
TRINITY_DN32996_c0_g1	94.8201540124386	5.60826110021214	0.639362163329668	8.77164996909648	1.76067004849575E-18	7.00798085726083E-17	0	8	4	253	235	147	0	5.56901782785499	4.97497116337736	214.105201669196	195.906517022892	148.365216391311	100	DOWN_Resistente_UP_Susceptible
TRINITY_DN37139_c0_g1	139.096061474603	-4.33356773431715	0.494142970218029	-8.76986620371237	1.78878715592627E-18	7.10951629829881E-17	211	373	205	9	11	23	279.953552355682	259.655456223739	254.96727212309	7.61639057321251	9.17009228617794	23.2136052857153	100	UP_Resistente_DOWN_Susceptible
TRINITY_DN6709_c0_g1	725.492383932667	-4.03693628140606	0.460395236741533	-8.76841452569676	1.81199651851524E-18	7.19127875943495E-17	746	1736	1531	74	68	130	989.788388897342	1208.47686864453	1904.17021278268	62.6236558241917	56.6878432236455	131.207334223608	100	UP_Resistente_DOWN_Susceptible
TRINITY_DN24251_c0_g1	799.02861183043	2.04843757678893	0.233650677915377	8.76709451504709	1.8333587818425E-18	7.2549386338078E-17	216	538	217	1713	1452	1192	286.587522790651	374.516448923248	269.892185613222	1449.65300576811	1210.45218177549	1203.07032611186	100	DOWN_Resistente_UP_Susceptible
TRINITY_DN36092_c0_g1	810.225471459188	-4.38050311044652	0.499651915705689	-8.7671096072146	1.83311313941109E-18	7.2549386338078E-17	1089	2534	1150	121	111	27	1444.8787607362	1763.98639697307	1430.30420947099	102.398139928746	92.5345676150684	27.2507540310571	100	UP_Resistente_DOWN_Susceptible
TRINITY_DN14750_c0_g1	490.28288294844	-8.40788736744082	0.96034427479068	-8.75507626603328	2.03965515411559E-18	8.05959388071906E-17	628	1557	817	10	0	0	833.226686632078	1083.87009474628	1016.13786011983	8.46265619245834	0	0	100	UP_Resistente_DOWN_Susceptible
TRINITY_DN1792_c0_g1	804.2211738172	1.35222141899119	0.154453238914533	8.75489195626029	2.04299101121288E-18	8.06109260791883E-17	342	683	344	1444	1370	1094	453.763577751864	475.45489705312	427.847520050453	1222.00755419098	1142.0933120058	1104.16018185098	100	DOWN_Resistente_UP_Susceptible
TRINITY_DN2370_c0_g1	286.456267147598	-3.50445974963159	0.40055055644378	-8.74910718073978	2.15047340532461E-18	8.4729273693895E-17	377	783	429	43	37	72	500.201370796646	545.067619901307	533.565657272222	36.3894216275709	30.8448558716895	72.6686774161523	100	UP_Resistente_DOWN_Susceptible
TRINITY_DN12170_c0_g1	193.264675836532	2.69291305091903	0.307904737446564	8.74592925477926	2.21187669336206E-18	8.70228254610628E-17	31	84	44	457	409	275	41.1306166968064	58.4746871924774	54.7246827971509	386.743387995346	340.960704095162	277.553976242248	100	DOWN_Resistente_UP_Susceptible
TRINITY_DN339_c1_g1	264.664853386725	-3.03881214728906	0.347556173938139	-8.74336977777277	2.26258634615169E-18	8.8889649463726E-17	316	515	513	59	74	60	419.266931490027	358.505522668165	638.040051703146	49.9296715355042	61.6897117433789	60.5572311801269	100	UP_Resistente_DOWN_Susceptible
TRINITY_DN30434_c0_g1	508.668343056824	-3.9032383884962	0.446579961705557	-8.74029003359027	2.3251273005754E-18	9.12152458276088E-17	659	930	1077	105	75	39	874.357303328885	647.398322488143	1339.51098573935	88.8578900208126	62.5233564966678	39.3622002670825	100	UP_Resistente_DOWN_Susceptible
TRINITY_DN15613_c0_g2	148.12559406213	-10.8182734275166	1.23781010119923	-8.73984904230106	2.33422119287202E-18	9.14404322178961E-17	181	494	245	0	0	0	240.14972974587	343.886850870046	304.716983756863	0	0	0	100	UP_Resistente_DOWN_Susceptible
TRINITY_DN6973_c0_g1	270.724257143228	2.37242606724684	0.271500636358545	8.73819707779175	2.36860040423404E-18	9.2654074636214E-17	59	147	65	626	526	391	78.2808511326316	102.330702586835	80.843281404882	529.762277647892	438.497140229964	394.631289857161	100	DOWN_Resistente_UP_Susceptible
TRINITY_DN6805_c0_g1	919.695366884429	-3.33877235921466	0.382342145427387	-8.73242042276699	2.49279632720412E-18	9.73726244430091E-17	1143	1960	1721	209	121	217	1516.52564143386	1364.40936782447	2140.48134304311	176.869514422379	100.871015147957	219.015319434792	100	UP_Resistente_DOWN_Susceptible
TRINITY_DN61682_c0_g1	149.958405369554	-6.42063385517555	0.735326924350377	-8.73167246099121	2.50934028818041E-18	9.78786308401129E-17	330	365	159	5	7	0	437.842048707939	254.086438395884	197.75510374425	4.23132809622917	5.83551327302233	0	100	UP_Resistente_DOWN_Susceptible
TRINITY_DN38933_c0_g1	89.103804655127	-6.39205169806282	0.732195410046528	-8.72998056305301	2.54716393337659E-18	9.92120352050183E-17	155	190	153	4	0	3	205.653083484032	132.264173411556	190.292646999184	3.38506247698334	0	3.02786155900635	100	UP_Resistente_DOWN_Susceptible
TRINITY_DN8086_c0_g1	1331.64942175739	-7.72091462968913	0.884639894136202	-8.72774863632861	2.59792260856526E-18	1.01044735980787E-16	2201	3051	2338	0	20	21	2920.27378547326	2123.8841740982	2907.87064499407	0	16.6728950657781	21.1950309130444	100	UP_Resistente_DOWN_Susceptible
TRINITY_DN66748_c0_g1	1062.55122806264	-4.75403987280591	0.544769562109098	-8.72669877957287	2.62214265561269E-18	1.01841480776752E-16	975	3690	1837	35	99	115	1293.62423481891	2568.70947309811	2284.75550678105	29.6192966736042	82.5308305756015	116.068026428577	100	UP_Resistente_DOWN_Susceptible
TRINITY_DN71481_c0_g1	217.702990590052	-3.14386254797302	0.360411879799414	-8.72297147841723	2.70994552786953E-18	1.05101941418724E-16	331	389	373	49	63	38	439.168842794933	270.793491879449	463.916060984939	41.4670153430459	52.519619457201	38.3529130807471	100	UP_Resistente_DOWN_Susceptible
TRINITY_DN821_c0_g1	590.530460508962	1.6437426150017	0.188454290402747	8.72223503900521	2.72763394281322E-18	1.05637698083526E-16	207	458	212	1144	1028	853	274.646376007707	318.826270644698	263.673471659	968.127868417234	856.986806380993	860.921969944138	100	DOWN_Resistente_UP_Susceptible
TRINITY_DN5865_c0_g2	373.78593263799	-3.15208252337599	0.361456899720651	-8.72049344143673	2.76991992062193E-18	1.0712321508618E-16	548	830	572	130	67	60	727.083159672578	577.785599639955	711.420876362962	110.014530501958	55.8541984703566	60.5572311801269	100	UP_Resistente_DOWN_Susceptible
TRINITY_DN18408_c0_g1	559.710787190814	12.5046279854983	1.43423845839032	8.71865338176229	2.81529979308816E-18	1.08724006881797E-16	0	0	0	2364	1309	264	0	0	0	2000.57192389715	1091.24098205518	266.451817192559	100	DOWN_Resistente_UP_Susceptible
TRINITY_DN12209_c0_g2	558.508971876315	-2.98543750069824	0.342428695032901	-8.7184209267608	2.82108461063056E-18	1.08793312459466E-16	525	1528	977	117	189	118	696.566895671722	1063.6824051203	1215.13670665492	99.0130774517626	157.558858371603	119.095887987583	100	UP_Resistente_DOWN_Susceptible
TRINITY_DN73586_c0_g1	256.579223035066	-11.6083041273987	1.33187918176825	-8.71573359378374	2.88881900880725E-18	1.1124809360894E-16	366	349	652	0	0	0	485.606635839714	242.948402740174	810.920299630509	0	0	0	100	UP_Resistente_DOWN_Susceptible
TRINITY_DN2986_c1_g1	360.228903636635	2.29777846014178	0.263647195273382	8.71535332571682	2.89853247352111E-18	1.11464721989497E-16	84	205	88	799	596	619	111.450703307475	142.706081838784	109.449365594302	676.166229777422	496.852272960187	624.748768341643	100	DOWN_Resistente_UP_Susceptible
TRINITY_DN78_c0_g1	290.331466371729	2.26570996139613	0.260111565660869	8.71053140462867	3.02453512906836E-18	1.16146408864857E-16	69	170	71	601	623	412	91.5487920025691	118.341628841919	88.3057381499481	508.605637166746	519.360681298987	415.826320770205	100	DOWN_Resistente_UP_Susceptible
TRINITY_DN51351_c0_g1	221.58055026618	-11.3963531400705	1.30843056454723	-8.70994109191736	3.04032756038401E-18	1.1658865110249E-16	508	352	330	0	0	0	674.011396192828	245.03678442562	410.435120978632	0	0	0	100	UP_Resistente_DOWN_Susceptible
TRINITY_DN3284_c0_g1	523.632219649186	2.50418579168539	0.287649849934672	8.70567390267757	3.1569330949597E-18	1.20890141620894E-16	95	295	110	1172	981	856	126.045438264407	205.357532402153	136.811706992877	991.823305756118	817.805502976415	863.949831503144	100	DOWN_Resistente_UP_Susceptible
TRINITY_DN1488_c0_g1	859.726302339798	-3.74542258037954	0.430275347695112	-8.70471106569997	3.1838481002596E-18	1.21749815502914E-16	1353	1971	1313	67	186	145	1795.15239970255	1372.06676733777	1633.03428437862	56.6997964894709	155.057924111736	146.34664201864	100	UP_Resistente_DOWN_Susceptible
TRINITY_DN3261_c0_g1	513.544706019826	2.0558676991122	0.236271510859911	8.70129323518464	3.28123186230554E-18	1.25298020624315E-16	167	300	134	1130	903	768	221.574612527957	208.838168544562	166.661533973141	956.280149747793	752.78121221988	775.132559105625	100	DOWN_Resistente_UP_Susceptible
TRINITY_DN57757_c0_g2	8091.17325903086	-2.69775614805071	0.310102458396436	-8.69956388608147	3.33162052265695E-18	1.26866806634416E-16	9633	19955	12375	1666	3293	2307	12781.0074400108	13891.2188443558	15391.3170366987	1409.87852166356	2745.19217258036	2328.42553887588	100	UP_Resistente_DOWN_Susceptible
TRINITY_DN7362_c1_g1	407.613577356586	-6.50044886818949	0.747204692947751	-8.69968956236741	3.32793304758034E-18	1.26866806634416E-16	135	1204	1127	11	10	9	179.117201744157	838.137183092176	1401.69812528157	9.30892181170418	8.33644753288904	9.08358467701904	100	UP_Resistente_DOWN_Susceptible
TRINITY_DN3537_c0_g1	358.923650288167	-6.65463211635719	0.764961364427675	-8.6993048614109	3.33923330978125E-18	1.26979353125782E-16	555	883	628	11	0	12	736.370718281534	614.680342749494	781.070472650245	9.30892181170418	0	12.1114462360254	100	UP_Resistente_DOWN_Susceptible
TRINITY_DN26407_c0_g1	392.71047540654	2.92100606652458	0.335879822184134	8.69658096020799	3.42033656342724E-18	1.29882279111203E-16	60	184	52	816	790	728	79.6076452196253	128.087410040665	64.6746251239056	690.552745304601	658.579355098234	734.761071652207	100	DOWN_Resistente_UP_Susceptible
TRINITY_DN48600_c0_g1	1417.24023414535	-5.08488836881294	0.584810724958775	-8.69493008899826	3.47043400182894E-18	1.31601367259897E-16	1522	3944	2810	28	127	113	2019.3806004045	2745.52578913251	3494.91724227259	23.6954373388834	105.872883667691	114.049452055906	100	UP_Resistente_DOWN_Susceptible
TRINITY_DN38400_c0_g1	3637.49016422817	-3.44059989769799	0.395903878039909	-8.69049304273589	3.60869914932522E-18	1.36654419869934E-16	4266	8784	6601	579	1128	406	5660.10357511536	6114.78157498478	8209.94616236348	489.987793543338	940.351281709884	409.770597652192	100	UP_Resistente_DOWN_Susceptible
TRINITY_DN11394_c0_g1	463.297932508242	2.89416645100917	0.333214286885957	8.68560132296998	3.76744056914375E-18	1.4230673724073E-16	88	205	55	1006	972	783	116.75787965545	142.706081838784	68.4058534964387	851.343212961309	810.302700196815	790.271866900657	100	DOWN_Resistente_UP_Susceptible
TRINITY_DN24988_c0_g2	8050.99775676181	-5.82261903448174	0.670390421620543	-8.68541501593453	3.77362079681085E-18	1.4230673724073E-16	7333	20449	18897	678	142	145	9729.38103992521	14235.1056952258	23503.0075185855	573.768089848676	118.377554967024	146.34664201864	100	UP_Resistente_DOWN_Susceptible
TRINITY_DN48429_c0_g1	105.579089095968	-3.793698101426	0.436781948196179	-8.68556522789737	3.76863714376465E-18	1.4230673724073E-16	135	255	188	12	14	21	179.117201744157	177.512443262878	233.823644678736	10.15518743095	11.6710265460447	21.1950309130444	100	UP_Resistente_DOWN_Susceptible
TRINITY_DN1839_c0_g2	470.875463722588	2.59295026905233	0.298692103556473	8.68101378703536	3.92256592853573E-18	1.47719281825313E-16	93	250	82	983	843	883	123.391850090419	174.031807120468	101.986908849236	831.879103718655	702.762527022546	891.200585534202	100	DOWN_Resistente_UP_Susceptible
TRINITY_DN5914_c0_g1	339.47081339028	1.88421034088377	0.217202526304545	8.67490066962609	4.13911605465649E-18	1.55659309283047E-16	110	187	128	646	574	571	145.947349569313	130.17579172611	159.199077228075	546.687590032809	478.512088387831	576.302983397541	100	DOWN_Resistente_UP_Susceptible
TRINITY_DN1687_c1_g4	1319.72849730386	-3.76683425984547	0.434529237401366	-8.66877055816182	4.36811169714471E-18	1.63831193112851E-16	2017	2977	2113	106	322	182	2676.1436734664	2072.37075919054	2628.02851705409	89.7041556400584	268.433610559027	183.690267913052	100	UP_Resistente_DOWN_Susceptible
TRINITY_DN4861_c0_g1	8780.60213819304	-2.65183263901713	0.305906722231338	-8.66876222815308	4.36843122659242E-18	1.63831193112851E-16	11601	17607	14314	2071	3742	2338	15392.1382032146	12256.7121118803	17802.9343081459	1752.61609745812	3119.49866680708	2359.71344165228	100	UP_Resistente_DOWN_Susceptible
TRINITY_DN603_c0_g1	434.781432222733	1.84965275254493	0.213589757732241	8.65983824404016	4.72434172682804E-18	1.76935682942262E-16	144	310	127	827	818	656	191.058348527101	215.799440829381	157.955334437231	699.861667116305	681.921408190324	662.092394236055	100	DOWN_Resistente_UP_Susceptible
TRINITY_DN4259_c0_g1	155.047543717339	-3.24768541030495	0.375241276708044	-8.65492580879317	4.93232396804196E-18	1.84471622755369E-16	203	386	244	21	44	34	269.339199659732	268.705110194003	303.473240966019	17.7715780041625	36.6803691447118	34.3157643354053	100	UP_Resistente_DOWN_Susceptible
TRINITY_DN1910_c0_g1	236.506665872345	3.81220246367973	0.440537399995373	8.65352740475558	4.9931646620731E-18	1.86491280152634E-16	19	68	16	591	587	334	25.2090876528814	47.3366515367674	19.8998846535094	500.142980974288	489.349470180587	337.10192023604	100	DOWN_Resistente_UP_Susceptible
TRINITY_DN34016_c1_g1	1871.07977524313	-4.78522893792195	0.553013910862959	-8.65299921742433	5.01633687750697E-18	1.87100444548875E-16	2002	5030	3759	71	113	237	2656.2417621615	3501.51995926382	4675.22915078387	60.0848589664542	94.2018571216462	239.201063161501	100	UP_Resistente_DOWN_Susceptible
TRINITY_DN1366_c0_g1	917.60165105647	1.43377977602127	0.165844263478996	8.64533837917682	5.36460817265896E-18	1.99816997032167E-16	334	746	421	1637	1523	1352	443.149225055914	519.310912447478	523.615714945467	1385.33681870543	1269.640959259	1364.55627592553	100	DOWN_Resistente_UP_Susceptible
TRINITY_DN2822_c0_g1	433.762396434405	-2.34487756299859	0.271268091803518	-8.64413336418869	5.42152025384625E-18	2.01661322948319E-16	476	895	740	169	184	130	631.553985409028	623.033869491277	920.369665224811	143.018889652546	153.390634605158	131.207334223608	100	UP_Resistente_DOWN_Susceptible
TRINITY_DN5818_c0_g1	776.830666336375	-5.7916410209402	0.670035506352387	-8.64378225636038	5.43821468980006E-18	2.02006707789372E-16	1196	1768	1416	26	65	6	1586.84572804453	1230.75293995595	1761.13979183558	22.0029061003917	54.1869089637788	6.05572311801269	100	UP_Resistente_DOWN_Susceptible
TRINITY_DN26188_c0_g1	1187.79670652583	-4.33528095040391	0.501814494296902	-8.63921030515097	5.66028978179717E-18	2.09969797143809E-16	1424	2662	2451	212	126	51	1889.35477987911	1853.09068221875	3048.41358035948	179.408311280117	105.039238914402	51.4736465031079	100	UP_Resistente_DOWN_Susceptible
TRINITY_DN2747_c0_g1	390.811674109368	-2.21932461187857	0.256993499429005	-8.63572275878387	5.83568854358668E-18	2.15905069946387E-16	493	900	523	188	182	102	654.109484887921	626.514505633686	650.477479611589	159.097936418217	151.723345098581	102.947293006216	100	UP_Resistente_DOWN_Susceptible
TRINITY_DN47702_c0_g1	17060.3293218138	-2.32616962604136	0.26936621413462	-8.63571414668515	5.83612824318677E-18	2.15905069946387E-16	22974	34749	24661	7981	4976	6060	30481.7673545945	24189.7250625166	30671.9409650123	6754.045907201	4148.21629236559	6116.28034919282	100	UP_Resistente_DOWN_Susceptible
TRINITY_DN2267_c0_g1	148.546379385345	-3.09737352416974	0.358682462626321	-8.63541947797045	5.85119257695277E-18	2.16169059092977E-16	206	380	209	23	44	37	273.319581920714	264.528346823112	259.942243286467	19.4641092426542	36.6803691447118	37.3436258944116	100	UP_Resistente_DOWN_Susceptible
TRINITY_DN10352_c0_g1	309.691413920014	2.34527881422732	0.271672809185938	8.63273296011807	5.99031749726649E-18	2.21009481140691E-16	74	156	79	749	593	421	98.1827624375379	108.595847643172	98.2556804767028	633.85294881513	494.35133870032	424.909905447224	100	DOWN_Resistente_UP_Susceptible
TRINITY_DN22709_c0_g1	107.448686776058	-4.08469821054464	0.473231780399741	-8.63149598087913	6.0554691194236E-18	2.23111304785249E-16	110	333	186	15	19	7	145.947349569313	231.810367084464	231.336159097047	12.6939842886875	15.8392503124892	7.06501030434814	100	UP_Resistente_DOWN_Susceptible
TRINITY_DN9200_c0_g1	76.0190193848625	-5.39971714887466	0.625709694241186	-8.62974826596387	6.14871498563894E-18	2.26241179599792E-16	96	234	125	2	8	2	127.372232351401	162.893771464758	155.467848855542	1.69253123849167	6.66915802631123	2.0185743726709	100	UP_Resistente_DOWN_Susceptible
TRINITY_DN28867_c0_g1	143.090598172639	-2.65381630320711	0.307548296893867	-8.62894163293943	6.19222794151739E-18	2.27535168228398E-16	180	372	195	47	36	48	238.822935658876	258.959328995257	242.529844214646	39.7744841045542	30.0112111184005	48.4457849441016	100	UP_Resistente_DOWN_Susceptible
TRINITY_DN349_c0_g1	369.174856086477	1.9157997538682	0.222153551863466	8.62376377869319	6.47886951418455E-18	2.37747479548105E-16	105	263	112	677	715	579	139.313379134344	183.081461090733	139.299192574566	572.92182422943	596.055998601566	584.377280888225	100	DOWN_Resistente_UP_Susceptible
TRINITY_DN77353_c0_g1	3345.55088113744	-4.2610558990968	0.49418284955468	-8.62242771665697	6.55493405102955E-18	2.40215425942635E-16	3908	8007	6689	652	195	278	5185.1112919716	5573.89071845436	8319.39552795779	551.765183748284	162.560726891336	280.581837801255	100	UP_Resistente_DOWN_Susceptible
TRINITY_DN12859_c0_g1	1300.71038160539	1.17460089611374	0.136229022386954	8.62225152565013	6.56503049761367E-18	2.40262491969714E-16	572	1185	652	2204	2076	1797	758.926217760428	824.91076575102	810.920299630509	1865.16942481782	1730.64650782776	1813.6890738448	100	DOWN_Resistente_UP_Susceptible
TRINITY_DN37518_c1_g1	7466.78350885617	-2.76680793530369	0.320957239743436	-8.6204876933619	6.66695493544706E-18	2.43665584872606E-16	10643	18430	9737	1413	2591	2362	14121.0694678745	12829.6248209209	12110.3235544513	1195.77331999436	2159.97355577155	2383.93633412433	100	UP_Resistente_DOWN_Susceptible
TRINITY_DN7283_c0_g1	66.0688041263343	-3.74633634477791	0.434740908158271	-8.61740009848354	6.84914763623265E-18	2.49989304286323E-16	87	182	102	14	9	8	115.431085568457	126.695155583701	126.861764666123	11.8477186694417	7.50280277960014	8.07429749068359	100	UP_Resistente_DOWN_Susceptible
TRINITY_DN2231_c0_g1	365.504516353562	2.08966660815208	0.242558663878799	8.61509778597826	6.98819263801826E-18	2.54723358657176E-16	101	236	94	696	650	641	134.006202786369	164.286025921722	116.911822339368	589.000870995101	541.869089637788	646.953086441023	100	DOWN_Resistente_UP_Susceptible
TRINITY_DN11125_c0_g1	122.771336930685	-3.31782051563779	0.385142805309185	-8.61452030234424	7.0235037862694E-18	2.55668665864666E-16	179	278	192	37	22	17	237.496141571882	193.523369517961	238.798615842113	31.3118279120959	18.3401845723559	17.1578821677026	100	UP_Resistente_DOWN_Susceptible
TRINITY_DN3609_c0_g1	4138.85765275774	-2.50757745742508	0.291113218761746	-8.61375332968763	7.07067394417712E-18	2.57042566783985E-16	5293	8887	6360	1024	1862	1283	7022.72110245795	6186.48267951841	7910.20414977	866.575994107734	1552.24653062394	1294.91546006838	100	UP_Resistente_DOWN_Susceptible
TRINITY_DN57797_c0_g1	1001.90000208547	9.31239237183538	1.08118540733932	8.61313176132501	7.10913075747617E-18	2.58096471508106E-16	0	12	0	1402	4607	967	0	8.35352674178248	0	1186.46439818266	3840.60137840198	975.980709186379	100	DOWN_Resistente_UP_Susceptible
TRINITY_DN7553_c0_g1	434.051764637183	9.63606316376886	1.1189772557862	8.6114915329521	7.21160669896482E-18	2.61468692350101E-16	0	0	3	1280	1486	276	0	0	3.73122837253302	1083.21999263467	1238.79610338731	278.563263428584	100	DOWN_Resistente_UP_Susceptible
TRINITY_DN5068_c0_g1	1304.44949655468	1.57643318345612	0.183358336703174	8.59755390346991	8.14331348089162E-18	2.94857160765618E-16	521	1014	456	2501	2273	1834	691.259719323747	705.87300968062	567.146712625019	2116.51031373383	1894.87452422568	1851.03269973921	100	DOWN_Resistente_UP_Susceptible
TRINITY_DN3331_c1_g1	79.2087577659096	-4.85389019004005	0.564634247118518	-8.5965210484677	8.21690602332585E-18	2.97127244994667E-16	129	166	139	10	5	3	171.156437222194	115.557119927991	172.880247927363	8.46265619245834	4.16822376644452	3.02786155900635	100	UP_Resistente_DOWN_Susceptible
TRINITY_DN2007_c0_g1	782.365813246068	3.21947093324048	0.374556311075969	8.59542567576041	8.29567030544659E-18	2.99578080633114E-16	97	281	104	1920	2065	886	128.699026438394	195.611751203406	129.349250247811	1624.829988952	1721.47641554159	894.228447093208	100	DOWN_Resistente_UP_Susceptible
TRINITY_DN12907_c0_g2	260.027355200535	-5.22485112322306	0.608633818216998	-8.58455604476489	9.11878856434635E-18	3.28867420908602E-16	263	893	441	15	5	24	348.946844879358	621.641615034313	548.490570762354	12.6939842886875	4.16822376644452	24.2228924720508	100	UP_Resistente_DOWN_Susceptible
TRINITY_DN1249_c0_g1	356.024503022483	-3.39404927784395	0.395381399127386	-8.58424115381927	9.14379822212254E-18	3.29333762914361E-16	519	757	591	42	100	66	688.606131149759	526.968311960778	735.051989389004	35.543156008325	83.3644753288904	66.6129542981396	100	UP_Resistente_DOWN_Susceptible
TRINITY_DN6047_c0_g1	622.561170575988	2.23650937969791	0.260972969265716	8.56988900417787	1.03584832612402E-17	3.72591089865059E-16	141	368	168	1447	1198	852	187.07796626612	256.174820081329	208.948788861849	1224.54635104872	998.706414440107	859.912682757803	100	DOWN_Resistente_UP_Susceptible
TRINITY_DN69390_c0_g1	614.66127092325	-5.22911031011304	0.61066237873657	-8.56301369167657	1.09954870683348E-17	3.94982812803883E-16	563	846	1814	41	25	40	746.985070977484	588.923635295665	2256.14942259163	34.6968903890792	20.8411188322226	40.371487453418	100	UP_Resistente_DOWN_Susceptible
TRINITY_DN6427_c0_g1	138.521767346938	-2.22357421227245	0.259713491539408	-8.56164305940591	1.1127023586953E-17	3.99181971181937E-16	179	301	191	55	57	52	237.496141571882	209.534295773044	237.554873051269	46.5446090585209	47.5177509374675	52.4829336894433	100	UP_Resistente_DOWN_Susceptible
TRINITY_DN3181_c0_g1	436.830174840648	1.58648428804682	0.18532630873154	8.56049148610074	1.12387370235061E-17	4.0265987509316E-16	176	319	160	821	736	652	233.515759310901	222.064585885718	198.998846535094	694.78407340083	613.562538420633	658.055245490713	100	DOWN_Resistente_UP_Susceptible
TRINITY_DN58366_c0_g1	109.087123945178	-4.48843957284036	0.524504570789243	-8.55748419138928	1.15357191761533E-17	4.12757720915774E-16	145	358	149	18	10	4	192.385142614095	249.213547796511	185.317675835807	15.232781146425	8.33644753288904	4.0371487453418	100	UP_Resistente_DOWN_Susceptible
TRINITY_DN30568_c1_g1	140.243077257035	-4.42208446983338	0.517103709907297	-8.5516394199263	1.21352376030818E-17	4.33639912513796E-16	135	374	293	8	20	14	179.117201744157	260.351583452221	364.416637717391	6.77012495396667	16.6728950657781	14.1300206086963	100	UP_Resistente_DOWN_Susceptible
TRINITY_DN4771_c0_g2	418.131654723158	1.94873194995848	0.227926773181184	8.54981590253719	1.23284994157312E-17	4.39969288704071E-16	128	274	124	813	684	729	169.829643135201	190.738860604033	154.224106064698	688.013948446863	570.21301124961	735.770358838542	100	DOWN_Resistente_UP_Susceptible
TRINITY_DN6438_c0_g1	76.3753792387469	4.47646015549522	0.523906949303323	8.5443801832518	1.29227959456351E-17	4.60575204519921E-16	8	7	4	144	201	147	10.61435269595	4.87289059937312	4.97497116337736	121.8622491714	167.56259541107	148.365216391311	100	DOWN_Resistente_UP_Susceptible
TRINITY_DN45337_c0_g1	1102.28642569159	-3.39819593253773	0.397728854976327	-8.54400149755288	1.29652360377606E-17	4.61484543824467E-16	1376	2334	2083	161	343	149	1825.66866370341	1624.76095127669	2590.71623332876	136.248764698579	285.940150378094	150.383790763982	100	UP_Resistente_DOWN_Susceptible
TRINITY_DN14244_c0_g1	341.879885406491	2.56263215693202	0.299941770065814	8.54376553278898	1.29917506221855E-17	4.61825398583947E-16	74	171	63	819	702	473	98.1827624375379	119.0377560704	78.3557958231934	693.091542162338	585.218616808811	477.392839136667	100	DOWN_Resistente_UP_Susceptible
TRINITY_DN4335_c0_g1	213.115883510865	-2.92304198347408	0.342138209859689	-8.54345378340764	1.30268629377218E-17	4.62470596350242E-16	279	470	348	48	81	40	370.175550271258	327.179797386481	432.82249121383	40.6207497238	67.5252250164012	40.371487453418	100	UP_Resistente_DOWN_Susceptible
TRINITY_DN3576_c0_g1	94.1356104117799	-4.6136745582371	0.540402342998104	-8.53748067160634	1.37179909494993E-17	4.86373242182183E-16	130	246	160	15	4	6	172.483231309188	171.247298206541	198.998846535094	12.6939842886875	3.33457901315562	6.05572311801269	100	UP_Resistente_DOWN_Susceptible
TRINITY_DN2341_c0_g1	718.877319183803	-1.2425818335822	0.145553545952273	-8.53693962213499	1.3782352608075E-17	4.8738760552421E-16	772	1377	844	513	507	420	1024.28503515918	958.56719361954	1049.71891547262	434.134262673113	422.657889917474	423.900618260889	100	UP_Resistente_DOWN_Susceptible
TRINITY_DN3591_c0_g1	398.043969200384	3.37158269709475	0.394934286894274	8.5370726446887	1.37665010638195E-17	4.8738760552421E-16	55	138	32	1030	783	649	72.9736747846566	96.0655575304986	39.7997693070189	871.653587823209	652.743841825212	655.027383931706	100	DOWN_Resistente_UP_Susceptible
TRINITY_DN25824_c0_g1	159.784957648984	-10.9280371786456	1.28034025396663	-8.53526017384002	1.39840388791194E-17	4.93701112527505E-16	162	645	237	0	0	0	214.940642092988	449.002062370808	294.767041430108	0	0	0	100	UP_Resistente_DOWN_Susceptible
TRINITY_DN2658_c0_g1	422.808836117104	1.65233604249145	0.193591865485961	8.53515223040855	1.39971010447006E-17	4.93701112527505E-16	151	320	151	821	748	602	200.345907136057	222.7607131142	187.805161417495	694.78407340083	623.5662754601	607.59088617394	100	DOWN_Resistente_UP_Susceptible
TRINITY_DN7238_c0_g2	202.131247128171	11.0355793870938	1.29344385438694	8.53193538294278	1.43919440260087E-17	5.06972033422645E-16	0	0	0	572	609	219	0	0	0	484.063934208617	507.689654752943	221.033893807463	100	DOWN_Resistente_UP_Susceptible
TRINITY_DN1044_c0_g1	615.02904209037	-1.81352248252694	0.21258153088722	-8.53095033683364	1.45150342678851E-17	5.10648270082435E-16	679	1267	877	341	350	234	900.89318506876	881.993198486534	1090.76242757049	288.576576162829	291.775663651116	236.173201602495	100	UP_Resistente_DOWN_Susceptible
TRINITY_DN1707_c0_g1	428.760998810374	2.00047328636533	0.234714435312426	8.52300917795076	1.55460462070074E-17	5.46215141538732E-16	124	284	121	925	774	626	164.522466787226	197.700132888852	150.492877692165	782.795697802397	645.241039045612	631.813778645991	100	DOWN_Resistente_UP_Susceptible
TRINITY_DN11378_c0_g1	1634.20881389299	-6.05766717571919	0.711004105669316	-8.51987650622171	1.59723540737183E-17	5.60471343397591E-16	3214	2649	2856	123	27	18	4264.31619559793	1844.04102824848	3552.12941065143	104.090671167238	22.5084083388004	18.1671693540381	100	UP_Resistente_DOWN_Susceptible
TRINITY_DN8375_c0_g1	1060.29649576462	-2.54146127483822	0.298401728138033	-8.51691205240812	1.63863842167129E-17	5.74260624252798E-16	1063	2366	1907	306	423	318	1410.38211447436	1647.03702258811	2371.81750214015	258.957279489225	352.631730641206	320.953325254673	100	UP_Resistente_DOWN_Susceptible
TRINITY_DN51074_c1_g1	855.902854971716	-3.5730581289224	0.419562388073991	-8.51615452310822	1.6493872231202E-17	5.77285528092069E-16	796	2109	1779	138	114	185	1056.12809324703	1468.13232486827	2212.61842491208	116.784655455925	95.0355018749351	186.718129472058	100	UP_Resistente_DOWN_Susceptible
TRINITY_DN4453_c0_g1	516.05473472321	2.52113082561484	0.296148808194429	8.51305409934202	1.69410984149924E-17	5.92178267031755E-16	91	278	115	1228	1028	736	120.738261916432	193.523369517961	143.030420947099	1039.21418043388	856.986806380993	742.83536914289	100	DOWN_Resistente_UP_Susceptible
TRINITY_DN6526_c0_g2	658.858039209348	1.57108710149194	0.184564151827383	8.51241742199927	1.7034407192782E-17	5.94677480296032E-16	284	434	256	1212	1193	927	376.809520706227	302.119217161133	318.398154456151	1025.67393052595	994.538190673662	935.609221732961	100	DOWN_Resistente_UP_Susceptible
TRINITY_DN2688_c0_g1	11441.1556150222	-6.03449133215377	0.708981535527121	-8.5114929370723	1.71707992953017E-17	5.98672433230693E-16	14663	22963	25870	864	124	195	19454.7816975894	15985.1695476293	32175.6259991431	731.173495028401	103.371949407824	196.811001335413	100	UP_Resistente_DOWN_Susceptible
TRINITY_DN2358_c0_g1	162.552928110746	-3.67963890800628	0.432469789505312	-8.50842994655256	1.76304367800035E-17	6.13912974210468E-16	216	430	256	14	31	33	286.587522790651	299.334708247206	318.398154456151	11.8477186694417	25.842987351956	33.3064771490698	100	UP_Resistente_DOWN_Susceptible
TRINITY_DN1877_c0_g1	191.498473192983	3.11303808772174	0.365891865155091	8.50808226196068	1.76833720664823E-17	6.14970841062039E-16	38	64	19	438	364	353	50.4181753057627	44.5521426228399	23.6311130260424	370.664341229675	303.446690197161	356.278376776413	100	DOWN_Resistente_UP_Susceptible
TRINITY_DN9346_c1_g3	1413.95625765898	-3.98662095023161	0.469270175707546	-8.49536398562034	1.97313591547094E-17	6.85319117647327E-16	1509	3124	3058	100	264	197	2002.13227727358	2174.70146177737	3803.36545440199	84.6265619245834	220.082214868271	198.829575708083	100	UP_Resistente_DOWN_Susceptible
TRINITY_DN3813_c0_g1	6922.60876164857	1.89352629069988	0.2229294273276	8.49383732510693	1.99924085813386E-17	6.93502569936636E-16	1998	5111	2088	14541	11927	10385	2650.93458581352	3557.90626477086	2596.93494728298	12305.5483694537	9942.88097247676	10481.4474300936	100	DOWN_Resistente_UP_Susceptible
TRINITY_DN37426_c0_g1	1545.007717875	-3.92912966119548	0.462694065809313	-8.49185228758643	2.03369393370585E-17	7.04557371060864E-16	1955	3025	3216	300	266	94	2593.88244007279	2105.78486615767	3999.8768153554	253.87968577375	221.749504374848	94.8729955155322	100	UP_Resistente_DOWN_Susceptible
TRINITY_DN5162_c0_g1	446.084367415118	2.22569217067751	0.262142928890277	8.49037652893968	2.05968679480794E-17	7.12656858635005E-16	122	269	97	965	820	700	161.868878613238	187.258224461624	120.643050711901	816.64632257223	683.588697696901	706.501030434814	100	DOWN_Resistente_UP_Susceptible
TRINITY_DN57292_c0_g1	602.287721434453	-2.71120973297152	0.319343133126267	-8.48995782821332	2.06712096909524E-17	7.1432260104413E-16	661	1356	1057	191	238	117	877.010891502872	943.948521821421	1314.63612992247	161.636733275954	198.407451282759	118.086600801248	100	UP_Resistente_DOWN_Susceptible
TRINITY_DN4673_c0_g1	342.694454035568	2.31256251248967	0.272393262241609	8.48979337248974	2.07004817265569E-17	7.14428650980473E-16	91	136	105	560	696	650	120.738261916432	94.6733030735348	130.592993038656	473.908746777667	580.216748289077	656.036671118042	100	DOWN_Resistente_UP_Susceptible
TRINITY_DN1874_c0_g1	1208.49972536249	1.8662052865435	0.219844620022098	8.48874667188087	2.08877484164874E-17	7.19980354709898E-16	330	811	448	2532	2287	1627	437.842048707939	564.5591822988	557.196770298264	2142.74454793045	1906.54555077172	1642.11025216778	100	DOWN_Resistente_UP_Susceptible
TRINITY_DN13217_c0_g1	129.644454463916	10.3943144071716	1.22486090646215	8.48611818071178	2.13654165245881E-17	7.35515254473351E-16	0	0	0	323	288	262	0	0	0	273.343795016404	240.089688947204	264.433242819888	100	DOWN_Resistente_UP_Susceptible
TRINITY_DN8265_c0_g1	1449.38808741701	1.97293525843776	0.232504376154691	8.48558332994608	2.14639249550708E-17	7.37974670744018E-16	411	1045	394	2936	2701	2177	545.312369754433	727.452953763558	490.03465959267	2484.63585810577	2251.67447863333	2197.21820465227	100	DOWN_Resistente_UP_Susceptible
TRINITY_DN27_c0_g1	11826.2973469786	-2.25515812517327	0.265779535672137	-8.48507060361187	2.1558779175827E-17	7.39371212866568E-16	15435	21286	18792	5390	5200	3361	20479.0667327486	14817.7641854652	23372.4145255468	4561.37168773505	4334.9527171023	3392.21423327344	100	UP_Resistente_DOWN_Susceptible
TRINITY_DN3232_c0_g1	911.070259346947	2.73215738371466	0.321990410595902	8.48521351508047	2.15322991009996E-17	7.39371212866568E-16	124	443	193	2239	1647	1472	164.522466787226	308.38436221747	240.042358632957	1894.78872149142	1373.01290866683	1485.67073828578	100	DOWN_Resistente_UP_Susceptible
TRINITY_DN1270_c0_g1	189.48045537457	5.6165450520436	0.662050682253957	8.48355753206389	2.18411147136565E-17	7.48035046917644E-16	9	3	8	629	395	249	11.9411467829438	2.08838168544562	9.94994232675471	532.30107450563	329.289677549117	251.312509397527	100	DOWN_Resistente_UP_Susceptible
TRINITY_DN3202_c0_g1	7666.65832840695	-1.36314324249206	0.160683151020147	-8.48342364359744	2.18662729650967E-17	7.48035046917644E-16	8119	14485	9864	5074	4832	4512	10772.2411923023	10083.4029045599	12268.2788888886	4293.95175205336	4028.17144789198	4553.90378474555	100	UP_Resistente_DOWN_Susceptible
TRINITY_DN4695_c0_g1	3185.08500845194	-2.8896747205437	0.340653380521356	-8.48274194761012	2.19948108069151E-17	7.51489369236265E-16	2944	9327	5177	696	820	991	3906.08179210962	6492.77866005044	6438.85642820114	589.000870995101	683.588697696901	1000.20360165843	100	UP_Resistente_DOWN_Susceptible
TRINITY_DN43506_c0_g1	123.68029785274	-8.12096952470005	0.957429448254465	-8.48205529870193	2.2125036148411E-17	7.54992629019306E-16	196	260	240	3	0	0	260.051641050776	180.993079405287	298.498269802641	2.5387968577375	0	0	100	UP_Resistente_DOWN_Susceptible
TRINITY_DN69065_c0_g1	3784.51363303327	2.7196756115657	0.32068325755394	8.48087808609165	2.23500709895123E-17	7.61718356911315E-16	734	954	1091	7026	8087	6960	973.866859853416	664.105375971707	1356.92338481117	5945.86224082123	6741.68511984737	7024.63881689473	100	DOWN_Resistente_UP_Susceptible
TRINITY_DN69790_c0_g1	9873.67187318197	-3.07852382138709	0.363055521031668	-8.47948493563486	2.2619303276E-17	7.69931715131262E-16	15181	16862	16958	3188	1760	2086	20142.0610346522	11738.0973266614	21091.3902471383	2697.89479415572	1467.21476578847	2105.37307069575	100	UP_Resistente_DOWN_Susceptible
TRINITY_DN370_c0_g1	316.415106642735	-1.89786192988954	0.223853467309796	-8.47814399614837	2.28814668760547E-17	7.77884282263881E-16	406	607	431	159	154	137	538.678399319465	422.549227688497	536.05314285391	134.556233460088	128.381292006491	138.272344527957	100	UP_Resistente_DOWN_Susceptible
TRINITY_DN322_c0_g1	896.513028145936	1.53076782417073	0.180598223815351	8.47609567708611	2.32877262606846E-17	7.90709659399209E-16	330	661	390	1779	1502	1227	437.842048707939	460.140098026518	485.059688429292	1505.50653663834	1252.13441943993	1238.3953776336	100	DOWN_Resistente_UP_Susceptible
TRINITY_DN3240_c0_g1	1198.00804372042	3.7656804639256	0.444302239924571	8.47549286396777	2.34086365772722E-17	7.93826463033988E-16	201	181	81	2006	2804	2635	266.685611485745	125.999028355219	100.743166058391	1697.60883220714	2337.53988822209	2659.47173599391	100	DOWN_Resistente_UP_Susceptible
TRINITY_DN32812_c1_g1	584.143315140028	-2.88017878943912	0.33983959204749	-8.47511254379284	2.3485238407633E-17	7.95434813893309E-16	621	1152	1174	161	184	128	823.939128023122	801.938567211118	1460.15403645125	136.248764698579	153.390634605158	129.188759850937	100	UP_Resistente_DOWN_Susceptible
TRINITY_DN5695_c0_g1	1269.35786245751	2.00387561536249	0.23647140678758	8.47407152765218	2.36961809378109E-17	8.01583589664285E-16	382	847	339	2513	2058	2235	506.835341231615	589.619762524147	421.628806096231	2126.66550116478	1715.64090226856	2255.75686145973	100	DOWN_Resistente_UP_Susceptible
TRINITY_DN4389_c0_g1	248.71251645042	3.54487140075803	0.418347554109224	8.47350812963642	2.38111215158619E-17	8.04473640805421E-16	27	78	21	405	708	439	35.8234403488314	54.2979238215861	26.1185986077311	342.737575794563	590.220485328544	443.077074801262	100	DOWN_Resistente_UP_Susceptible
TRINITY_DN654_c0_g1	1588.10008802782	-1.86115510852161	0.219710899632607	-8.47092753083149	2.43446667988196E-17	8.21481856769576E-16	1831	3003	2374	737	895	680	2429.35997328557	2090.47006713107	2952.64538546446	623.69776138418	746.112054193569	686.315286708105	100	UP_Resistente_DOWN_Susceptible
TRINITY_DN11929_c0_g1	221.033776665773	2.89560597210786	0.341839654719312	8.47065556067646	2.440157974786E-17	8.2238451399926E-16	32	101	34	525	407	384	42.4574107838002	70.3088500766692	42.2872548887075	444.289450104063	339.293414588584	387.566279552812	100	DOWN_Resistente_UP_Susceptible
TRINITY_DN1200_c0_g1	410.341463038895	-1.59906566564837	0.188942751052434	-8.46322844746031	2.60075551704112E-17	8.74347708657535E-16	418	894	542	240	252	196	554.59992836339	622.337742262795	674.108592637632	203.103748619	210.078477828804	197.820288521748	100	UP_Resistente_DOWN_Susceptible
TRINITY_DN3034_c3_g1	854.436998942538	-2.40862229367357	0.284597405727676	-8.46326159409311	2.60001611764684E-17	8.74347708657535E-16	934	2084	1306	249	419	250	1239.22567725217	1450.72914415622	1624.32808484271	210.720139192213	349.297151628051	252.321796583862	100	UP_Resistente_DOWN_Susceptible
TRINITY_DN1724_c0_g1	370.897490556983	-2.6082073870741	0.308448594200808	-8.45589001250589	2.7696658457007E-17	9.29986936983124E-16	521	805	531	89	162	102	691.259719323747	560.382418927908	660.427421938344	75.3176401128792	135.050450032802	102.947293006216	100	UP_Resistente_DOWN_Susceptible
TRINITY_DN8608_c0_g1	115.979858667333	4.03293185450408	0.476990483474581	8.45495244501875	2.79201117221872E-17	9.36336834078026E-16	8	19	13	165	319	248	10.61435269595	13.2264173411556	16.1686562809764	139.633827175563	265.93267629916	250.303222211191	100	DOWN_Resistente_UP_Susceptible
TRINITY_DN35535_c0_g1	37376.0796157532	2.91884406712364	0.345470805407929	8.44888778279568	2.94090972343923E-17	9.85060240903815E-16	5348	12001	8636	49506	88094	81970	7095.6947772426	8354.22286901097	10740.9627417317	41895.2257463843	73439.1008962327	82731.2706639168	100	DOWN_Resistente_UP_Susceptible
TRINITY_DN6694_c0_g1	857.258901941729	1.88333548829739	0.222921709550845	8.44841667548685	2.95279885009E-17	9.87828965002502E-16	252	572	292	1896	1403	1262	334.352109922426	398.184774691632	363.172894926547	1604.5196140901	1169.60358886433	1273.72042915534	100	DOWN_Resistente_UP_Susceptible
TRINITY_DN3007_c0_g1	360.820283202112	-2.13021301747174	0.252348918862309	-8.44153811744311	3.13188756212065E-17	1.04645728408357E-15	495	735	478	138	192	124	656.763073061909	511.653512934177	594.509054023594	116.784655455925	160.05979263147	125.151611105596	100	UP_Resistente_DOWN_Susceptible
TRINITY_DN6070_c1_g1	31346.0216826925	-3.44349077194323	0.407934827247702	-8.44127674799463	3.13889978915507E-17	1.04751655754361E-15	38572	76237	54670	6925	3265	7184	51177.1015235231	53070.6515177726	67995.41837546	5860.3894132774	2721.85011948827	7250.71914663387	100	UP_Resistente_DOWN_Susceptible
TRINITY_DN3950_c0_g1	250.363192267441	-2.92775622350836	0.346950320744681	-8.43854594866588	3.21309648564941E-17	1.07096669536957E-15	361	581	357	43	80	71	478.972665404746	404.449919747969	444.016176331429	36.3894216275709	66.6915802631123	71.6593902298169	100	UP_Resistente_DOWN_Susceptible
TRINITY_DN7017_c0_g1	560.799233196816	2.27110503261206	0.269147783224867	8.43813389581068	3.22444131135208E-17	1.07343580407832E-15	129	331	140	1332	1031	795	171.156437222194	230.4181126275	174.123990718207	1127.22580483545	859.48774064086	802.383313136682	100	DOWN_Resistente_UP_Susceptible
TRINITY_DN2420_c1_g2	80.9342078681216	-4.80721431420239	0.569832102151595	-8.43619426854176	3.2783770428709E-17	1.09006036675457E-15	126	221	119	3	12	4	167.176054961213	153.844117494494	148.005392110476	2.5387968577375	10.0037370394668	4.0371487453418	100	UP_Resistente_DOWN_Susceptible
TRINITY_DN13540_c0_g1	73.0007171587868	-4.99304249665387	0.592007569879459	-8.43408556020748	3.33802447712964E-17	1.10854125906138E-15	81	177	156	7	4	4	107.470321046494	123.214519441292	194.023875371717	5.92385933472084	3.33457901315562	4.0371487453418	100	UP_Resistente_DOWN_Susceptible
TRINITY_DN11933_c0_g1	93.8163889433714	-6.27443693641737	0.744499549768803	-8.42772428588552	3.52452297734312E-17	1.16905254230244E-15	151	187	181	5	0	3	200.345907136057	130.17579172611	225.117445142825	4.23132809622917	0	3.02786155900635	100	UP_Resistente_DOWN_Susceptible
TRINITY_DN31439_c0_g1	7744.49436635238	-3.25952110938176	0.386924614147276	-8.42417615784215	3.63297344253799E-17	1.20356039988819E-15	10229	17952	12868	951	1856	2023	13571.7767158591	12496.8760057066	16004.482232585	804.798603902788	1547.24466210421	2041.78797795661	100	UP_Resistente_DOWN_Susceptible
TRINITY_DN24829_c0_g1	303.068526183569	-2.71586356225507	0.322429475993864	-8.42312432473373	3.66575123473608E-17	1.21294547833834E-15	303	684	563	101	97	73	402.018608359108	476.151024281602	700.227191245363	85.4728275438293	80.8635410690237	73.6779646024878	100	UP_Resistente_DOWN_Susceptible
TRINITY_DN5696_c0_g1	1222.85712462242	2.04658776642163	0.243002431454328	8.42208760699697	3.69834341636639E-17	1.22224646360278E-15	367	821	297	2487	2157	1988	486.933429926708	571.520454583618	369.391608880769	2104.66259506439	1798.17173284417	2006.46292643487	100	DOWN_Resistente_UP_Susceptible
TRINITY_DN44535_c0_g1	4075.02534453215	1.78436682129036	0.211872145462519	8.42190377312256	3.70415252325505E-17	1.22268424390495E-15	1316	2937	1374	8909	6756	5726	1746.06101848378	2044.52567005126	1708.90259462012	7539.38040186114	5632.10395321984	5779.17842895678	100	DOWN_Resistente_UP_Susceptible
TRINITY_DN886_c0_g1	300.145662712082	2.94513940240196	0.349747143091554	8.42076757616574	3.7402563332346E-17	1.23310869317583E-15	49	130	40	775	551	476	65.012910262694	90.4965397026436	49.7497116337736	655.855854915521	459.338259062186	480.420700695674	100	DOWN_Resistente_UP_Susceptible
TRINITY_DN11457_c0_g1	114.906527914855	-10.4484374914245	1.24117001531811	-8.41821616899652	3.82259966887767E-17	1.25873405763224E-15	199	277	187	0	0	0	264.032023311757	192.827242289479	232.579901887891	0	0	0	100	UP_Resistente_DOWN_Susceptible
TRINITY_DN3298_c0_g1	1572.97627447654	3.49441877023948	0.415161173749168	8.41701727231058	3.86190756781647E-17	1.27014366509669E-15	207	524	103	3783	3249	2735	274.646376007707	364.770667724502	128.105507456967	3201.42283760699	2708.51180343565	2760.40045462745	100	DOWN_Resistente_UP_Susceptible
TRINITY_DN7231_c0_g2	6812.77642740425	-3.47130983062396	0.412432993354902	-8.41666376491096	3.87357384715398E-17	1.27244567400787E-15	6409	15846	14442	1551	1628	704	8503.42330354298	11030.8320625238	17962.1333853739	1312.55797545029	1357.17365835434	710.538179180156	100	UP_Resistente_DOWN_Susceptible
TRINITY_DN45365_c0_g1	248.556696964826	8.39054426993352	0.997438569271889	8.41209125897193	4.02764322080993E-17	1.31987611076181E-15	0	5	0	700	240	689	0	3.48063614240937	0	592.385933472084	200.074740789337	695.398871385124	100	DOWN_Resistente_UP_Susceptible
TRINITY_DN8116_c0_g1	614.531353751608	1.51869652760274	0.180534842570491	8.41220733892273	4.02365816523059E-17	1.31987611076181E-15	270	444	231	1058	1067	939	358.234403488314	309.080489445952	287.304584685042	895.349025162093	889.498951759261	947.720667968987	100	DOWN_Resistente_UP_Susceptible
TRINITY_DN4510_c0_g1	347.588536343956	1.6007700729915	0.190310184830271	8.41137364465886	4.0523656842633E-17	1.32638355800047E-15	136	248	132	670	603	494	180.443995831151	172.639552663505	164.174048391453	566.997964894709	502.687786233209	498.587870049712	100	DOWN_Resistente_UP_Susceptible
TRINITY_DN4379_c0_g1	237.612268020445	2.58772602648446	0.307732652638712	8.40900698803171	4.13496481664929E-17	1.35052843472713E-15	39	127	49	517	478	385	51.7449693927565	88.4081580171979	60.9433967513726	437.519325150096	398.482192072096	388.575566739148	100	DOWN_Resistente_UP_Susceptible
TRINITY_DN5475_c0_g1	423.578610637301	2.70972915696062	0.322242446280178	8.40897649654947	4.13603976892409E-17	1.35052843472713E-15	62	211	85	1015	872	615	82.2612333936128	146.882845209675	105.718137221769	858.959603534522	726.938224867924	620.711619596301	100	DOWN_Resistente_UP_Susceptible
TRINITY_DN69141_c0_g1	1792.73307313706	2.15580081472534	0.256431749541763	8.40691848251124	4.20923413799823E-17	1.37278431546079E-15	419	1072	537	4152	3539	2301	555.926722450384	746.248388932569	667.88987868341	3513.6948511087	2950.26878188943	2322.36981575787	100	DOWN_Resistente_UP_Susceptible
TRINITY_DN2710_c0_g1	156.72238423286	-2.41218023346441	0.287127655883262	-8.40107242907013	4.42419401106467E-17	1.44116666322196E-15	216	343	214	47	63	56	286.587522790651	238.771639369283	266.160957240689	39.7744841045542	52.519619457201	56.5200824347851	100	UP_Resistente_DOWN_Susceptible
TRINITY_DN29889_c0_g1	137.522391391045	3.16187662804941	0.376461232008668	8.3989435278069	4.50513394740826E-17	1.46578134935664E-15	25	41	17	312	225	288	33.1698521748439	28.5412163677568	21.1436274443538	264.0348732047	187.570069490003	290.674709664609	100	DOWN_Resistente_UP_Susceptible
TRINITY_DN10867_c0_g1	85.7087396293472	-5.64880441464034	0.672749849458544	-8.39658963756993	4.59632883782763E-17	1.49366991374696E-15	154	248	102	2	2	7	204.326289397038	172.639552663505	126.861764666123	1.69253123849167	1.66728950657781	7.06501030434814	100	UP_Resistente_DOWN_Susceptible
TRINITY_DN11952_c0_g1	124.776868789107	-2.68695496933013	0.320102954106924	-8.39403365341204	4.69741595261635E-17	1.52470292795339E-15	166	274	191	41	47	26	220.247818440963	190.738860604033	237.554873051269	34.6968903890792	39.1813034045785	26.2414668447217	100	UP_Resistente_DOWN_Susceptible
TRINITY_DN80170_c0_g1	259.811763151321	-2.31986808699612	0.276385262427532	-8.39360270739611	4.71467422337939E-17	1.52848504994577E-15	365	495	378	89	110	92	484.279841752721	344.582978098527	470.13477493916	75.3176401128792	91.7009228617794	92.8544211428613	100	UP_Resistente_DOWN_Susceptible
TRINITY_DN5576_c0_g1	8359.63909148561	-2.10613081613429	0.250926237407942	-8.3934260438069	4.72176720329752E-17	1.52896654154284E-15	8767	19084	12693	2995	4569	3082	11632.0037606743	13284.8920283481	15786.8272441872	2534.56552964127	3808.922877777	3110.62310828585	100	UP_Resistente_DOWN_Susceptible
TRINITY_DN2294_c0_g1	968.806051475429	1.49864126358623	0.178554415029395	8.39319074434264	4.73123074054468E-17	1.53021359597806E-15	394	745	384	1839	1509	1466	522.75687027554	518.614785218996	477.597231684226	1556.28247379309	1257.96993271296	1479.61501516777	100	DOWN_Resistente_UP_Susceptible
TRINITY_DN837_c0_g1	388.85207464723	2.4813458256651	0.295680330581927	8.39198813387952	4.77989161197715E-17	1.54412019905873E-15	87	212	72	907	748	584	115.431085568457	147.578972438157	89.5494809407924	767.562916655972	623.5662754601	589.423716819902	100	DOWN_Resistente_UP_Susceptible
TRINITY_DN8105_c0_g1	96.474427813273	-6.99054386914321	0.833414767842513	-8.38783297209846	4.95185076515564E-17	1.59777764629549E-15	199	190	143	0	2	3	264.032023311757	132.264173411556	177.855219090741	0	1.66728950657781	3.02786155900635	100	UP_Resistente_DOWN_Susceptible
TRINITY_DN14076_c0_g1	287.641201253472	2.14538871159952	0.255844023614278	8.38553381584556	5.04960764061826E-17	1.62739423547821E-15	85	157	77	535	480	550	112.777497394469	109.291974871654	95.7681948950141	452.752106296521	400.149481578674	555.107952484497	100	DOWN_Resistente_UP_Susceptible
TRINITY_DN56935_c0_g1	12470.5658096571	-4.03317255687675	0.481309976995742	-8.3795739744502	5.31196215757498E-17	1.70992500857476E-15	14786	25331	26746	1170	2850	932	19617.9773702897	17633.5988246743	33265.1446839227	990.130774517626	2375.88754687338	940.655657664639	100	UP_Resistente_DOWN_Susceptible
TRINITY_DN5197_c0_g1	337.455380980489	1.85239847918268	0.22107593417356	8.37901459562946	5.33726562435879E-17	1.71604418924696E-15	113	233	101	605	597	572	149.927731830294	162.197644236277	125.618021875278	511.99069964373	497.685917713476	577.312270583877	100	DOWN_Resistente_UP_Susceptible
TRINITY_DN83973_c0_g1	139.914198298943	8.18789117027943	0.978351536279558	8.36906864930786	5.80754109946366E-17	1.86504838724236E-15	0	3	0	295	452	209	0	2.08838168544562	0	249.648357677521	376.807428486585	210.941021944109	100	DOWN_Resistente_UP_Susceptible
TRINITY_DN5075_c0_g1	2804.10875671617	2.04323482375942	0.244204431881861	8.36690312298624	5.91522911011776E-17	1.89739672573366E-15	808	1794	774	6562	4566	4143	1072.04962229095	1248.85224789648	962.656920113519	5553.19499349116	3806.42194351714	4181.47681298777	100	DOWN_Resistente_UP_Susceptible
TRINITY_DN6579_c1_g1	177.051859744403	10.8441455544152	1.29690526340283	8.36155566672788	6.18965786664304E-17	1.98309073718005E-15	0	0	0	256	627	320	0	0	0	216.643998526934	522.695260312143	322.971899627344	100	DOWN_Resistente_UP_Susceptible
TRINITY_DN6308_c0_g1	140.440776284899	8.06013690873546	0.964404963771491	8.35762694253952	6.39924317926291E-17	2.04783292585215E-15	0	0	3	233	363	336	0	0	3.73122837253302	197.179889284279	302.613045443872	339.120494608711	100	DOWN_Resistente_UP_Susceptible
TRINITY_DN54059_c0_g1	287.102337753405	-2.95416843192485	0.353678442899306	-8.35269576428756	6.67223512131034E-17	2.13269039369902E-15	308	814	442	69	58	90	408.652578794077	566.647563984245	549.734313553198	58.3923277279626	48.3513956907564	90.8358467701904	100	UP_Resistente_DOWN_Susceptible
TRINITY_DN176_c0_g1	4461.92428739145	-2.27815367666077	0.272813317737766	-8.35059554845699	6.79196227021424E-17	2.16841746249873E-15	5192	8727	7423	1513	2214	1436	6888.71489967158	6075.10232296131	9232.30273643753	1280.39988191895	1845.68948378163	1449.3363995777	100	UP_Resistente_DOWN_Susceptible
TRINITY_DN1413_c0_g1	1093.1909109382	-2.18406136467996	0.261679371295629	-8.34632609313535	7.04192070049958E-17	2.23874341827588E-15	1477	2010	1622	385	493	442	1959.67486648978	1399.21572924857	2017.35080674952	325.812263409646	410.98686337143	446.104936360268	100	UP_Resistente_DOWN_Susceptible
TRINITY_DN2750_c0_g1	309.80808518737	2.07595345315378	0.248726017213065	8.34634621827869	7.04072143859984E-17	2.23874341827588E-15	96	190	77	658	581	458	127.372232351401	132.264173411556	95.7681948950141	556.842777463759	484.347601660853	462.253531341636	100	DOWN_Resistente_UP_Susceptible
TRINITY_DN4250_c0_g1	1829.4311587542	2.52244767508794	0.302224437412332	8.3462730435875	7.0450829007178E-17	2.23874341827588E-15	396	964	345	4732	3176	2674	525.410458449527	671.066648256526	429.091262841297	4004.52891027129	2647.65573644556	2698.83393626099	100	DOWN_Resistente_UP_Susceptible
TRINITY_DN8041_c0_g1	3368.09042741265	1.83827525877101	0.220246716238201	8.34643662420319	7.03533661314892E-17	2.23874341827588E-15	1096	2340	1071	7520	5679	4652	1454.16631934516	1628.93771464758	1332.04852899429	6363.91745672867	4734.26855392769	4695.20399083251	100	DOWN_Resistente_UP_Susceptible
TRINITY_DN8817_c0_g1	2678.34354474661	-2.0806420356002	0.249301607866914	-8.34588293835199	7.06837951420916E-17	2.24353163509794E-15	2581	5974	4353	1106	1228	1103	3424.45553853088	4158.66406295071	5414.01236854541	935.969774885893	1023.71575703877	1113.243766528	100	UP_Resistente_DOWN_Susceptible
TRINITY_DN4958_c0_g1	21838.571567905	-4.38314404585058	0.525230088302594	-8.34518841069396	7.11004405671271E-17	2.25413199077061E-15	27004	49504	44020	4164	1135	1508	35828.7475251794	34461.0823187667	54749.5576529678	3523.85003853965	946.186794982906	1522.00507699386	100	UP_Resistente_DOWN_Susceptible
TRINITY_DN21100_c0_g1	105.239669692458	-10.3247535133066	1.23765646598754	-8.34218040065621	7.29330757532218E-17	2.30954739885202E-15	161	334	149	0	0	0	213.613848005995	232.506494312946	185.317675835807	0	0	0	100	UP_Resistente_DOWN_Susceptible
TRINITY_DN10645_c0_g1	289.554953984167	-2.23994020205224	0.268512619692588	-8.3420295277618	7.30262121651895E-17	2.30981400775394E-15	383	616	400	147	116	81	508.162135318608	428.814372744834	497.497116337736	124.401046029138	96.7027913815129	81.7522620931714	100	UP_Resistente_DOWN_Susceptible
TRINITY_DN692_c0_g1	221.805168378185	-2.32926187149364	0.279237069184458	-8.34152098178263	7.33410111253452E-17	2.31708304557652E-15	281	464	333	69	98	80	372.829138445245	323.003034015589	414.166349351165	58.3923277279626	81.6971858223126	80.7429749068359	100	UP_Resistente_DOWN_Susceptible
TRINITY_DN6392_c0_g1	325.120410948422	2.06804502695129	0.247927893259858	8.34131650037349	7.34679656460008E-17	2.31840750386367E-15	91	185	101	535	589	626	120.738261916432	128.783537269147	125.618021875278	452.752106296521	491.016759687164	631.813778645991	100	DOWN_Resistente_UP_Susceptible
TRINITY_DN1330_c0_g1	1002.46685008226	1.75661049655142	0.210740842504252	8.33540606404277	7.72326725406346E-17	2.43439169574613E-15	380	722	294	1854	1821	1541	504.181753057627	502.603858963913	365.660380508236	1568.97645808178	1518.06709573909	1555.31155414293	100	DOWN_Resistente_UP_Susceptible
TRINITY_DN2261_c0_g1	1756.64206728303	2.07166621128941	0.248544970788065	8.33517654660545	7.73826407938497E-17	2.43630219543223E-15	562	1113	405	3670	3223	2698	745.65827689049	774.789605300325	503.715830291957	3105.79482263221	2686.83703985014	2723.05682873304	100	DOWN_Resistente_UP_Susceptible
TRINITY_DN24506_c0_g1	1104.26043750732	1.15373973604072	0.138430018868831	8.33446202975627	7.78513519909424E-17	2.44823196312923E-15	538	988	525	1868	1766	1504	713.81521880264	687.773701740091	652.964965193278	1580.82417675122	1472.2166343082	1517.96792824852	100	DOWN_Resistente_UP_Susceptible
TRINITY_DN7940_c0_g1	129.041956519596	5.81748668896037	0.698043377238299	8.33399023421204	7.81623755899665E-17	2.45518107195903E-15	6	5	2	405	352	123	7.96076452196253	3.48063614240937	2.48748558168868	342.737575794563	293.442953157694	124.14232391926	100	DOWN_Resistente_UP_Susceptible
TRINITY_DN35837_c0_g2	969.065161858021	-3.49764725166671	0.419754074573932	-8.33261060114061	7.90789244682353E-17	2.47826077658211E-15	1183	1710	2076	179	253	109	1569.59740491361	1190.377560704	2582.01003379285	151.481545845004	210.912122582093	110.012303310564	100	UP_Resistente_DOWN_Susceptible
TRINITY_DN502_c0_g1	3744.35816648981	1.92769376000597	0.231342747979775	8.33263102837568	7.90652767917664E-17	2.47826077658211E-15	1048	2357	1322	8533	6831	4830	1390.48020316946	1640.77187753178	1644.22796949622	7221.1845290247	5694.6273097165	4874.85711000022	100	DOWN_Resistente_UP_Susceptible
TRINITY_DN45473_c0_g1	64.0824063783714	-4.03771478710088	0.484619156209401	-8.3317275748716	7.9671110814619E-17	2.49395273979401E-15	81	170	110	12	8	5	107.470321046494	118.341628841919	136.811706992877	10.15518743095	6.66915802631123	5.04643593167725	100	UP_Resistente_DOWN_Susceptible
TRINITY_DN1284_c1_g1	481.495224915675	-3.01937852874751	0.362502365046085	-8.32926573696604	8.13452903811646E-17	2.54343961266336E-15	818	1033	617	81	159	115	1085.31756316089	719.099427021775	767.389301950957	68.5475151589126	132.549515772936	116.068026428577	100	UP_Resistente_DOWN_Susceptible
TRINITY_DN644_c0_g1	547.195783416959	-3.11227496694059	0.373665292571224	-8.32904481313946	8.14972157414328E-17	2.54527100479973E-15	745	1349	816	75	151	150	988.461594810348	939.075631222047	1014.89411732898	63.4699214434376	125.880357746625	151.393077950317	100	UP_Resistente_DOWN_Susceptible
TRINITY_DN28093_c0_g1	891.493517891549	1.83491680828216	0.220320295681825	8.32840570862365	8.19382938482429E-17	2.55611851461366E-15	260	679	282	1758	1643	1311	344.966462618376	472.670388139192	350.735467018104	1487.73495863418	1369.67832965367	1323.17550128577	100	DOWN_Resistente_UP_Susceptible
TRINITY_DN3324_c0_g1	161.584202663657	2.8101744045412	0.337446949711351	8.32775168643544	8.23921045443878E-17	2.56733797760312E-15	23	77	28	343	321	290	30.5162640008564	53.6017965931043	34.8247981436415	290.269107401321	267.599965805738	292.69328403728	100	DOWN_Resistente_UP_Susceptible
TRINITY_DN9041_c0_g1	388.773134464432	2.30086948429278	0.27630760062009	8.32720301261768	8.2774727679074E-17	2.57631615316205E-15	96	218	91	919	759	525	127.372232351401	151.755735809048	113.180593966835	777.718104086922	632.736367746278	529.875772826111	100	DOWN_Resistente_UP_Susceptible
TRINITY_DN5903_c0_g1	521.49822469178	2.06862900835983	0.248485606550689	8.32494500214782	8.43679036203154E-17	2.62290865702155E-15	140	308	162	1226	913	722	185.751172179126	214.407186372417	201.486332116783	1037.52164919539	761.117659752769	728.705348534194	100	DOWN_Resistente_UP_Susceptible
TRINITY_DN4865_c0_g1	669.620876749703	2.36701978063804	0.28434485691613	8.32446841595667	8.47080116778388E-17	2.63048284555385E-15	141	404	146	1492	1156	1131	187.07796626612	281.235400306677	181.586447463274	1262.62830391478	963.693334801973	1141.50380774539	100	DOWN_Resistente_UP_Susceptible
TRINITY_DN7608_c0_g1	172.179671934597	-2.52639602787543	0.303547115189168	-8.32291233043347	8.58279287108085E-17	2.66222807315153E-15	241	380	238	45	71	55	319.757374965495	264.528346823112	296.010784220953	38.0819528660625	59.1887774835122	55.5107952484497	100	UP_Resistente_DOWN_Susceptible
TRINITY_DN85729_c0_g1	133.145296184509	10.4326445011208	1.25374915770437	8.32115773479208	8.71082341610076E-17	2.69887045954531E-15	0	0	0	374	236	283	0	0	0	316.503341597942	196.740161776181	285.628273732932	100	DOWN_Resistente_UP_Susceptible
TRINITY_DN11898_c0_g3	101.62133389397	-10.2730713878128	1.23461301953843	-8.32088373055829	8.73098644558535E-17	2.70204705378984E-15	142	289	177	0	0	0	188.404760353113	201.180769031261	220.142473979448	0	0	0	100	UP_Resistente_DOWN_Susceptible
TRINITY_DN110_c0_g1	359.099822373521	-1.70144433825134	0.20453850059419	-8.31845512364955	8.91172293467762E-17	2.75485403417217E-15	413	736	473	222	200	150	547.965957928421	512.349640162659	588.290340069373	187.870967472575	166.728950657781	151.393077950317	100	UP_Resistente_DOWN_Susceptible
TRINITY_DN8132_c0_g1	97.9223482797527	-7.75380088836053	0.93213608235662	-8.31831428385158	8.92231665100138E-17	2.75500524903231E-15	130	281	174	0	0	3	172.483231309188	195.611751203406	216.411245606915	0	0	3.02786155900635	100	UP_Resistente_DOWN_Susceptible
TRINITY_DN23358_c0_g1	3762.76807744906	4.53596858220928	0.545433582775987	8.31626200778369	9.07810145554392E-17	2.79993706092087E-15	187	219	429	5320	8294	10132	248.110494267832	152.45186303753	533.565657272222	4502.13309438784	6914.24958377817	10226.0977719508	100	DOWN_Resistente_UP_Susceptible
TRINITY_DN4747_c0_g1	645.843430247191	2.06105258982311	0.247866829962654	8.31516096822495	9.16278189888672E-17	2.82286156466832E-15	173	393	197	1521	1110	906	229.53537704992	273.578000793376	245.017329796335	1287.17000687291	925.345676150684	914.414190819917	100	DOWN_Resistente_UP_Susceptible
TRINITY_DN2263_c0_g1	136.667223933629	-2.97068681929576	0.357364897354274	-8.31275494960202	9.35054790625961E-17	2.87745698266556E-15	203	309	195	25	39	39	269.339199659732	215.103313600899	242.529844214646	21.1566404811459	32.5121453782673	39.3622002670825	100	UP_Resistente_DOWN_Susceptible
TRINITY_DN3177_c0_g1	2612.2964174736	1.06771638229579	0.128466721385502	8.31122932679032	9.47156815863982E-17	2.91141269273184E-15	1238	2457	1374	4413	4022	3492	1642.57107969827	1710.38460037996	1708.90259462012	3734.57017773187	3352.91919772797	3524.43085468339	100	DOWN_Resistente_UP_Susceptible
TRINITY_DN3010_c0_g1	274.071557312487	1.68521445008137	0.202832189545691	8.30841718888877	9.6987024369186E-17	2.97787299484894E-15	94	196	103	524	464	421	124.718644177413	136.440936782447	128.105507456967	443.443184484817	386.811165526051	424.909905447224	100	DOWN_Resistente_UP_Susceptible
TRINITY_DN1831_c0_g1	456.696782543804	2.45745441750836	0.295897088398262	8.30509833946306	9.97368077543888E-17	3.05885721419956E-15	93	253	97	1115	846	665	123.391850090419	176.120188805914	120.643050711901	943.586165459105	705.263461282413	671.175978913074	100	DOWN_Resistente_UP_Susceptible
TRINITY_DN5663_c0_g1	98.9208346533346	-3.18861814036565	0.38411410711581	-8.30122633169598	1.03042177277766E-16	3.15667973424527E-15	119	277	148	16	30	20	157.888496352257	192.827242289479	184.073933044962	13.5402499079333	25.0093425986671	20.185743726709	100	UP_Resistente_DOWN_Susceptible
TRINITY_DN1162_c0_g1	562.097049602403	1.89850579902705	0.228732723304017	8.30010578112023	1.04018736634548E-16	3.18302003854203E-15	162	402	174	1180	1020	805	214.940642092988	279.843145849713	216.411245606915	998.593430710084	850.317648354682	812.476185000036	100	DOWN_Resistente_UP_Susceptible
TRINITY_DN20629_c0_g1	2034.29662994378	-3.83451565699356	0.462026099832093	-8.29934858309322	1.04683795681428E-16	3.19977992068848E-15	3157	3670	3749	157	451	288	4188.68893263929	2554.78692852848	4662.79172287543	132.863702221596	375.973783733296	290.674709664609	100	UP_Resistente_DOWN_Susceptible
TRINITY_DN2622_c0_g1	1128.50674325641	2.20098631795067	0.265260275000969	8.29745923298402	1.06361580457811E-16	3.24742272248849E-15	285	744	250	2348	2160	1760	378.13631479322	517.918657990514	310.935697711085	1987.03167398922	1800.67266710403	1776.34544795039	100	DOWN_Resistente_UP_Susceptible
TRINITY_DN5246_c0_g1	501.572325140733	2.66110240113034	0.320800929700512	8.2951829460552	1.08418220186771E-16	3.30651316934264E-15	113	239	75	1220	908	803	149.927731830294	166.374407607168	93.2807093133254	1032.44405547992	756.949435986325	810.457610627366	100	DOWN_Resistente_UP_Susceptible
TRINITY_DN3460_c0_g1	572.819557531494	2.14369550170376	0.258439067068099	8.29478114908567	1.08785296154712E-16	3.3140012286684E-15	158	366	135	959	1220	967	209.633465745013	254.782565624366	167.905276763986	811.568728856755	1017.04659901246	975.980709186379	100	DOWN_Resistente_UP_Susceptible
TRINITY_DN4028_c0_g1	352.696213917838	2.42761186578793	0.292701316804648	8.29381942073102	1.09668901995762E-16	3.33719041619916E-15	74	207	70	764	662	583	98.1827624375379	144.098336295748	87.0619953591037	646.546933103817	551.872826677254	588.414429633567	100	DOWN_Resistente_UP_Susceptible
TRINITY_DN53004_c0_g1	12697.5296723544	-1.81716341638824	0.219216121446265	-8.28936943323149	1.13850415062928E-16	3.46057030846236E-15	14642	25182	18000	5784	6302	6631	19426.9190217626	17529.8758676305	22387.3702351981	4894.80034171791	5253.62923522667	6692.58333259036	100	UP_Resistente_DOWN_Susceptible
TRINITY_DN73493_c0_g1	300.610109838719	-4.57727143722016	0.552361778493524	-8.28672731430461	1.16407103974755E-16	3.53434263905533E-15	402	755	540	13	20	45	533.37122297149	525.576057503815	671.621107055943	11.0014530501958	16.6728950657781	45.4179233850952	100	UP_Resistente_DOWN_Susceptible
TRINITY_DN3360_c0_g1	302.951345947349	1.83703757285905	0.221756533442134	8.28402908516069	1.19076508149709E-16	3.61136929332794E-15	96	203	103	624	571	413	127.372232351401	141.31382738182	128.105507456967	528.069746409401	476.011154127964	416.83560795654	100	DOWN_Resistente_UP_Susceptible
TRINITY_DN38882_c0_g1	196.672558650216	3.0090722329805	0.363296602005715	8.28268752409955	1.20426112692378E-16	3.64824218061965E-15	32	70	31	506	291	376	42.4574107838002	48.7289059937312	38.5560265161745	428.210403338392	242.590623207071	379.491982062129	100	DOWN_Resistente_UP_Susceptible
TRINITY_DN9934_c1_g2	95.5130436491452	4.53200614147158	0.547209686782056	8.28202835392532	1.21094749806918E-16	3.66442658544463E-15	2	12	10	227	171	213	2.65358817398751	8.35352674178248	12.4374279084434	192.102295568804	142.553252812403	214.978170689451	100	DOWN_Resistente_UP_Susceptible
TRINITY_DN13469_c0_g1	91.6200676569826	6.00766126416274	0.725445057973236	8.28134563483976	1.21791133017299E-16	3.68141379347744E-15	1	7	1	207	151	239	1.32679408699376	4.87289059937312	1.24374279084434	175.176983183888	125.880357746625	241.219637534172	100	DOWN_Resistente_UP_Susceptible
TRINITY_DN72908_c0_g1	250.655205250758	8.70191859768086	1.0508726876018	8.28065920862362	1.22495278196735E-16	3.69859774090142E-15	0	4	0	622	231	775	0	2.78450891392749	0	526.377215170909	192.571938009737	782.197569409973	100	DOWN_Resistente_UP_Susceptible
TRINITY_DN31682_c0_g1	5686.6015736547	2.33387407704545	0.282045480711925	8.27481465455289	1.28655588110722E-16	3.8803037719456E-15	1054	3536	1435	12487	10287	9246	1398.44096769142	2461.50587991191	1784.77090486163	10567.3187875227	8575.70357708296	9331.86932485756	100	DOWN_Resistente_UP_Susceptible
TRINITY_DN14240_c0_g2	4332.73602583085	2.19765395503896	0.265592708087373	8.27452670242734	1.28966867881478E-16	3.88539409147902E-15	1051	2929	978	8123	8325	7463	1394.46058543044	2038.95665222341	1216.38044944576	6874.21562513391	6940.09257113013	7532.31027162146	100	DOWN_Resistente_UP_Susceptible
TRINITY_DN1991_c0_g1	623.537386687029	1.98257105936105	0.239609811159445	8.27416477550569	1.29359168733095E-16	3.89291140784529E-15	203	385	175	1410	1066	896	269.339199659732	268.008982965521	217.654988397759	1193.23452313663	888.665307005972	904.321318956562	100	DOWN_Resistente_UP_Susceptible
TRINITY_DN11015_c0_g3	163.601337985793	4.02970501315359	0.487051363620466	8.27367566163664	1.29891200471629E-16	3.90461254780481E-15	23	24	8	299	332	391	30.5162640008564	16.707053483565	9.94994232675471	253.033420154504	276.770058091916	394.631289857161	100	DOWN_Resistente_UP_Susceptible
TRINITY_DN27216_c0_g1	2330.76326772713	-7.90060788537638	0.954960812667426	-8.27322732050979	1.30380776714341E-16	3.9150130805248E-15	2474	7011	4634	41	28	0	3282.48857122255	4880.54799888642	5763.50409277267	34.6968903890792	23.3420530920893	0	100	UP_Resistente_DOWN_Susceptible
TRINITY_DN845_c0_g2	774.851778031387	-5.12516424617297	0.619783382969609	-8.269283086643	1.34766928035656E-16	4.04226654883627E-15	902	2461	1294	12	66	64	1196.76826646837	1713.16910929389	1609.40317135258	10.15518743095	55.0205537170677	64.5943799254687	100	UP_Resistente_DOWN_Susceptible
TRINITY_DN21991_c0_g1	103.191013638409	-2.81014082850649	0.339957546873308	-8.26615221327545	1.38351886826754E-16	4.1452353783862E-15	151	239	141	25	38	24	200.345907136057	166.374407607168	175.367733509052	21.1566404811459	31.6785006249784	24.2228924720508	100	UP_Resistente_DOWN_Susceptible
TRINITY_DN63594_c2_g1	1959.47315039602	-4.04306149707899	0.48914952791758	-8.26549197398027	1.39119803447942E-16	4.16366788255559E-15	2175	4655	3986	164	182	379	2885.77713921142	3240.47224858312	4957.55876430554	138.787561556317	151.723345098581	382.519843621135	100	UP_Resistente_DOWN_Susceptible
TRINITY_DN8400_c0_g1	145.236057540723	10.5578571520189	1.27737569175873	8.26527169738336	1.39376938321975E-16	4.16678971858406E-15	0	0	0	392	220	353	0	0	0	331.736122744367	183.401845723559	356.278376776413	100	DOWN_Resistente_UP_Susceptible
TRINITY_DN7139_c0_g1	289.588817771236	1.92371450398614	0.232751488871534	8.26510074463118	1.39576819025361E-16	4.16819492960184E-15	95	190	83	600	533	420	126.045438264407	132.264173411556	103.23065164008	507.759371547501	444.332653502986	423.900618260889	100	DOWN_Resistente_UP_Susceptible
TRINITY_DN4063_c0_g1	1066.0099505672	2.02030267413872	0.244617598956173	8.25902421886125	1.46868130348657E-16	4.38113738944872E-15	299	693	309	2449	1954	1418	396.711432011133	482.416169337938	384.316522370901	2072.50450153305	1628.94184792652	1431.16923022367	100	DOWN_Resistente_UP_Susceptible
TRINITY_DN3270_c0_g1	805.604656817587	1.53846172759247	0.186317373720902	8.257210247591	1.49116628826068E-16	4.44334960103032E-15	301	609	333	1621	1351	1088	399.36502018512	423.941482145461	414.166349351165	1371.7965687975	1126.25406169331	1098.10445873297	100	DOWN_Resistente_UP_Susceptible
TRINITY_DN9710_c0_g1	1398.10267671098	-3.0429592028438	0.368553601875694	-8.25649020212298	1.5001853729174E-16	4.46534434416955E-15	2648	2563	1756	431	383	221	3513.35074235946	1784.17408659904	2184.01234072266	364.740481894955	319.28594050965	223.052468180134	100	UP_Resistente_DOWN_Susceptible
TRINITY_DN56352_c0_g1	55036.7766530101	3.68274888696221	0.446081019761304	8.25578476513714	1.50907362686143E-16	4.48690211956128E-15	6290	6757	8691	71271	131177	135435	8345.53480719072	4703.73168285202	10809.3685952282	60314.1969492699	109355.017802179	136692.810081342	100	DOWN_Resistente_UP_Susceptible
TRINITY_DN975_c0_g1	1279.27561217948	1.85476748745448	0.224706295946688	8.25418566774171	1.52941437496118E-16	4.54242733478394E-15	435	891	373	2629	2496	1693	577.155427842284	620.249360577349	463.916060984939	2224.8323129973	2080.7773042091	1708.72320646592	100	DOWN_Resistente_UP_Susceptible
TRINITY_DN3430_c0_g1	1654.36521810403	1.79137416082264	0.217032408521247	8.25394775383172	1.53246368475229E-16	4.54653126928957E-15	525	1235	536	3441	3079	2204	696.566895671722	859.717127175114	666.646135892566	2911.99999582492	2566.79219537654	2224.46895868333	100	DOWN_Resistente_UP_Susceptible
TRINITY_DN2374_c0_g1	1663.46226643589	1.10476415131923	0.133850244412538	8.25373279046288	1.53522399478088E-16	4.54976980627181E-15	795	1520	848	2756	2542	2340	1054.80129916004	1058.11338729245	1054.693886636	2332.30804664152	2119.12496286039	2361.73201602495	100	DOWN_Resistente_UP_Susceptible
TRINITY_DN9059_c0_g1	216.758338282158	4.67016463929012	0.566114819107702	8.24950077556906	1.59057576532991E-16	4.70869144861238E-15	19	27	4	604	347	447	25.2090876528814	18.7954351690106	4.97497116337736	511.144434024484	289.27472939125	451.151372291946	100	DOWN_Resistente_UP_Susceptible
TRINITY_DN51727_c0_g1	975.696661432617	-5.60371289506457	0.67940295105394	-8.24799610653984	1.61072616247412E-16	4.7631723231949E-15	1251	1557	2406	74	12	45	1659.81940282919	1083.87009474628	2992.44515477148	62.6236558241917	10.0037370394668	45.4179233850952	100	UP_Resistente_DOWN_Susceptible
TRINITY_DN10349_c0_g1	2799.94897298088	-4.33883642530948	0.526059332536592	-8.24780810253503	1.61326151744893E-16	4.76550111302765E-15	3360	7656	5002	565	150	186	4458.02813229902	5329.55006125722	6221.20143980339	478.140074873896	125.046712993336	187.727416658394	100	UP_Resistente_DOWN_Susceptible
TRINITY_DN12620_c0_g1	166.884207182556	-3.89687831472172	0.472523044696404	-8.24695929322445	1.62475732599317E-16	4.79426498844196E-15	259	307	306	18	19	32	343.639668531383	213.711059143935	380.585293998368	15.232781146425	15.8392503124892	32.2971899627344	100	UP_Resistente_DOWN_Susceptible
TRINITY_DN7069_c0_g1	189.746353994586	-2.44551823998264	0.29674968228559	-8.24101384421731	1.70757467276082E-16	5.0331917246296E-15	269	408	258	53	77	67	356.90760940132	284.019909220604	320.88564003784	44.8520778200292	64.1906460032456	67.6222414844751	100	UP_Resistente_DOWN_Susceptible
TRINITY_DN4589_c0_g1	271.566810773757	-10.728628643806	1.30207494032246	-8.23963990978045	1.72729717743966E-16	5.08582694847649E-15	565	880	214	0	0	1	749.638659151472	612.591961064049	266.160957240689	0	0	1.00928718633545	100	UP_Resistente_DOWN_Susceptible
TRINITY_DN46670_c0_g1	364.494775576458	-9.2883816796555	1.12734107510645	-8.23919387376039	1.73374807813516E-16	5.09931406152697E-15	237	575	1181	4	0	0	314.45019861752	400.273156377077	1468.86023598716	3.38506247698334	0	0	100	UP_Resistente_DOWN_Susceptible
TRINITY_DN7322_c0_g1	135.494077612706	-3.34309754806214	0.405814530692191	-8.23799370209803	1.75122401583433E-16	5.14516409393568E-15	206	397	153	19	38	25	273.319581920714	276.362509707304	190.292646999184	16.0790467656708	31.6785006249784	25.2321796583862	100	UP_Resistente_DOWN_Susceptible
TRINITY_DN5151_c0_g2	1333.43375815597	1.60845238101045	0.195254864686146	8.2377070788781	1.75542321607317E-16	5.15194983705436E-15	501	1033	475	2704	2291	1811	664.723837583872	719.099427021775	590.777825651061	2288.30223444074	1909.88012978488	1827.8190944535	100	DOWN_Resistente_UP_Susceptible
TRINITY_DN5949_c0_g1	313.498091930096	2.09050347550505	0.253867961888614	8.23460928253039	1.80144602284394E-16	5.28133610890754E-15	81	198	89	633	516	554	107.470321046494	137.833191239411	110.693108385146	535.686136982613	430.160692697074	559.145101229839	100	DOWN_Resistente_UP_Susceptible
TRINITY_DN66308_c0_g1	8249.87622729034	-4.29690121803093	0.521902370066674	-8.23315137940837	1.82351521429866E-16	5.34029455616036E-15	14223	10552	16793	1084	508	1046	18870.9922993122	7345.53451494073	20886.172686649	917.351931262484	423.491534670763	1055.71439690688	100	UP_Resistente_DOWN_Susceptible
TRINITY_DN12152_c0_g1	639.176411504282	1.2447350858355	0.151219099474662	8.23133513001819	1.8513820810204E-16	5.4160871715688E-15	270	543	323	1050	1081	899	358.234403488314	377.997085065657	401.728921442722	888.578900208126	901.169978305305	907.349180515569	100	DOWN_Resistente_UP_Susceptible
TRINITY_DN13069_c0_g1	324.192659984252	2.25630243681021	0.27418220861987	8.22920804441538	1.8845522284668E-16	5.50721505993004E-15	80	198	73	718	606	493	106.1435269595	137.833191239411	90.7932237316368	607.618714618509	505.188720493076	497.578582863376	100	DOWN_Resistente_UP_Susceptible
TRINITY_DN34823_c0_g1	145.07423452777	-7.3231634320701	0.890277017937605	-8.22571321568513	1.94032770228741E-16	5.66413648852957E-15	128	718	157	0	3	3	169.829643135201	499.819350049985	195.267618162561	0	2.50093425986671	3.02786155900635	100	UP_Resistente_DOWN_Susceptible
TRINITY_DN44518_c0_g1	138.565455750473	-3.36468624874204	0.409083171780517	-8.2249441699041	1.95281798485704E-16	5.69450078685853E-15	157	387	225	17	35	30	208.30667165802	269.401237422485	279.842127939976	14.3865155271792	29.1775663651116	30.2786155900635	100	UP_Resistente_DOWN_Susceptible
TRINITY_DN3655_c0_g2	417.065514949956	3.15933565386291	0.3841743433772	8.22370287950472	1.97314553624702E-16	5.74762959890757E-15	46	183	49	951	874	713	61.0325280017127	127.391282812183	60.9433967513726	804.798603902788	728.605514374502	719.621763857175	100	DOWN_Resistente_UP_Susceptible
TRINITY_DN4414_c0_g1	23911.4938236873	-3.5611469771312	0.433414340252485	-8.21649550187163	2.09536325535603E-16	6.09712691112938E-15	25455	66818	41790	6209	2239	4047	33773.543484426	46513.8291527018	51976.0112293849	5254.46322989738	1866.53060261386	4084.58524309956	100	UP_Resistente_DOWN_Susceptible
TRINITY_DN50513_c0_g1	141.41450375112	-4.93866764353482	0.601292885328407	-8.21341440093288	2.14986000102408E-16	6.24903336118566E-15	234	271	259	6	6	17	310.469816356539	188.650478918588	322.129382828684	5.07759371547501	5.00186851973342	17.1578821677026	100	UP_Resistente_DOWN_Susceptible
TRINITY_DN10634_c0_g1	1189.79447287286	2.79854762563331	0.340760679905784	8.21264832083053	2.16362544167373E-16	6.28234799438063E-15	226	552	170	3146	2322	1630	299.855463660589	384.262230121994	211.436274443538	2662.35163814739	1935.72311713684	1645.13811372678	100	DOWN_Resistente_UP_Susceptible
TRINITY_DN1780_c0_g1	113.048101528581	-2.43828327470453	0.296925739573021	-8.21176122424005	2.17967397227164E-16	6.32032960833126E-15	143	248	169	40	39	39	189.731554440107	172.639552663505	210.192531652693	33.8506247698334	32.5121453782673	39.3622002670825	100	UP_Resistente_DOWN_Susceptible
TRINITY_DN4016_c0_g1	353.00680702726	-1.61114941459024	0.196202421503445	-8.21166936801515	2.18134243955244E-16	6.32032960833126E-15	369	806	438	190	227	171	489.587018100696	561.07854615639	544.759342389821	160.790467656709	189.237358996581	172.588108863362	100	UP_Resistente_DOWN_Susceptible
TRINITY_DN16533_c0_g1	71.2957611422568	-6.87918877157252	0.83785470875394	-8.2104793345415	2.20307223735794E-16	6.37651428360555E-15	102	218	110	1	0	3	135.332996873363	151.755735809048	136.811706992877	0.846265619245834	0	3.02786155900635	100	UP_Resistente_DOWN_Susceptible
TRINITY_DN4320_c0_g1	197.019139453661	2.34174536608198	0.285288924738861	8.2083290412535	2.24287867353714E-16	6.48484486044434E-15	45	113	44	432	358	322	59.705733914719	78.6623768184517	54.7246827971509	365.5867475142	298.444821677428	324.990474000015	100	DOWN_Resistente_UP_Susceptible
TRINITY_DN15362_c0_g1	272.408263071524	-4.41529576453357	0.537961489574268	-8.20745694645866	2.25922431668808E-16	6.52518548670557E-15	473	845	278	18	51	15	627.573603148046	588.227508067183	345.760495854726	15.232781146425	42.5158824177341	15.1393077950317	100	UP_Resistente_DOWN_Susceptible
TRINITY_DN44650_c0_g1	378.25084754696	1.93959434186772	0.236325547026522	8.20729864490716	2.26220392410591E-16	6.52687724769817E-15	135	231	104	790	688	553	179.117201744157	160.805389779313	129.349250247811	668.549839204209	573.547590262766	558.135814043503	100	DOWN_Resistente_UP_Susceptible
TRINITY_DN1813_c0_g1	1797.19587399767	1.73621560505179	0.211598294543644	8.20524385036418	2.30123326818634E-16	6.6324656508563E-15	667	1262	583	2847	3200	3188	884.971656024835	878.512562344124	725.10204706225	2409.31821799289	2667.66321052449	3217.60755003741	100	DOWN_Resistente_UP_Susceptible
TRINITY_DN78950_c0_g1	1866.52557563278	-5.54817013943105	0.676188072260019	-8.20506951695767	2.30457499082359E-16	6.63508311771967E-15	2725	2375	4580	160	88	25	3615.51388705798	1653.30216764445	5696.34198206707	135.402499079333	73.3607382894236	25.2321796583862	100	UP_Resistente_DOWN_Susceptible
TRINITY_DN13570_c0_g1	2277.88183870811	-8.31265797328983	1.01314744611088	-8.20478599161375	2.31001998598429E-16	6.64374418964784E-15	3119	5993	4273	8	43	0	4138.27075733352	4171.89048029187	5314.51294527786	6.77012495396667	35.8467243914229	0	100	UP_Resistente_DOWN_Susceptible
TRINITY_DN11592_c0_g3	106.151109247084	-10.3369735988542	1.25998493958596	-8.20404536124931	2.32430341054698E-16	6.67778003040711E-15	119	329	201	0	0	0	157.888496352257	229.025858170536	249.992300959712	0	0	0	100	UP_Resistente_DOWN_Susceptible
TRINITY_DN7419_c0_g1	310.776061776989	-2.63368164120861	0.321072634250157	-8.20275962590021	2.34930649703275E-16	6.742509646484E-15	433	608	489	74	119	96	574.501839668296	423.245354916979	608.190224722882	62.6236558241917	99.2037256413796	96.8915698882031	100	UP_Resistente_DOWN_Susceptible
TRINITY_DN35837_c0_g1	713.307975338217	-3.59622986973582	0.438433902836657	-8.2024447618405	2.35546981179669E-16	6.75308984423099E-15	780	1898	1284	71	200	99	1034.89938785513	1321.2494796586	1596.96574344413	60.0848589664542	166.728950657781	99.9194314472095	100	UP_Resistente_DOWN_Susceptible
TRINITY_DN5402_c0_g1	132.731066861383	-3.22849510980883	0.393666018245498	-8.20110184820544	2.38193616006575E-16	6.82179510548243E-15	203	298	195	19	32	34	269.339199659732	207.445914087598	242.529844214646	16.0790467656708	26.6766321052449	34.3157643354053	100	UP_Resistente_DOWN_Susceptible
TRINITY_DN148_c0_g2	185.559729695138	-3.3213128784591	0.4049948601396	-8.20087661683968	2.3864036689938E-16	6.82741826181699E-15	238	465	300	57	40	19	315.776992704514	323.699161244071	373.122837253302	48.2371402970126	33.3457901315562	19.1764565403735	100	UP_Resistente_DOWN_Susceptible
TRINITY_DN7445_c0_g1	202.54973609834	-4.31771561881218	0.526546168033254	-8.20007034699282	2.40246400244184E-16	6.86616153318414E-15	257	454	402	29	9	26	340.986080357395	316.041761730771	499.984601919424	24.5417029581292	7.50280277960014	26.2414668447217	100	UP_Resistente_DOWN_Susceptible
TRINITY_DN10113_c0_g1	862.994860024883	2.10783692340461	0.257068114264507	8.1995269208525	2.41334872987534E-16	6.89004744712576E-15	280	469	223	1956	1713	1109	371.502344358251	326.483670157999	277.354642358288	1655.29555124485	1428.03346238389	1119.29948964601	100	DOWN_Resistente_UP_Susceptible
TRINITY_DN6084_c0_g1	143.236862187578	-2.34198780302211	0.285803766771719	-8.19439096088869	2.51865170945085E-16	7.18316306047881E-15	164	315	226	52	60	47	217.594230266976	219.28007697179	281.085870730821	44.0058122007834	50.0186851973342	47.4364977577661	100	UP_Resistente_DOWN_Susceptible
TRINITY_DN6136_c0_g1	382.737893753477	2.34672000826571	0.286421181892523	8.19324881197614	2.54267786528986E-16	7.2441078366905E-15	91	218	83	914	703	556	120.738261916432	151.755735809048	103.23065164008	773.486775990693	586.0522615621	561.16367560251	100	DOWN_Resistente_UP_Susceptible
TRINITY_DN17907_c0_g1	246.490408217719	2.46725688843797	0.301159911403937	8.19251432548311	2.55824767476468E-16	7.28085833532974E-15	46	135	56	573	481	365	61.0325280017127	93.9771758450529	69.649596287283	484.910199827863	400.983126331963	368.389823012439	100	DOWN_Resistente_UP_Susceptible
TRINITY_DN61592_c0_g1	9932.27123155012	-2.68297669400531	0.327513129279317	-8.19196683781539	2.5699145394405E-16	7.30643586213194E-15	14292	23460	13082	2120	4483	2475	18962.5410913148	16331.1447801848	16270.6431898256	1794.08311280117	3737.22942899416	2497.98578618024	100	UP_Resistente_DOWN_Susceptible
TRINITY_DN4334_c0_g2	201.147391310548	-7.62407823432056	0.930696730004026	-8.1917965203204	2.57355465899969E-16	7.30916331016942E-15	202	697	360	7	0	0	268.012405572739	485.200678251866	447.747404703962	5.92385933472084	0	0	100	UP_Resistente_DOWN_Susceptible
TRINITY_DN3207_c0_g1	57143.191045711	-2.4135321670687	0.294680518597125	-8.19033500605575	2.60500060006892E-16	7.39077433515911E-15	65739	142423	82259	14254	26581	19778	87222.1164848825	99144.5282620739	102309.038232065	12062.6701367301	22159.1111871724	19961.6819713425	100	UP_Resistente_DOWN_Susceptible
TRINITY_DN48154_c0_g1	7040.41861071124	-4.02738307864502	0.491889698396553	-8.18757353889167	2.66545366066119E-16	7.54658297590108E-15	8384	13477	15515	1108	1340	382	11123.8416253556	9381.70665825021	19296.6693999499	937.662306124384	1117.08396940713	385.547705180142	100	UP_Resistente_DOWN_Susceptible
TRINITY_DN6605_c0_g1	602.186030198086	1.51564666507845	0.185112673195219	8.18769800531195	2.66269936681231E-16	7.54658297590108E-15	243	480	224	1137	1000	874	322.410963139483	334.141069671299	278.598385149132	962.204009082513	833.644753288904	882.117000857182	100	DOWN_Resistente_UP_Susceptible
TRINITY_DN47717_c1_g1	1298.91175194888	-3.23922196269769	0.395727353958267	-8.1854891512991	2.7119981886695E-16	7.67039736660517E-15	1942	2631	2122	174	429	239	2576.63411694187	1831.51073813581	2639.22220217169	147.250217748775	357.63359916094	241.219637534172	100	UP_Resistente_DOWN_Susceptible
TRINITY_DN7085_c1_g1	697.713160218157	10.0468588082155	1.22811199306012	8.1807350347434	2.82117638509054E-16	7.97091959994752E-15	0	2	2	2815	2025	111	0	1.39225445696375	2.48748558168868	2382.23771817702	1688.13062541003	112.030877683235	100	DOWN_Resistente_UP_Susceptible
TRINITY_DN4061_c0_g1	436.132039780874	-1.96687009117794	0.240440753075341	-8.1802692181788	2.83210407416462E-16	7.99351113686317E-15	554	877	594	181	254	166	735.043924194541	610.503579378603	738.783217761538	153.174077083496	211.745767335382	167.541672931685	100	UP_Resistente_DOWN_Susceptible
TRINITY_DN57951_c0_g1	5613.20211647172	-4.02824656785936	0.492484979982807	-8.17943030059513	2.85188974965889E-16	8.04103143996376E-15	6488	10905	12490	398	737	985	8608.24003641549	7591.26742659483	15534.3474576458	336.813716459842	614.396183173922	994.147878540417	100	UP_Resistente_DOWN_Susceptible
TRINITY_DN4365_c0_g1	405.616592878582	-2.35957004641358	0.288525970749886	-8.17801614281374	2.88555119083525E-16	8.12753648947552E-15	400	1156	564	174	171	106	530.717634797502	804.723076125046	701.470934036207	147.250217748775	142.553252812403	106.984441751558	100	UP_Resistente_DOWN_Susceptible
TRINITY_DN6487_c0_g1	87.8242727012548	-4.30095299507308	0.525991011166975	-8.17685645526698	2.91344743959046E-16	8.19764132512218E-15	154	171	143	8	7	13	204.326289397038	119.0377560704	177.855219090741	6.77012495396667	5.83551327302233	13.1207334223608	100	UP_Resistente_DOWN_Susceptible
TRINITY_DN22879_c0_g1	97.7469885216465	-2.78732420335578	0.340899915771748	-8.17637105320393	2.92520253505718E-16	8.22223166168392E-15	131	243	136	34	22	27	173.810025396182	169.158916521095	169.14901955483	28.7730310543584	18.3401845723559	27.2507540310571	100	UP_Resistente_DOWN_Susceptible
TRINITY_DN51909_c0_g1	3623.77844090674	-4.49526387035948	0.549884141636174	-8.17492909867135	2.96039909204099E-16	8.31259333105022E-15	4326	8436	7403	646	156	244	5739.71122033499	5872.52929947309	9207.42788062064	546.687590032809	130.048581513069	246.26607346585	100	UP_Resistente_DOWN_Susceptible
TRINITY_DN2741_c0_g1	943.854153861196	1.71350938725954	0.209618575890297	8.17441574527392	2.97302998288296E-16	8.33947144889957E-15	330	740	296	1802	1729	1363	437.842048707939	515.134149076586	368.147866089924	1524.97064588099	1441.37177843652	1375.65843497522	100	DOWN_Resistente_UP_Susceptible
TRINITY_DN12226_c0_g1	235.891335795135	-3.5684712618439	0.43656158763089	-8.17403858458803	2.98234373186492E-16	8.35699916231212E-15	392	522	339	22	53	47	520.103282101552	363.378413267538	421.628806096231	18.6178436234084	44.1831719243119	47.4364977577661	100	UP_Resistente_DOWN_Susceptible
TRINITY_DN18421_c0_g1	383.596856109401	-4.62253183835597	0.565949501171187	-8.16774611301894	3.14204287203994E-16	8.79546190001734E-15	624	712	714	48	12	39	827.919510284103	495.642586679094	888.032352662858	40.6207497238	10.0037370394668	39.3622002670825	100	UP_Resistente_DOWN_Susceptible
TRINITY_DN66755_c0_g1	4544.91841838323	-3.1021515572583	0.379814156615423	-8.16755116476437	3.14712285028101E-16	8.80064661670891E-15	5317	13586	6362	622	1500	1058	7054.5641605458	9457.58452615473	7912.69163535169	526.377215170909	1250.46712993336	1067.82584314291	100	UP_Resistente_DOWN_Susceptible
TRINITY_DN44404_c1_g1	323.937253795994	-5.63552861263634	0.690039406797225	-8.16696634586899	3.16241072822622E-16	8.8343369369967E-15	291	823	761	31	7	6	386.097079315183	572.912709040582	946.488263832542	26.2342341966209	5.83551327302233	6.05572311801269	100	UP_Resistente_DOWN_Susceptible
TRINITY_DN16250_c0_g1	193.561418870786	10.0134380116788	1.22651809366298	8.16411764605429	3.23793219795001E-16	9.03605131802528E-15	0	1	0	565	464	293	0	0.696127228481874	0	478.140074873896	386.811165526051	295.721145596287	100	DOWN_Resistente_UP_Susceptible
TRINITY_DN1854_c0_g1	822.18466002106	1.77131115153128	0.216971616346015	8.16379202663307	3.24667704957278E-16	9.05119118165662E-15	269	603	273	1694	1555	1077	356.90760940132	419.76471877457	339.541781900505	1433.57395900244	1296.31759136425	1087.00229968328	100	DOWN_Resistente_UP_Susceptible
TRINITY_DN1193_c0_g1	178.990329692241	-2.39509531483246	0.293507310209553	-8.16025779093016	3.34310306627091E-16	9.30099031651799E-15	238	401	247	51	72	68	315.776992704514	279.147018621231	307.204469338552	43.1595465815375	60.0224222368011	68.6315286708105	100	UP_Resistente_DOWN_Susceptible
TRINITY_DN7068_c0_g1	3120.98260166007	-3.41163712949426	0.418073896538078	-8.16036867583654	3.34003529404043E-16	9.30099031651799E-15	4339	5876	5845	734	353	687	5756.9595434659	4090.44359455949	7269.67661248516	621.158964526442	294.276597910983	693.380297012454	100	UP_Resistente_DOWN_Susceptible
TRINITY_DN3759_c0_g1	558.599980087732	-4.08133728591129	0.500220481192508	-8.15907672589001	3.37595155276675E-16	9.38280520756223E-15	857	1371	863	32	125	55	1137.06253255365	954.390430248649	1073.35002849866	27.0804998158667	104.205594161113	55.5107952484497	100	UP_Resistente_DOWN_Susceptible
TRINITY_DN7391_c0_g1	97.0356166702641	-3.34321052306355	0.409866452772617	-8.15682889011235	3.43935097852612E-16	9.54927743681411E-15	113	230	177	17	27	15	149.927731830294	160.109262550831	220.142473979448	14.3865155271792	22.5084083388004	15.1393077950317	100	UP_Resistente_DOWN_Susceptible
TRINITY_DN3427_c0_g2	613.182147868588	1.58932815281003	0.194850444617532	8.15665653691315	3.44426029610016E-16	9.55317975312012E-15	206	482	247	1199	1027	884	273.319581920714	335.533324128263	307.204469338552	1014.67247747576	856.153161627704	892.209872720537	100	DOWN_Resistente_UP_Susceptible
TRINITY_DN15148_c0_g1	177.750566150371	-3.19821906591148	0.392298993635836	-8.15250387534853	3.56465523503489E-16	9.86703806936308E-15	195	511	279	25	51	41	258.724846963782	355.721013754237	347.004238645571	21.1566404811459	42.5158824177341	41.3807746397534	100	UP_Resistente_DOWN_Susceptible
TRINITY_DN2821_c0_g1	180.806504349655	-2.31350303373573	0.283774271724878	-8.15261728864095	3.56131269344931E-16	9.86703806936308E-15	213	397	277	63	87	55	282.60714052967	276.362509707304	344.516753063882	53.3147340124876	72.5270935361347	55.5107952484497	100	UP_Resistente_DOWN_Susceptible
TRINITY_DN13043_c0_g1	68.9982697090815	-6.84025082895996	0.839075074112863	-8.15213207970933	3.57563457559796E-16	9.88739114641767E-15	119	175	105	0	2	2	157.888496352257	121.822264984328	130.592993038656	0	1.66728950657781	2.0185743726709	100	UP_Resistente_DOWN_Susceptible
TRINITY_DN13878_c0_g1	92.8419352851881	-3.57358881586803	0.438416302170812	-8.15113123798878	3.60535590300526E-16	9.95947605830177E-15	163	235	108	21	18	10	216.267436179982	163.58989869324	134.324221411189	17.7715780041625	15.0056055592003	10.0928718633545	100	UP_Resistente_DOWN_Susceptible
TRINITY_DN1389_c0_g1	629.619525756064	-1.83600028438995	0.225252192792854	-8.15086531068031	3.61329382565487E-16	9.97130123041297E-15	710	1257	912	279	363	285	942.023801765566	875.031926201715	1134.29342525004	236.108107769588	302.613045443872	287.646848105603	100	UP_Resistente_DOWN_Susceptible
TRINITY_DN3221_c0_g1	90.2359717442639	-7.66327475442356	0.940271990420278	-8.15006171884187	3.6373858378338E-16	1.00276364882243E-14	150	222	149	3	0	0	199.019113049063	154.540244722976	185.317675835807	2.5387968577375	0	0	100	UP_Resistente_DOWN_Susceptible
TRINITY_DN1036_c0_g1	887.258015675952	-3.07984577869672	0.377934401843887	-8.14915436030856	3.66477915730633E-16	1.00827652597333E-14	876	2826	1311	138	261	227	1162.27162020653	1967.25554768977	1630.54679879693	116.784655455925	217.581280608404	229.108191298147	100	UP_Resistente_DOWN_Susceptible
TRINITY_DN62_c0_g1	575.744508608122	2.61703450057072	0.321137139558824	8.14927387148674	3.66115949965431E-16	1.00827652597333E-14	121	298	92	1404	1112	849	160.542084526244	207.445914087598	114.424336757679	1188.15692942115	927.012965657261	856.884821198796	100	DOWN_Resistente_UP_Susceptible
TRINITY_DN6154_c0_g1	3282.47349078425	-1.6754099327388	0.205682673583717	-8.14560557555602	3.77388402333915E-16	1.03724745863248E-14	3542	6855	4445	2033	2022	1277	4699.50465613188	4771.95215124324	5528.43670530309	1720.45800392678	1685.62969115016	1288.85973695037	100	UP_Resistente_DOWN_Susceptible
TRINITY_DN7055_c0_g1	237.026897837085	1.8415639410065	0.226085064820435	8.145447123936	3.77882945610783E-16	1.03756077664431E-14	80	163	72	458	421	371	106.1435269595	113.468738242545	89.5494809407924	387.589653614592	350.964441134629	374.445546130452	100	DOWN_Resistente_UP_Susceptible
TRINITY_DN8110_c0_g1	112.949840571435	-10.4244604271772	1.28041602481194	-8.1414635752534	3.90528032654341E-16	1.07120189238638E-14	235	288	133	0	0	0	311.796610443533	200.48464180278	165.417791182297	0	0	0	100	UP_Resistente_DOWN_Susceptible
TRINITY_DN5724_c0_g1	327.832964289795	2.54382829873057	0.31245890096182	8.14132127745468	3.90987363989669E-16	1.07138396775662E-14	61	170	70	818	636	454	80.9344393066191	118.341628841919	87.0619953591037	692.245276543092	530.198063091743	458.216382596294	100	DOWN_Resistente_UP_Susceptible
TRINITY_DN4622_c0_g1	552.301749256078	2.8637193186489	0.351833296009851	8.13942100172554	3.97172646696375E-16	1.08724018194545E-14	91	256	80	1474	1048	787	120.738261916432	178.20857049136	99.4994232675471	1247.39552276836	873.659701446771	794.309015645998	100	DOWN_Resistente_UP_Susceptible
TRINITY_DN7767_c0_g1	86.4514911459675	-7.60356802244363	0.934183858720367	-8.13926289933858	3.97691584614771E-16	1.08756881188784E-14	120	268	137	3	0	0	159.215290439251	186.562097233142	170.392762345674	2.5387968577375	0	0	100	UP_Resistente_DOWN_Susceptible
TRINITY_DN1556_c0_g1	352.036958259849	7.21313436925212	0.886539762021119	8.13627845953321	4.07613693536447E-16	1.11358590724161E-14	0	15	2	1359	727	340	0	10.4419084272281	2.48748558168868	1150.07497655509	606.059735641033	343.157643354053	100	DOWN_Resistente_UP_Susceptible
TRINITY_DN2464_c0_g1	202.620080413079	-1.97230059768343	0.242443876446344	-8.13508110245024	4.11662664978767E-16	1.12352177784245E-14	273	441	241	87	106	84	362.214785749295	306.992107760506	299.742012593486	73.6251088743876	88.3663438486238	84.7801236521777	100	UP_Resistente_DOWN_Susceptible
TRINITY_DN76239_c0_g1	152.949870481339	10.6323300676321	1.3070620741063	8.13452572625666	4.13554151456706E-16	1.12755539394671E-14	0	0	0	220	323	458	0	0	0	186.178436234084	269.267255312316	462.253531341636	100	DOWN_Resistente_UP_Susceptible
TRINITY_DN15229_c1_g1	917.165554870587	-4.74389417898081	0.583267712597035	-8.13330495846982	4.17741968827423E-16	1.1378356423656E-14	1350	1507	1982	142	53	33	1791.17201744157	1049.06373332218	2465.09821145348	120.169717932908	44.1831719243119	33.3064771490698	100	UP_Resistente_DOWN_Susceptible
TRINITY_DN4984_c3_g1	93.9880666186675	-10.1626093633881	1.24960871960723	-8.13263320264154	4.20064210318631E-16	1.14301903137101E-14	131	321	134	0	0	0	173.810025396182	223.456840342681	166.661533973141	0	0	0	100	UP_Resistente_DOWN_Susceptible
TRINITY_DN1911_c0_g1	1805.67874363854	1.3157182446116	0.161847589253707	8.1293657241266	4.31542489264535E-16	1.17308135292099E-14	796	1603	749	3041	3278	2402	1056.12809324703	1115.89194725644	931.56335034241	2573.49374812658	2732.68750128103	2424.30782157775	100	DOWN_Resistente_UP_Susceptible
TRINITY_DN45663_c0_g1	6888.91112625882	-4.06564464285085	0.500136475463995	-8.12907044837912	4.3259486089175E-16	1.17477080500135E-14	9437	10452	15443	1151	483	944	12520.9557989601	7275.92179209254	19207.1199190091	974.051727751955	402.650415838541	952.767103900664	100	UP_Resistente_DOWN_Susceptible
TRINITY_DN7634_c0_g1	367.268379879992	-1.91743681811499	0.235954311701243	-8.12630548808439	4.4257279620758E-16	1.20067137199997E-14	383	839	523	176	212	134	508.162135318608	584.050744696292	650.477479611589	148.942748987267	176.732687697248	135.24448296895	100	UP_Resistente_DOWN_Susceptible
TRINITY_DN6395_c0_g1	792.385132423535	3.37065425933043	0.414915231247309	8.12371782351216	4.52116214544882E-16	1.22534280214376E-14	68	284	104	2349	1330	1229	90.2219979155754	197.700132888852	129.349250247811	1987.87793960846	1108.74752187424	1240.41395200627	100	DOWN_Resistente_UP_Susceptible
TRINITY_DN8698_c0_g1	234.454643960323	-3.9309259849888	0.483987236214919	-8.12196209084165	4.58706621825092E-16	1.24196981569624E-14	209	821	379	21	51	26	277.299964181695	571.520454583618	471.378517730005	17.7715780041625	42.5158824177341	26.2414668447217	100	UP_Resistente_DOWN_Susceptible
TRINITY_DN25409_c0_g1	128.396040700668	3.48119856727451	0.428625126620693	8.12177903502879	4.59399175335989E-16	1.24261096384283E-14	19	36	10	212	308	269	25.2090876528814	25.0605802253475	12.4374279084434	179.408311280117	256.762584012982	271.498253124236	100	DOWN_Resistente_UP_Susceptible
TRINITY_DN2281_c0_g1	333.002592226595	2.32373334131937	0.286131526302365	8.1212069545381	4.61570171483535E-16	1.24724585981155E-14	94	183	64	685	709	491	124.718644177413	127.391282812183	79.5995386140377	579.691949183396	591.054130081833	495.560008490706	100	DOWN_Resistente_UP_Susceptible
TRINITY_DN102_c0_g1	442.240310029105	-5.23234323309342	0.644536357678781	-8.11799547187231	4.73946476184294E-16	1.27942085872919E-14	805	546	914	15	50	14	1068.06924002997	380.085466751103	1136.78091083173	12.6939842886875	41.6822376644452	14.1300206086963	100	UP_Resistente_DOWN_Susceptible
TRINITY_DN33351_c0_g1	395.922580037933	-8.4633278639753	1.04263351121894	-8.11726054544406	4.7682437191164E-16	1.2859165677716E-14	577	1688	344	0	0	7	765.560188195397	1175.0627616774	427.847520050453	0	0	7.06501030434814	100	UP_Resistente_DOWN_Susceptible
TRINITY_DN1618_c0_g1	445.515309549753	2.91530831061636	0.359319983908682	8.11340432253068	4.92209528026945E-16	1.32609612466943E-14	59	219	64	1017	935	716	78.2808511326316	152.45186303753	79.5995386140377	860.652134773013	779.457844325125	722.649625416181	100	DOWN_Resistente_UP_Susceptible
TRINITY_DN3367_c0_g2	630.327579643316	1.90772278243484	0.235238963767907	8.10972277669546	5.07353805770928E-16	1.36554802708237E-14	184	440	196	1328	1231	830	244.130112006851	306.295980532024	243.77358700549	1123.84074235847	1026.21669129864	837.708364658423	100	DOWN_Resistente_UP_Susceptible
TRINITY_DN4572_c0_g1	899.494360850902	1.35742599554971	0.167394068832003	8.1091642315716	5.09691182025937E-16	1.37048620098E-14	424	703	373	1530	1491	1331	562.560692885352	489.377441622757	463.916060984939	1294.78639744613	1242.96432715376	1343.36124501248	100	DOWN_Resistente_UP_Susceptible
TRINITY_DN53067_c0_g1	741.674186293897	12.9106752844282	1.59230079393018	8.1081886874914	5.13799076954732E-16	1.38017062395771E-14	0	0	0	728	4323	228	0	0	0	616.081370810967	3603.84626846793	230.117478484482	100	DOWN_Resistente_UP_Susceptible
TRINITY_DN3494_c0_g1	248.598046945273	1.88544663097288	0.232615467290201	8.10542245078087	5.25625605828559E-16	1.41054942351532E-14	69	166	88	506	437	379	91.5487920025691	115.557119927991	109.449365594302	428.210403338392	364.302757187251	382.519843621135	100	DOWN_Resistente_UP_Susceptible
TRINITY_DN25956_c1_g1	5103.73732695101	-4.45023427256037	0.549425681624297	-8.09979296818436	5.50527953956939E-16	1.47592376250108E-14	4708	7779	14168	392	768	364	6246.5465615666	5415.17371036049	17621.3478606826	331.736122744367	640.239170525878	367.380535826103	100	UP_Resistente_DOWN_Susceptible
TRINITY_DN15224_c0_g1	166.854303767656	3.37051456028271	0.416282435612746	8.09670135450584	5.64694742630626E-16	1.51241671491395E-14	20	58	16	441	367	233	26.5358817398751	40.3753792519487	19.8998846535094	373.203138087413	305.947624457028	235.16391441616	100	DOWN_Resistente_UP_Susceptible
TRINITY_DN3364_c0_g1	10851.0160122343	-2.51524766216878	0.310664739316636	-8.09634098707671	5.66369262912658E-16	1.51541294929476E-14	13976	24194	16103	2507	5031	3346	18543.2741598247	16842.1021658905	20027.9901609664	2121.58790744931	4194.06675379648	3377.07492547841	100	UP_Resistente_DOWN_Susceptible
TRINITY_DN65974_c0_g1	3084.42879871019	-5.68812407017048	0.702594655309466	-8.09588292080742	5.68504824837398E-16	1.51963569109722E-14	5435	7223	4756	268	28	101	7211.12586281106	5028.12697132457	5915.24071325568	226.799185957884	23.3420530920893	101.93800581988	100	UP_Resistente_DOWN_Susceptible
TRINITY_DN86896_c0_g1	278.51307371353	-1.98240950149588	0.244879147608198	-8.09546064194773	5.70480569452613E-16	1.52342338159897E-14	377	622	322	113	152	114	500.201370796646	432.991136115725	400.485178651877	95.6280149747793	126.714002499913	115.058739242241	100	UP_Resistente_DOWN_Susceptible
TRINITY_DN8565_c0_g1	89.3204928514245	-10.0853013329951	1.2460099020886	-8.09407799736567	5.76997106074568E-16	1.5393176220277E-14	136	223	161	0	0	0	180.443995831151	155.236371951458	200.242589325939	0	0	0	100	UP_Resistente_DOWN_Susceptible
TRINITY_DN30624_c0_g1	2414.57288367242	-2.64561558750228	0.32699187564908	-8.0907685619122	5.92894176135071E-16	1.58018179006087E-14	2571	5569	4184	1058	717	498	3411.18759766094	3876.73253541555	5203.81983689272	895.349025162093	597.723288108144	502.625018795054	100	UP_Resistente_DOWN_Susceptible
TRINITY_DN797_c0_g1	634.643578331786	-2.0676646374978	0.255649493559493	-8.08788865062481	6.0707865247169E-16	1.61640619723053E-14	814	1314	868	220	314	283	1080.01038681292	914.711178225182	1079.56874245289	186.178436234084	261.764452532716	285.628273732932	100	UP_Resistente_DOWN_Susceptible
TRINITY_DN5589_c0_g1	387.277285837287	2.16352946613718	0.267652269741716	8.08335930879639	6.30066348952749E-16	1.67597648821431E-14	103	229	102	920	656	570	136.659790960357	159.413135322349	126.861764666123	778.564369706168	546.870958157521	575.293696211206	100	DOWN_Resistente_UP_Susceptible
TRINITY_DN87209_c0_g1	204.761926593236	11.0539648498166	1.36770290836139	8.08213887843524	6.3640569826515E-16	1.69118921668609E-14	0	0	0	233	874	300	0	0	0	197.179889284279	728.605514374502	302.786155900635	100	DOWN_Resistente_UP_Susceptible
TRINITY_DN3405_c0_g1	528.231503352768	1.64428139011526	0.203528606502891	8.07887116395059	6.53690433491078E-16	1.73543034753011E-14	174	407	203	1020	992	706	230.862171136913	283.323781992123	252.479786541401	863.190931630751	826.975595262593	712.556753552827	100	DOWN_Resistente_UP_Susceptible
TRINITY_DN3398_c0_g1	1848.05919648523	-2.37650274413213	0.294237437536254	-8.07681974133328	6.64777023185904E-16	1.76314645303149E-14	2030	3771	3200	684	874	478	2693.39199659732	2625.09577860515	3979.97693070189	578.845683564151	728.605514374502	482.439275068345	100	UP_Resistente_DOWN_Susceptible
TRINITY_DN2951_c0_g2	268196.997163123	-3.14245911290323	0.38923738295407	-8.07337437389471	6.83815292192044E-16	1.81187793407348E-14	359847	549462	470795	47087	99887	40204	477442.871822442	382495.459216107	585547.887215561	39848.1092134286	83270.2734717688	40577.3820394304	100	UP_Resistente_DOWN_Susceptible
TRINITY_DN14016_c0_g1	61.7510568883293	-4.52967788840397	0.561252307365285	-8.07066239008952	6.99178026432206E-16	1.84899019308187E-14	103	158	87	6	3	8	136.659790960357	109.988102100136	108.205622803458	5.07759371547501	2.50093425986671	8.07429749068359	100	UP_Resistente_DOWN_Susceptible
TRINITY_DN24811_c0_g2	103.696129440583	-7.1387282359534	0.884523602469821	-8.07070406716135	6.98939382575836E-16	1.84899019308187E-14	155	360	130	5	0	0	205.653083484032	250.605802253475	161.686562809764	4.23132809622917	0	0	100	UP_Resistente_DOWN_Susceptible
TRINITY_DN10917_c0_g1	154.141288985064	6.15317353345528	0.762716289274589	8.06744738506568	7.17831235208143E-16	1.89647951821221E-14	0	10	4	464	187	361	0	6.96127228481874	4.97497116337736	392.667247330067	155.891568865025	364.352674267097	100	DOWN_Resistente_UP_Susceptible
TRINITY_DN2083_c1_g1	780.85466257046	-4.2130796942311	0.522730447729301	-8.05975567815569	7.64470871788256E-16	2.01774427098807E-14	799	2466	1342	150	96	32	1060.10847550801	1716.6497454363	1669.1028253131	126.939842886875	80.0298963157348	32.2971899627344	100	UP_Resistente_DOWN_Susceptible
TRINITY_DN48265_c0_g1	93.2573350366721	-10.1517631904731	1.25959126451376	-8.05956938292354	7.65636759157751E-16	2.01886714104798E-14	119	334	136	0	0	0	157.888496352257	232.506494312946	169.14901955483	0	0	0	100	UP_Resistente_DOWN_Susceptible
TRINITY_DN6162_c0_g1	958.427728284737	1.17955025232811	0.146361751072757	8.05914279982718	7.68313037431475E-16	2.02201302756459E-14	454	843	460	1664	1498	1320	602.364515495165	586.835253610219	572.121683788396	1408.18599042507	1248.79984042678	1332.25908596279	100	DOWN_Resistente_UP_Susceptible
TRINITY_DN6700_c0_g1	320.251948870884	2.51790031724677	0.312427056875826	8.05916216868345	7.68191322450493E-16	2.02201302756459E-14	59	172	69	788	604	463	78.2808511326316	119.733883298882	85.8182525682594	666.857307965717	503.521430986498	467.299967273313	100	DOWN_Resistente_UP_Susceptible
TRINITY_DN3389_c0_g1	84.1648149554465	-2.90656949975338	0.360719354733902	-8.05770320225128	7.7741293852793E-16	2.04294923398583E-14	119	185	128	22	28	17	157.888496352257	128.783537269147	159.199077228075	18.6178436234084	23.3420530920893	17.1578821677026	100	UP_Resistente_DOWN_Susceptible
TRINITY_DN50064_c0_g1	1050.6269417559	-4.16885728951578	0.517378957500483	-8.05764755036813	7.77766845727963E-16	2.04294923398583E-14	1301	2126	2224	210	124	50	1726.15910717888	1479.96648775246	2766.08396683781	177.715780041625	103.371949407824	50.4643593167725	100	UP_Resistente_DOWN_Susceptible
TRINITY_DN6670_c0_g1	138.287514856051	4.69127407331142	0.582237239709323	8.05732397957489	7.79827677225878E-16	2.04639091622363E-14	6	18	8	297	489	139	7.96076452196253	12.5302901126737	9.94994232675471	251.340888916013	407.652284358274	140.290918900627	100	DOWN_Resistente_UP_Susceptible
TRINITY_DN54864_c0_g1	8253.72619165906	-2.99467644811405	0.371724189665959	-8.05617856294243	7.87166191847574E-16	2.06366213660809E-14	14029	14563	12262	1477	2936	1806	18613.5942464354	10137.7008283815	15250.7741013333	1249.9343196261	2447.58099565622	1822.77265852182	100	UP_Resistente_DOWN_Susceptible
TRINITY_DN67432_c0_g1	698.91439166361	12.8250071316598	1.59278685854417	8.05192927281055	8.14990019907338E-16	2.13250507608192E-14	0	0	0	3099	1750	111	0	0	0	2622.57715404284	1458.87831825558	112.030877683235	100	DOWN_Resistente_UP_Susceptible
TRINITY_DN78805_c0_g1	4443.41709057077	-2.55305961728015	0.317071618497871	-8.05199667310272	8.14541218473825E-16	2.13250507608192E-14	6817	8215	6445	1936	1137	1283	9044.75529103643	5718.68518197859	8015.92228699177	1638.37023885994	947.854084489484	1294.91546006838	100	UP_Resistente_DOWN_Susceptible
TRINITY_DN4704_c0_g2	276.646189066931	2.13441207240083	0.265090654746402	8.05163076926534	8.16980609865451E-16	2.13566407746707E-14	83	165	66	557	590	386	110.123909220482	114.860992699509	82.0870241957264	471.36994991993	491.850404440453	389.584853925483	100	DOWN_Resistente_UP_Susceptible
TRINITY_DN2043_c0_g1	659.075003020262	2.33625345570665	0.29017522144609	8.05118177928464	8.1998375277107E-16	2.1414614003164E-14	185	353	130	1574	1210	952	245.456906093845	245.732911654101	161.686562809764	1332.02208469294	1008.71015147957	960.841401391348	100	DOWN_Resistente_UP_Susceptible
TRINITY_DN6927_c0_g1	957.579077410741	2.53121766924859	0.314407023079369	8.05076694679815	8.22768092921379E-16	2.14667675153123E-14	204	515	174	2445	1668	1427	270.665993746726	358.505522668165	216.411245606915	2069.11943905606	1390.51944848589	1440.25281490069	100	DOWN_Resistente_UP_Susceptible
TRINITY_DN13293_c0_g1	1107.72361260877	2.37194945948343	0.294729554642089	8.04788465263979	8.42372821055643E-16	2.19572609618376E-14	241	555	297	2935	1973	1429	319.757374965495	386.35061180744	369.391608880769	2483.78959248652	1644.78109823901	1442.27138927336	100	DOWN_Resistente_UP_Susceptible
TRINITY_DN436_c0_g1	584.044201521041	1.72789404847687	0.214816413449658	8.04358484870524	8.72477473462787E-16	2.27202467182071E-14	178	436	218	1164	950	908	236.169347484888	303.511471618097	271.135928404066	985.053180802151	791.962515624459	916.432765192588	100	DOWN_Resistente_UP_Susceptible
TRINITY_DN7948_c2_g1	84.0563356308787	-9.9996856342874	1.24414360041718	-8.03740471030383	9.17612060532528E-16	2.38727985023086E-14	135	251	121	0	0	0	179.117201744157	174.72793434895	150.492877692165	0	0	0	100	UP_Resistente_DOWN_Susceptible
TRINITY_DN51637_c0_g1	274.847507662197	-7.62112242351389	0.94840165553864	-8.03575402784964	9.30051563033075E-16	2.41733611688244E-14	742	276	373	0	3	6	984.481212549367	192.131115060997	463.916060984939	0	2.50093425986671	6.05572311801269	100	UP_Resistente_DOWN_Susceptible
TRINITY_DN30685_c0_g1	182.037845726824	-11.1127092081734	1.38366677195307	-8.03134788912189	9.64075512455785E-16	2.50338274734352E-14	427	187	318	0	0	0	566.541075146334	130.17579172611	395.5102074885	0	0	0	100	UP_Resistente_DOWN_Susceptible
TRINITY_DN3963_c0_g1	460.345356214968	1.93732370529972	0.24122969159385	8.03103337942959	9.66550495182098E-16	2.50742143207801E-14	143	318	128	969	867	643	189.731554440107	221.368458657236	159.199077228075	820.031385049213	722.77000110148	648.971660813694	100	DOWN_Resistente_UP_Susceptible
TRINITY_DN37298_c0_g1	64.4643283202644	-3.92027783400985	0.488157606723601	-8.03076256523346	9.68686638037898E-16	2.51057425723415E-14	87	175	101	14	6	7	115.431085568457	121.822264984328	125.618021875278	11.8477186694417	5.00186851973342	7.06501030434814	100	UP_Resistente_DOWN_Susceptible
TRINITY_DN8350_c0_g1	4475.47141494125	-3.64398270751459	0.453825694262371	-8.02947641260675	9.78895286165184E-16	2.53462297979997E-14	6677	10177	7172	342	976	878	8859.00411885731	7084.48680426003	8920.1232959356	289.422841782075	813.63727920997	886.154149602524	100	UP_Resistente_DOWN_Susceptible
TRINITY_DN568_c0_g2	122.405700542192	2.70702079806317	0.337150011551167	8.02912859355587	9.81674208257741E-16	2.53940676358134E-14	23	57	21	282	254	186	30.5162640008564	39.6792520234668	26.1185986077311	238.646904627325	211.745767335382	187.727416658394	100	DOWN_Resistente_UP_Susceptible
TRINITY_DN33214_c0_g1	83.5195313721267	-9.98856081063883	1.24416056624645	-8.02835347914428	9.87895021744544E-16	2.55307656567441E-14	135	216	138	0	0	0	179.117201744157	150.363481352085	171.636505136519	0	0	0	100	UP_Resistente_DOWN_Susceptible
TRINITY_DN5978_c0_g1	488.703924857667	2.58074224819217	0.321527090956056	8.0265157144873	1.0027999339883E-15	2.58864695678607E-14	88	268	92	1197	881	760	116.75787965545	186.562097233142	114.424336757679	1012.97994623726	734.441027647524	767.058261614941	100	DOWN_Resistente_UP_Susceptible
TRINITY_DN884_c0_g1	1783.66425035688	1.35001996834359	0.168196962220603	8.02642301335343	1.00355761354222E-15	2.58864695678607E-14	693	1589	794	3233	2837	2564	919.468302286672	1106.1461660577	987.531775930405	2735.97674702178	2365.05016508062	2587.81234576409	100	DOWN_Resistente_UP_Susceptible
TRINITY_DN2362_c0_g1	583.744956547088	1.2636615167231	0.15746972735968	8.02479014799301	1.01699643919485E-15	2.62083250611035E-14	245	526	271	973	1008	803	325.06455131347	366.162922181466	337.054296318816	823.416447526197	840.313911315215	810.457610627366	100	DOWN_Resistente_UP_Susceptible
TRINITY_DN5755_c0_g1	443.0745430811	2.18328879203947	0.272142282473202	8.02260042870941	1.03529693255536E-15	2.66547411389253E-14	145	219	109	1032	812	622	192.385142614095	152.45186303753	135.567964202033	873.346119061701	676.91953967059	627.776629900649	100	DOWN_Resistente_UP_Susceptible
TRINITY_DN295_c0_g1	262.607898656741	-2.95682462250253	0.368578715358005	-8.02223378425562	1.03839269613824E-15	2.67092234530274E-14	385	612	369	42	92	67	510.815723492596	426.029863830907	458.941089821561	35.543156008325	76.6953173025792	67.6222414844751	100	UP_Resistente_DOWN_Susceptible
TRINITY_DN1845_c0_g1	208.352940069496	-2.74134266694056	0.341729987583916	-8.02195524695471	1.04075062054846E-15	2.67446424780903E-14	248	471	346	44	72	65	329.044933574451	327.875924614962	430.335005632141	37.2356872468167	60.0224222368011	65.6036671118042	100	UP_Resistente_DOWN_Susceptible
TRINITY_DN7836_c0_g1	205.668018675691	-3.44549170423911	0.429515820603671	-8.02180394518781	1.0420336576405E-15	2.67523989412131E-14	299	512	303	20	50	45	396.711432011133	356.417140982719	376.854065625835	16.9253123849167	41.6822376644452	45.4179233850952	100	UP_Resistente_DOWN_Susceptible
TRINITY_DN2811_c0_g1	352.027682190341	2.24022307122429	0.279292479564515	8.02106478025237	1.04832420237975E-15	2.68885789067581E-14	89	220	77	769	659	540	118.084673742444	153.147990266012	95.7681948950141	650.778261200047	549.371892417388	545.015080621142	100	DOWN_Resistente_UP_Susceptible
TRINITY_DN6004_c0_g1	56853.817004285	-3.3239221010458	0.414541134795747	-8.01831669294667	1.07204116120592E-15	2.74710547559017E-14	67346	115953	112627	12767	17068	5884	89354.2745826814	80718.0405241587	140079.019304425	10804.2731609116	14228.648649135	5938.64580439778	100	UP_Resistente_DOWN_Susceptible
TRINITY_DN21846_c0_g2	71.470462908522	-3.02290921482126	0.377044458228691	-8.01738136935502	1.08023328421316E-15	2.765498637941E-14	99	169	107	22	18	13	131.352614612382	117.645501613437	133.080478620344	18.6178436234084	15.0056055592003	13.1207334223608	100	UP_Resistente_DOWN_Susceptible
TRINITY_DN5403_c0_g1	637.64925882201	1.98031410941876	0.247050791499646	8.01581770856863	1.09406670047827E-15	2.79828598391557E-14	191	410	188	1385	1288	800	253.417670615807	285.412163677568	233.823644678736	1172.07788265548	1073.73444223611	807.429749068359	100	DOWN_Resistente_UP_Susceptible
TRINITY_DN14580_c0_g1	84.006253536896	-9.9967535819287	1.24724143391238	-8.01509099210296	1.10055508336307E-15	2.81224314413252E-14	142	214	134	0	0	0	188.404760353113	148.971226895121	166.661533973141	0	0	0	100	UP_Resistente_DOWN_Susceptible
TRINITY_DN7480_c0_g1	125.887890765806	2.93806072132513	0.366630103411546	8.01369198542633	1.11315282042127E-15	2.84177075363165E-14	19	50	21	303	207	238	25.2090876528814	34.8063614240937	26.1185986077311	256.418482631488	172.564463930803	240.210350347837	100	DOWN_Resistente_UP_Susceptible
TRINITY_DN7035_c0_g1	269.062010845861	1.76493994615201	0.220297554980011	8.01161840544328	1.13208666991676E-15	2.88740346634991E-14	87	200	89	507	509	392	115.431085568457	139.225445696375	110.693108385146	429.056668957638	424.325179424052	395.640577043496	100	DOWN_Resistente_UP_Susceptible
TRINITY_DN8349_c0_g1	185.02886834048	-3.19813392465551	0.399233606462707	-8.01068315112959	1.14072995004476E-15	2.90672916710005E-14	244	335	357	35	41	45	323.737757226476	233.202621541428	444.016176331429	29.6192966736042	34.1794348848451	45.4179233850952	100	UP_Resistente_DOWN_Susceptible
TRINITY_DN6004_c9_g1	813.918731864886	-4.76565402000729	0.594930306284444	-8.0104408359536	1.14297992132223E-15	2.90974300232031E-14	1134	1732	1608	19	99	74	1504.58449465092	1205.69235973061	1999.9384076777	16.0790467656708	82.5308305756015	74.6872517888232	100	UP_Resistente_DOWN_Susceptible
TRINITY_DN18333_c0_g1	86.9842823165144	-4.45604939473426	0.556340621896056	-8.00957043105655	1.15109801319034E-15	2.92733352365269E-14	133	163	168	6	7	12	176.463613570169	113.468738242545	208.948788861849	5.07759371547501	5.83551327302233	12.1114462360254	100	UP_Resistente_DOWN_Susceptible
TRINITY_DN22315_c0_g1	2395.82975624705	2.50762638910347	0.313082681314037	8.00947014564562	1.15203699647142E-15	2.92733352365269E-14	478	1354	459	5077	5770	3092	634.207573583015	942.556267364457	570.877940997552	4296.4905489111	4810.13022647698	3120.71598014921	100	DOWN_Resistente_UP_Susceptible
TRINITY_DN6505_c0_g1	164.632210647722	-2.15962487116328	0.269681652888617	-8.0080526355096	1.16539028558612E-15	2.9585070890601E-14	210	331	240	66	79	58	278.626758268689	230.4181126275	298.498269802641	55.8535308702251	65.8579355098234	58.538656807456	100	UP_Resistente_DOWN_Susceptible
TRINITY_DN39084_c0_g1	3442.64375587735	-3.45655959021392	0.431753879148725	-8.00585647783665	1.18638029138462E-15	3.00899150182342E-14	4956	7304	5846	334	759	802	6575.59149514105	5084.51327683161	7270.92035527601	282.652716828109	632.736367746278	809.44832344103	100	UP_Resistente_DOWN_Susceptible
TRINITY_DN3147_c0_g1	165.010703720293	3.15347587347204	0.393961754079932	8.00452287770104	1.19930758657949E-15	3.03895179814961E-14	23	67	17	399	339	269	30.5162640008564	46.6405243082855	21.1436274443538	337.659982079088	282.605571364938	271.498253124236	100	DOWN_Resistente_UP_Susceptible
TRINITY_DN1685_c0_g1	397.862667343779	-1.81398226121956	0.226657861060881	-8.00317382652933	1.21252581888745E-15	3.06959298532648E-14	441	788	583	190	217	185	585.116192364246	548.548256043716	725.10204706225	160.790467656709	180.900911463692	186.718129472058	100	UP_Resistente_DOWN_Susceptible
TRINITY_DN3280_c0_g1	186.609754330825	7.97529052631106	0.996676344660066	8.00188603756937	1.22527763249195E-15	3.09612554679267E-14	0	5	0	370	226	609	0	3.48063614240937	0	313.118279120959	188.403714243292	614.655896478288	100	DOWN_Resistente_UP_Susceptible
TRINITY_DN6892_c0_g1	183.362330936779	2.58766555195277	0.323381364339365	8.00190065756915	1.22513212509715E-15	3.09612554679267E-14	38	84	38	447	290	321	50.4181753057627	58.4746871924774	47.2622260520849	378.280731802888	241.756978453782	323.981186813679	100	DOWN_Resistente_UP_Susceptible
TRINITY_DN8846_c0_g1	436.104427766562	-4.09336526828984	0.511586492319756	-8.00131616010568	1.23096269376643E-15	3.10761091162424E-14	461	894	995	63	29	67	611.652074104121	622.337742262795	1237.52407689012	53.3147340124876	24.1756978453782	67.6222414844751	100	UP_Resistente_DOWN_Susceptible
TRINITY_DN4286_c0_g1	84.9686897531524	-10.0127250772778	1.25198482336694	-7.99748119178533	1.26990165126653E-15	3.20294805936929E-14	139	203	148	0	0	0	184.424378092132	141.31382738182	184.073933044962	0	0	0	100	UP_Resistente_DOWN_Susceptible
TRINITY_DN56881_c0_g1	53.2888884906184	-4.54121316547639	0.567965454204447	-7.99557989286038	1.28965417887336E-15	3.24976166238281E-14	73	164	77	7	6	2	96.8559683505441	114.164865471027	95.7681948950141	5.92385933472084	5.00186851973342	2.0185743726709	100	UP_Resistente_DOWN_Susceptible
TRINITY_DN10250_c0_g1	81.0387273613867	-9.9468562232235	1.24418021352941	-7.99470696854025	1.29882403305967E-15	3.26984646919408E-14	129	240	119	0	0	0	171.156437222194	167.07053483565	148.005392110476	0	0	0	100	UP_Resistente_DOWN_Susceptible
TRINITY_DN1559_c0_g1	442.364954765007	1.93737246527544	0.242342317963699	7.99436302150763	1.30245472355991E-15	3.27596199611262E-14	113	322	139	840	813	712	149.927731830294	224.152967571163	172.880247927363	710.863120166501	677.753184423879	718.61247667084	100	DOWN_Resistente_UP_Susceptible
TRINITY_DN3303_c0_g1	1906.76588616631	1.70850555281479	0.213719467840304	7.99415032275591	1.30470496353331E-15	3.27859731158855E-14	600	1517	664	3887	3236	2750	796.076452196253	1056.025005607	825.845213120641	3289.43446200856	2697.67442164289	2775.53976242248	100	DOWN_Resistente_UP_Susceptible
TRINITY_DN5044_c0_g1	123.08250529848	-10.5474036686429	1.32021748719621	-7.98914100967016	1.35882201612684E-15	3.41144403956706E-14	213	185	263	0	0	0	282.60714052967	128.783537269147	327.104353992061	0	0	0	100	UP_Resistente_DOWN_Susceptible
TRINITY_DN18477_c0_g1	219.578147754418	-5.17616546123945	0.648154543401684	-7.98600505687052	1.39381971615377E-15	3.49342244639148E-14	189	606	490	25	5	10	250.76408244182	421.853100460015	609.433967513726	21.1566404811459	4.16822376644452	10.0928718633545	100	UP_Resistente_DOWN_Susceptible
TRINITY_DN4397_c0_g1	1094.68476395113	1.64210423990944	0.205623236300973	7.98598577402929	1.39403763861138E-15	3.49342244639148E-14	346	871	423	2117	1777	1688	459.070754099839	606.326816007712	526.103200527156	1791.54431594343	1481.38672659438	1703.67677053424	100	DOWN_Resistente_UP_Susceptible
TRINITY_DN4142_c0_g1	6696.95293302527	-3.05881278461449	0.383152610665219	-7.98327533069359	1.42500562385351E-15	3.56774824007034E-14	9448	15750	9951	894	2089	1791	12535.550533917	10964.0038485895	12376.484511692	756.561463605776	1741.48388962052	1807.63335072679	100	UP_Resistente_DOWN_Susceptible
TRINITY_DN40677_c0_g1	1552.81476330887	-3.75451794157662	0.47032405442172	-7.9828320628698	1.43013421642873E-15	3.57730361568159E-14	1623	3095	3511	325	300	116	2153.38680319087	2154.5137721514	4366.78093865447	275.036326254896	250.093425986671	117.077313614912	100	UP_Resistente_DOWN_Susceptible
TRINITY_DN30087_c0_g1	515.162217889956	1.99709912014677	0.25024220393058	7.98066468716358	1.4554736250992E-15	3.63734998976441E-14	154	342	141	1153	904	737	204.326289397038	238.075512140801	175.367733509052	975.744258990447	753.614856973169	743.844656329226	100	DOWN_Resistente_UP_Susceptible
TRINITY_DN309_c0_g1	587.106021709135	2.33848949878245	0.293145202688259	7.97723952954905	1.4964225185984E-15	3.73626007047485E-14	130	373	118	1175	1141	989	172.483231309188	259.655456223739	146.761649319632	994.362102613855	951.18866350264	998.185027285759	100	DOWN_Resistente_UP_Susceptible
TRINITY_DN1212_c0_g1	361.534277019752	2.3835098909349	0.299004160956796	7.97149405315234	1.56767439113843E-15	3.91058026298164E-14	78	202	83	895	657	512	103.489938785513	140.617700153338	103.23065164008	757.407729225022	547.70460291081	516.75503940375	100	DOWN_Resistente_UP_Susceptible
TRINITY_DN12908_c0_g1	215.571822331241	-3.30057092944125	0.414119620559954	-7.97009068292482	1.58557977309587E-15	3.95163002865256E-14	394	391	305	57	33	43	522.75687027554	272.185746336413	379.341551207523	48.2371402970126	27.5102768585338	43.3993490124243	100	UP_Resistente_DOWN_Susceptible
TRINITY_DN6983_c0_g2	663.979909026106	1.92881916791087	0.242011527562917	7.96994749520526	1.58741796820319E-15	3.95259825598721E-14	208	449	192	1443	1054	1047	275.973170094701	312.561125588361	238.798615842113	1221.16128857174	878.661569966505	1056.72368409322	100	DOWN_Resistente_UP_Susceptible
TRINITY_DN169_c0_g1	288.590050419699	-1.91474578132566	0.240271590088317	-7.96908939846719	1.59847798356937E-15	3.97650567719151E-14	334	629	392	165	119	123	443.149225055914	437.864026715099	487.547174010981	139.633827175563	99.2037256413796	124.14232391926	100	UP_Resistente_DOWN_Susceptible
TRINITY_DN17350_c0_g1	1664.02501291334	-5.81097652275608	0.72941805501666	-7.96659265943638	1.63109197671039E-15	4.05394008614483E-14	2054	4056	3426	97	101	8	2725.23505468517	2823.49203872248	4261.06280143271	82.0877650668459	84.1981200821793	8.07429749068359	100	UP_Resistente_DOWN_Susceptible
TRINITY_DN24437_c0_g1	8443.22488000253	-3.82114086270621	0.479676488266942	-7.96607913077393	1.63788083307772E-15	4.06340499671193E-14	8573	15908	19991	845	1978	974	11374.6057077975	11073.9919506896	24863.6621317692	715.09444826273	1648.94932200545	983.045719490727	100	UP_Resistente_DOWN_Susceptible
TRINITY_DN7618_c0_g1	80.6737919918041	-9.94037480444628	1.24782451418445	-7.96616406509937	1.63675608234358E-15	4.06340499671193E-14	108	234	143	0	0	0	143.293761395326	162.893771464758	177.855219090741	0	0	0	100	UP_Resistente_DOWN_Susceptible
TRINITY_DN6192_c0_g1	201.58522700174	2.57470475732242	0.323320549805078	7.96331924733719	1.67484602524159E-15	4.15133426165563E-14	51	88	36	486	415	276	67.6664984366815	61.2591961064049	44.7747404703962	411.285090953475	345.962572614895	278.563263428584	100	DOWN_Resistente_UP_Susceptible
TRINITY_DN45851_c0_g1	570.14453643414	-5.73916068561576	0.720805033551077	-7.96215400625262	1.6906985580169E-15	4.18682072518898E-14	624	1825	1013	55	12	6	827.919510284103	1270.43219197942	1259.91144712532	46.5446090585209	10.0037370394668	6.05572311801269	100	UP_Resistente_DOWN_Susceptible
TRINITY_DN1526_c0_g1	1116.46875492128	-4.1251653292028	0.518139338659691	-7.96149804003237	1.69968757381049E-15	4.2052614972725E-14	1425	2439	2209	68	250	96	1890.6815739661	1697.85431026729	2747.42782497515	57.5460621087167	208.411188322226	96.8915698882031	100	UP_Resistente_DOWN_Susceptible
TRINITY_DN67286_c0_g1	407.420092506059	4.99414938195296	0.627336616485252	7.96087658637469	1.70824706195386E-15	4.22260708469373E-14	18	60	6	1135	1144	453	23.8822935658876	41.7676337089124	7.46245674506604	960.511477844022	953.689597762506	457.207095409958	100	DOWN_Resistente_UP_Susceptible
TRINITY_DN6504_c0_g1	4908.09641817229	1.28165128412599	0.161001901988415	7.96047294036447	1.71382934099976E-15	4.23256856724261E-14	2001	4489	2252	8848	8407	6313	2654.9149680745	3124.91512865513	2800.90876498145	7487.75819908714	7008.45144089982	6371.63000733569	100	DOWN_Resistente_UP_Susceptible
TRINITY_DN2661_c0_g1	650.542977142316	2.43320347858698	0.305746271717765	7.95824415099682	1.74497772207311E-15	4.30559435224647E-14	130	401	125	1338	1253	1109	172.483231309188	279.147018621231	155.467848855542	1132.30339855093	1044.556875871	1119.29948964601	100	DOWN_Resistente_UP_Susceptible
TRINITY_DN15233_c0_g1	212.519755746415	-3.00848505369129	0.378089286749739	-7.95707564092562	1.76153031185743E-15	4.33911059564731E-14	221	544	372	55	74	32	293.22149322562	378.693212294139	462.672318194094	46.5446090585209	61.6897117433789	32.2971899627344	100	UP_Resistente_DOWN_Susceptible
TRINITY_DN2125_c0_g2	122.369745525958	3.06549251738173	0.385254387933896	7.95706061603048	1.7617441516162E-15	4.33911059564731E-14	26	29	20	282	292	171	34.4966462618376	20.1876896259743	24.8748558168868	238.646904627325	243.42426796036	172.588108863362	100	DOWN_Resistente_UP_Susceptible
TRINITY_DN2277_c0_g1	371.624806693722	1.67430188550141	0.210455844828694	7.95559698930791	1.78269803528889E-15	4.38675649207145E-14	129	282	131	688	610	603	171.156437222194	196.307878431888	162.930305600608	582.230746041134	508.523299506231	608.600173360276	100	DOWN_Resistente_UP_Susceptible
TRINITY_DN8473_c0_g1	108.177894714777	5.65604170790228	0.711065581226599	7.95431793808037	1.80121030496E-15	4.42831370286153E-14	0	11	3	327	209	185	0	7.65739951330061	3.73122837253302	276.728857493388	174.231753437381	186.718129472058	100	DOWN_Resistente_UP_Susceptible
TRINITY_DN6433_c0_g1	508.010784630673	2.01572169805844	0.253433368374931	7.95365547553457	1.81087271068854E-15	4.44805805918225E-14	166	301	140	935	812	967	220.247818440963	209.534295773044	174.123990718207	791.258353994855	676.91953967059	975.980709186379	100	DOWN_Resistente_UP_Susceptible
TRINITY_DN10557_c0_g1	197.562515258143	2.70208092379623	0.339760944345125	7.95288854934277	1.8221225517881E-15	4.4676413106567E-14	31	99	37	454	430	284	41.1306166968064	68.9165956197055	46.0184832612406	384.204591137609	358.467243914229	286.637560919268	100	DOWN_Resistente_UP_Susceptible
TRINITY_DN76328_c0_g1	15651.5494726497	-3.74512078217215	0.470912178303334	-7.95290704875287	1.82185038034123E-15	4.4676413106567E-14	23607	32741	26757	1779	4463	1279	31321.6280116616	22791.901587725	33278.825854622	1505.50653663834	3720.55653392838	1290.87831132304	100	UP_Resistente_DOWN_Susceptible
TRINITY_DN1370_c0_g1	225.036183662801	2.21743859545837	0.278962609361139	7.94887386713437	1.88214562393144E-15	4.61066490893898E-14	48	140	61	478	430	347	63.6861161757003	97.4578119874623	75.8683102415047	404.514965999509	358.467243914229	350.222653658401	100	DOWN_Resistente_UP_Susceptible
TRINITY_DN27748_c0_g1	80.0626889860513	-9.92984798896441	1.24925543618722	-7.94861299084733	1.88611264395314E-15	4.61623529958549E-14	128	246	112	0	0	0	169.829643135201	171.247298206541	139.299192574566	0	0	0	100	UP_Resistente_DOWN_Susceptible
TRINITY_DN58225_c0_g1	2625.49415518027	-3.80068134545795	0.478306137396039	-7.94612706863716	1.92433037436011E-15	4.70554866878283E-14	2344	5207	6403	301	595	301	3110.00533991336	3624.73447870512	7963.6850897763	254.725951392996	496.018628206898	303.79544308697	100	UP_Resistente_DOWN_Susceptible
TRINITY_DN3278_c0_g1	181.772959805372	-1.91874222511557	0.241520864849725	-7.94441600856894	1.95107773528307E-15	4.76620848676344E-14	226	383	238	79	93	83	299.855463660589	266.616728508558	296.010784220953	66.8549839204209	77.5289620558681	83.7708364658423	100	UP_Resistente_DOWN_Susceptible
TRINITY_DN37727_c0_g1	479.731216149423	-4.91980815547012	0.619286469623028	-7.9443172050326	1.95263336868321E-15	4.76620848676344E-14	486	879	1230	65	20	20	644.821926278965	611.895833835567	1529.80363273854	55.0072652509792	16.6728950657781	20.185743726709	100	UP_Resistente_DOWN_Susceptible
TRINITY_DN63961_c0_g1	560.449300729533	2.53765843708459	0.319437368273898	7.94415021259723	1.95526539428222E-15	4.76836413015247E-14	149	221	115	797	1227	1160	197.69231896207	153.844117494494	143.030420947099	674.47369853893	1022.88211228549	1170.77313614912	100	DOWN_Resistente_UP_Susceptible
TRINITY_DN8141_c0_g1	126.583236009723	-3.31666110604575	0.417607557418823	-7.94205240572176	1.98862880053587E-15	4.84539448137717E-14	216	324	143	18	30	29	286.587522790651	225.545222028127	177.855219090741	15.232781146425	25.0093425986671	29.269328403728	100	UP_Resistente_DOWN_Susceptible
TRINITY_DN3228_c0_g2	402.887290894598	1.76079765377576	0.221826341399016	7.93773022027389	2.0591460581192E-15	5.01273368523394E-14	133	298	133	802	768	544	176.463613570169	207.445914087598	165.417791182297	678.705026635159	640.239170525878	549.052229366484	100	DOWN_Resistente_UP_Susceptible
TRINITY_DN3524_c0_g1	1944.83111833904	1.95330516025548	0.246113551960609	7.93660139677359	2.07796499677639E-15	5.05403350910867E-14	562	1378	553	4271	3133	3022	745.65827689049	959.263320848022	687.78976333692	3614.40045979896	2611.80901205414	3050.06587710573	100	DOWN_Resistente_UP_Susceptible
TRINITY_DN5723_c0_g1	299.500729160197	-5.57850377677071	0.702954904684829	-7.93579181195391	2.09156601599418E-15	5.08257998449923E-14	542	583	511	9	31	3	719.122395150615	405.842174204932	635.552566121457	7.61639057321251	25.842987351956	3.02786155900635	100	UP_Resistente_DOWN_Susceptible
TRINITY_DN5124_c0_g1	528.090114587438	2.36205299561857	0.297655046893586	7.93553820192075	2.09584466866261E-15	5.08844210962475E-14	100	317	129	1117	1168	729	132.679408699376	220.672331428754	160.44282001892	945.278696697597	973.69707184144	735.770358838542	100	DOWN_Resistente_UP_Susceptible
TRINITY_DN21508_c0_g1	39418.6639757218	2.75429834871496	0.347109740980626	7.93494973933528	2.10580584896961E-15	5.10807797794986E-14	5744	11531	11965	92460	84244	56978	7621.10523569213	8027.04307162448	14881.3824924525	78245.7191554698	70229.5685960704	57507.1653030212	100	DOWN_Resistente_UP_Susceptible
TRINITY_DN3185_c0_g1	416.339558882341	2.10162790747478	0.265052906433143	7.92908833091742	2.20760488218325E-15	5.34835343516136E-14	122	275	94	810	816	656	161.868878613238	191.434987832515	116.911822339368	685.475151589126	680.254118683746	662.092394236055	100	DOWN_Resistente_UP_Susceptible
TRINITY_DN5502_c0_g1	1281.92468569429	2.11850392990455	0.267183507267747	7.92902208511536	2.20878267668868E-15	5.34835343516136E-14	365	827	304	2942	2338	1798	484.279841752721	575.697217954509	378.097808416679	2489.71345182124	1949.06143318946	1814.69836103114	100	DOWN_Resistente_UP_Susceptible
TRINITY_DN8895_c0_g2	156.147939193975	-2.88984605903709	0.364516498007292	-7.92788824328957	2.22903763103435E-15	5.39260967259553E-14	273	342	181	44	37	43	362.214785749295	238.075512140801	225.117445142825	37.2356872468167	30.8448558716895	43.3993490124243	100	UP_Resistente_DOWN_Susceptible
TRINITY_DN4999_c0_g1	1804.56349181641	-2.82265745856506	0.356109524705517	-7.92637450767215	2.2563643663577E-15	5.45388071354102E-14	2257	3618	3195	396	758	370	2994.57425434491	2518.58831264742	3973.75821674766	335.12118522135	631.902722992989	373.436258944116	100	UP_Resistente_DOWN_Susceptible
TRINITY_DN3196_c0_g1	326.584286276087	1.97245182904096	0.248994491933398	7.9216685225654	2.34344362289887E-15	5.65934370047278E-14	98	225	88	645	562	544	130.025820525388	156.628626408422	109.449365594302	545.841324413563	468.508351348364	549.052229366484	100	DOWN_Resistente_UP_Susceptible
TRINITY_DN2637_c0_g1	450.953377543715	2.20729167263647	0.278738866134005	7.91885144418757	2.39714543059105E-15	5.78390886416504E-14	92	295	122	909	920	684	122.065056003425	205.357532402153	151.736620483009	769.255447894463	766.953173025792	690.352435453447	100	DOWN_Resistente_UP_Susceptible
TRINITY_DN10099_c0_g1	213.028032909003	1.94341629497815	0.245423908644285	7.91861031679241	2.40179793630837E-15	5.79001067492908E-14	60	146	65	424	378	339	79.6076452196253	101.634575358354	80.843281404882	358.816622560234	315.117716743206	342.148356167717	100	DOWN_Resistente_UP_Susceptible
TRINITY_DN11391_c0_g1	90.35132055225	-10.1009306669174	1.2756664466137	-7.91815971465794	2.41051606331103E-15	5.80589403411442E-14	148	184	175	0	0	0	196.365524875076	128.087410040665	217.654988397759	0	0	0	100	UP_Resistente_DOWN_Susceptible
TRINITY_DN5552_c0_g2	808.738526311658	1.33301827762922	0.168418383136393	7.91492147593932	2.47409193777657E-15	5.95376140189569E-14	379	660	335	1373	1320	1200	502.854958970633	459.443970798037	416.653834932854	1161.92269522453	1100.41107434135	1211.14462360254	100	DOWN_Resistente_UP_Susceptible
TRINITY_DN12038_c0_g1	96.0887602764625	-3.8879129839151	0.491288606882837	-7.91370475408214	2.49840401040558E-15	6.00696519785785E-14	100	301	159	8	20	13	132.679408699376	209.534295773044	197.75510374425	6.77012495396667	16.6728950657781	13.1207334223608	100	UP_Resistente_DOWN_Susceptible
TRINITY_DN55591_c0_g1	4461.38242508359	2.04079370187091	0.2578870277317	7.9135182557306	2.50215128472449E-15	6.01067442978091E-14	1398	2739	1183	10736	7474	6162	1854.85813361727	1906.69247881185	1471.34772156885	9085.50768822328	6230.66088608127	6219.22764219904	100	DOWN_Resistente_UP_Susceptible
TRINITY_DN58274_c0_g1	6153.40189194592	-5.04827520021959	0.638018587311039	-7.91242653524532	2.52419829302992E-15	6.05829810382578E-14	10733	9313	12152	799	155	275	14240.480935704	6483.03287885169	15113.9623943404	676.166229777422	129.21493675978	277.553976242248	100	UP_Resistente_DOWN_Susceptible
TRINITY_DN14277_c1_g1	10222.8349497379	4.70748693706716	0.594988985562097	7.91188921357916	2.53511949801217E-15	6.07915858516287E-14	638	360	937	14006	23932	27020	846.494627502016	250.605802253475	1165.38699502115	11852.7962631572	19950.7862357101	27270.9397747838	100	DOWN_Resistente_UP_Susceptible
TRINITY_DN3096_c0_g2	1790.1643116318	2.45564377137183	0.310468027285608	7.90949004585526	2.58445364596796E-15	6.19201482050233E-14	440	965	321	4511	3165	2606	583.789398277252	671.762775485008	399.241435861033	3817.50420841796	2638.48564415938	2630.20240759018	100	DOWN_Resistente_UP_Susceptible
TRINITY_DN3076_c0_g1	119.818438289445	-2.66169156148296	0.336679797951483	-7.9057061863466	2.6641889371966E-15	6.37744612578273E-14	171	241	182	32	45	33	226.881788875932	167.766662064132	226.36118793367	27.0804998158667	37.5140138980007	33.3064771490698	100	UP_Resistente_DOWN_Susceptible
TRINITY_DN1443_c0_g1	655.674602975718	2.17968557658405	0.275830798620549	7.90225597534729	2.73900199637696E-15	6.55077977466823E-14	165	417	161	1534	1105	996	218.92102435397	290.285054276941	200.242589325939	1298.17145992311	921.177452384239	1005.25003759011	100	DOWN_Resistente_UP_Susceptible
TRINITY_DN5353_c0_g1	98.4290953527814	-3.61847604914432	0.457917498981611	-7.90202614486595	2.74405839872055E-15	6.55712114295494E-14	132	234	167	10	17	22	175.136819483176	162.893771464758	207.705046071005	8.46265619245834	14.1719608059114	22.2043180993799	100	UP_Resistente_DOWN_Susceptible
TRINITY_DN3958_c0_g1	378.609153260047	1.99909846256829	0.253018751919856	7.90098934327801	2.76698312451885E-15	6.60611163660301E-14	114	243	107	851	627	570	151.254525917288	169.158916521095	133.080478620344	720.172041978205	522.695260312143	575.293696211206	100	DOWN_Resistente_UP_Susceptible
TRINITY_DN17463_c0_g1	114.105250161501	-10.4429266356906	1.32213019253999	-7.89856149917304	2.82140563885786E-15	6.73015089619069E-14	123	515	131	0	0	0	163.195672700232	358.505522668165	162.930305600608	0	0	0	100	UP_Resistente_DOWN_Susceptible
TRINITY_DN16985_c0_g1	280.662191284581	2.73781075862722	0.346643406716366	7.89806096288276	2.83275600902406E-15	6.75131928199659E-14	45	146	45	657	527	467	59.705733914719	101.634575358354	55.9684255879953	555.996511844513	439.330784983252	471.337116018655	100	DOWN_Resistente_UP_Susceptible
TRINITY_DN11933_c0_g2	97.4632620157012	-10.2113495374448	1.29325907389371	-7.89582670910689	2.8839716064066E-15	6.86737867674027E-14	121	211	223	0	0	0	160.542084526244	146.882845209675	277.354642358288	0	0	0	100	UP_Resistente_DOWN_Susceptible
TRINITY_DN3363_c0_g1	589.685740797168	-1.43534778680817	0.181954850005055	-7.8884832515775	3.0588126802288E-15	7.27735844035238E-14	725	1120	677	378	369	324	961.925713070473	779.662495899698	842.013869401618	319.888404074925	307.614913963606	327.009048372686	100	UP_Resistente_DOWN_Susceptible
TRINITY_DN6777_c0_g1	2659.28813690223	2.92173424148421	0.370420801835781	7.88760843614691	3.08032468252447E-15	7.32214929982823E-14	377	1330	347	6573	4907	4404	500.201370796646	925.849213880892	431.578748422986	5562.50391530287	4090.69480438865	4444.90076862132	100	DOWN_Resistente_UP_Susceptible
TRINITY_DN41323_c0_g1	124.481259857194	-3.83113020811189	0.485776700366722	-7.88660758167218	3.10511877292973E-15	7.37465708570811E-14	199	245	212	29	18	9	264.032023311757	170.551170978059	263.673471659	24.5417029581292	15.0056055592003	9.08358467701904	100	UP_Resistente_DOWN_Susceptible
TRINITY_DN7106_c0_g1	85.4969592338084	-6.56776398327644	0.833224508364188	-7.88234613522168	3.21290526039535E-15	7.62400887072926E-14	182	159	125	0	4	2	241.476523832863	110.684229328618	155.467848855542	0	3.33457901315562	2.0185743726709	100	UP_Resistente_DOWN_Susceptible
TRINITY_DN11873_c0_g1	420.696325316455	1.89944072309836	0.240978476623438	7.88220072478299	3.21664745772399E-15	7.6262515595517E-14	118	313	126	813	816	619	156.561702265263	217.887822514826	156.711591646387	688.013948446863	680.254118683746	624.748768341643	100	DOWN_Resistente_UP_Susceptible
TRINITY_DN1997_c0_g1	594.876411110327	-1.63392297845237	0.207330963981285	-7.88074751149985	3.25428305899168E-15	7.70877737649071E-14	739	1208	706	372	294	307	980.500830288385	840.921692006103	878.082410336104	314.81081035945	245.091557466938	309.851166204983	100	UP_Resistente_DOWN_Susceptible
TRINITY_DN8837_c0_g1	3442.89977421516	1.9897168712276	0.252481711373328	7.88063761293799	3.25714680321994E-15	7.70886350605831E-14	915	2490	969	7567	5929	5111	1214.01658959929	1733.35679891987	1205.18676432816	6403.69194083323	4942.67974224991	5158.46680936048	100	DOWN_Resistente_UP_Susceptible
TRINITY_DN3852_c0_g1	1411.91547903435	-2.0872916334936	0.264892722144732	-7.8797621036683	3.28004968056158E-15	7.75633603994028E-14	1754	2869	2037	475	773	562	2327.19682858705	1997.1890185145	2533.50406494992	401.976169141771	644.407394292323	567.219398720522	100	UP_Resistente_DOWN_Susceptible
TRINITY_DN8523_c0_g1	1824.32996196941	-4.34759225485993	0.551756706051685	-7.8795458345597	3.28573154855777E-15	7.76303905298334E-14	1231	3394	5176	165	245	167	1633.28352108931	2362.65581346748	6437.6126854103	139.633827175563	204.242964555781	168.55096011802	100	UP_Resistente_DOWN_Susceptible
TRINITY_DN431_c0_g1	650.793803515823	2.12012474083141	0.269172768097205	7.87644588202096	3.36824711185925E-15	7.9511045458738E-14	147	454	174	1257	1327	998	195.038730788082	316.041761730771	216.411245606915	1063.75588339201	1106.24658761438	1007.26861196278	100	DOWN_Resistente_UP_Susceptible
TRINITY_DN17361_c0_g1	73.4755296359407	-9.80502342211574	1.24539929653082	-7.8729957929385	3.46248301242112E-15	8.16648783163165E-14	112	209	118	0	0	0	148.600937743301	145.490590752712	146.761649319632	0	0	0	100	UP_Resistente_DOWN_Susceptible
TRINITY_DN3484_c0_g1	565.87177429561	-2.61061139393408	0.331644373004518	-7.87171924638236	3.49800461917852E-15	8.24313707363029E-14	654	1076	1046	149	223	164	867.723332893916	749.032897846496	1300.95495922318	126.093577267629	185.902779983426	165.523098559014	100	UP_Resistente_DOWN_Susceptible
TRINITY_DN4388_c0_g1	612.268946945399	1.33803526335414	0.16999735666075	7.87091805212209	3.52048192554977E-15	8.28894125216879E-14	240	529	284	1100	999	862	318.430580878501	368.251303866911	353.222952599792	930.892181170418	832.811108535615	870.005554621157	100	DOWN_Resistente_UP_Susceptible
TRINITY_DN2285_c1_g1	235.419921868456	-2.59207611556382	0.329368091255497	-7.86984587876517	3.55078410331705E-15	8.3530740791147E-14	259	559	385	58	101	67	343.639668531383	389.135120721367	478.840974475071	49.0834059162584	84.1981200821793	67.6222414844751	100	UP_Resistente_DOWN_Susceptible
TRINITY_DN2240_c0_g1	451.841413190149	2.745835232358	0.349000865225932	7.86770322354484	3.61211207481188E-15	8.49002032066775E-14	78	227	71	1161	879	640	103.489938785513	158.020880865385	88.3057381499481	982.514383944414	732.773738140947	645.943799254687	100	DOWN_Resistente_UP_Susceptible
TRINITY_DN6649_c0_g1	286.184440126879	-2.76139070651463	0.351045040556552	-7.86620059390864	3.65574191252704E-15	8.58516823816105E-14	402	668	400	86	57	100	533.37122297149	465.012988625892	497.497116337736	72.7788432551418	47.5177509374675	100.928718633545	100	UP_Resistente_DOWN_Susceptible
TRINITY_DN22512_c0_g1	293.129751438496	2.18963563799717	0.278375803054234	7.8657541854332	3.66880335435958E-15	8.60842714772925E-14	84	178	64	582	629	423	111.450703307475	123.910646669773	79.5995386140377	492.526590401076	524.362549818721	426.928479819895	100	DOWN_Resistente_UP_Susceptible
TRINITY_DN27315_c0_g1	76.6215298464868	-2.91049774705606	0.370103990225024	-7.86399991333915	3.72057804097273E-15	8.72240415194511E-14	108	188	106	19	27	15	143.293761395326	130.871918954592	131.8367358295	16.0790467656708	22.5084083388004	15.1393077950317	100	UP_Resistente_DOWN_Susceptible
TRINITY_DN4021_c0_g1	202.377523591821	2.37355135077059	0.301860907921059	7.86306304820137	3.74852218483332E-15	8.78036575339178E-14	43	106	52	483	400	274	57.0521457407315	73.7894862190786	64.6746251239056	408.746294095738	333.457901315562	276.544689055913	100	DOWN_Resistente_UP_Susceptible
TRINITY_DN245_c0_g1	484.609894304012	-2.14826387543255	0.273242852820502	-7.86210454640431	3.77732553034634E-15	8.84023867681485E-14	521	972	808	194	240	169	691.259719323747	676.635666084381	1004.94417500223	164.175530133692	200.074740789337	170.569534490691	100	UP_Resistente_DOWN_Susceptible
TRINITY_DN1494_c0_g1	569.228090093803	-1.53946637714564	0.195846111422662	-7.86059200237714	3.82322187661026E-15	8.93231743494249E-14	596	1241	713	393	337	258	790.769275848278	863.893890546005	886.788609872014	332.582388363613	280.938281858361	260.396094074546	100	UP_Resistente_DOWN_Susceptible
TRINITY_DN3954_c0_g1	125.833752106915	-2.35430037840521	0.299505010726082	-7.86063769917485	3.82182725228808E-15	8.93231743494249E-14	170	278	171	41	59	39	225.554994788938	193.523369517961	212.680017234382	34.6968903890792	49.1850404440453	39.3622002670825	100	UP_Resistente_DOWN_Susceptible
TRINITY_DN1830_c0_g1	1442.6910400659	-1.58351423524428	0.20147073936903	-7.85977278985306	3.84830866516589E-15	8.98323080100581E-14	1725	2961	1721	700	949	775	2288.71980006423	2061.23272353483	2140.48134304311	592.385933472084	791.12887087117	782.197569409973	100	UP_Resistente_DOWN_Susceptible
TRINITY_DN15408_c0_g1	356.526117941033	1.94045660868474	0.246894041637748	7.85947119587376	3.85758515042692E-15	8.99718213228314E-14	107	245	103	770	642	507	141.966967308332	170.551170978059	128.105507456967	651.624526819292	535.199931611476	511.708603472073	100	DOWN_Resistente_UP_Susceptible
TRINITY_DN1802_c0_g1	597.517151957739	2.01443761903084	0.25633048059079	7.85875177383495	3.87980225734041E-15	9.04126568772532E-14	215	358	142	1071	1192	965	285.260728703657	249.213547796511	176.611476299896	906.350478212289	993.704545920374	973.962134813708	100	DOWN_Resistente_UP_Susceptible
TRINITY_DN4131_c0_g1	615.71647922898	2.02239675629837	0.257400774928096	7.85699560097799	3.93456665653741E-15	9.16105549876109E-14	164	410	181	1387	1167	812	217.594230266976	285.412163677568	225.117445142825	1173.77041389397	972.863427088151	819.541195304385	100	DOWN_Resistente_UP_Susceptible
TRINITY_DN62039_c0_g1	17031.623967913	-4.01628494106558	0.511349220561916	-7.85428974870076	4.02043880834603E-15	9.3530088830678E-14	27358	30554	31095	3484	996	2149	36298.4326319752	21269.4713390352	38674.1820813047	2948.38941745249	830.310174275748	2168.95816343488	100	UP_Resistente_DOWN_Susceptible
TRINITY_DN4185_c0_g1	1318.94467551187	1.19985460277868	0.152777660978255	7.85359976776611	4.04262945327811E-15	9.39661483747892E-14	577	1154	668	1989	2244	1942	765.560188195397	803.330821668082	830.820184284019	1683.22231667996	1870.6988263803	1960.03571586344	100	DOWN_Resistente_UP_Susceptible
TRINITY_DN3523_c0_g1	1345.14302157117	1.67600771997644	0.213412303061293	7.85337909733856	4.04975190538545E-15	9.40515210394671E-14	499	993	458	2834	2367	1760	662.070249409884	691.254337882501	569.634198206707	2398.31676494269	1973.23713103484	1776.34544795039	100	DOWN_Resistente_UP_Susceptible
TRINITY_DN4661_c0_g1	244.71046185314	2.60907516900252	0.332237190742895	7.85304969370989	4.06040686739702E-15	9.42187176507062E-14	41	127	50	607	450	371	54.398557566744	88.4081580171979	62.187139542217	513.683230882221	375.140138980007	374.445546130452	100	DOWN_Resistente_UP_Susceptible
TRINITY_DN4636_c0_g1	469.001504094614	2.24872815516762	0.286370162337365	7.85252254219996	4.07751567783127E-15	9.45352593163856E-14	104	279	125	976	1077	597	137.986585047351	194.219496746443	155.467848855542	825.955244383934	897.83539929215	602.544450242263	100	DOWN_Resistente_UP_Susceptible
TRINITY_DN1460_c0_g1	6109.82446139076	1.78407063091654	0.22733907625945	7.84761977690309	4.24007395171914E-15	9.8220574591013E-14	1816	4824	1993	11948	9941	9922	2409.45806198066	3358.11775019656	2478.77938215277	10111.1816187492	8287.262492445	10014.1474628203	100	DOWN_Resistente_UP_Susceptible
TRINITY_DN2139_c0_g1	325.508043430707	-1.63841506165007	0.208840957375764	-7.84527653118396	4.32000477963469E-15	9.99872073996094E-14	346	657	452	191	190	153	459.070754099839	457.355589112591	562.171741461641	161.636733275954	158.392503124892	154.420939509324	100	UP_Resistente_DOWN_Susceptible
TRINITY_DN444_c0_g1	292.449607760256	3.07334251841413	0.391781491114611	7.84453218979419	4.34570420764157E-15	1.00496713504112E-13	35	135	35	647	593	524	46.4377930447814	93.9771758450529	43.5309976795519	547.533855652055	494.35133870032	528.866485639775	100	DOWN_Resistente_UP_Susceptible
TRINITY_DN10039_c0_g1	517.635063276027	-2.22213691332808	0.283505043161522	-7.83808601267831	4.57465630820785E-15	1.0570169851126E-13	486	1190	872	210	236	172	644.821926278965	828.39140189343	1084.54371361626	177.715780041625	196.740161776181	173.597396049697	100	UP_Resistente_DOWN_Susceptible
TRINITY_DN13099_c0_g1	117.946142628314	-2.87135171399395	0.366533968686226	-7.83379429820866	4.73362998501492E-15	1.0926164942959E-13	147	255	201	39	25	31	195.038730788082	177.512443262878	249.992300959712	33.0043591505875	20.8411188322226	31.2879027763989	100	UP_Resistente_DOWN_Susceptible
TRINITY_DN5207_c0_g1	286.386792699927	4.17589560435048	0.53306730693673	7.83371170959114	4.73674196316799E-15	1.0926164942959E-13	34	17	28	717	739	400	45.1109989577877	11.8341628841919	34.8247981436415	606.772448999263	616.0634726805	403.71487453418	100	DOWN_Resistente_UP_Susceptible
TRINITY_DN73496_c0_g1	224.217404824663	-11.4137802075324	1.45726190917871	-7.83234649560352	4.78847664847343E-15	1.10361636365704E-13	573	149	387	0	0	0	760.253011847422	103.722957043799	481.328460056759	0	0	0	100	UP_Resistente_DOWN_Susceptible
TRINITY_DN4036_c0_g2	103.221846809709	10.0662736649926	1.28558491228734	7.83011185708651	4.87436101926993E-15	1.12246159789185E-13	0	0	0	240	331	139	0	0	0	203.103748619	275.936413338627	140.290918900627	100	DOWN_Resistente_UP_Susceptible
TRINITY_DN12305_c0_g1	67.8010297417727	-3.18915341012246	0.407368484483468	-7.82866994280675	4.93058148927886E-15	1.13444982536024E-13	77	176	114	15	15	15	102.163144698519	122.51839221281	141.786678156255	12.6939842886875	12.5046712993336	15.1393077950317	100	UP_Resistente_DOWN_Susceptible
TRINITY_DN14507_c0_g1	90.3311800786931	-7.19375278370017	0.918991716990335	-7.82787554088024	4.96182756607809E-15	1.14067646365193E-13	167	224	129	0	0	4	221.574612527957	155.93249917994	160.44282001892	0	0	4.0371487453418	100	UP_Resistente_DOWN_Susceptible
TRINITY_DN32242_c0_g1	224.472529119621	-3.58149228790344	0.457659578822588	-7.82566880194549	5.04965130050908E-15	1.15988831262325E-13	358	458	361	20	50	45	474.992283143764	318.826270644698	448.991147494806	16.9253123849167	41.6822376644452	45.4179233850952	100	UP_Resistente_DOWN_Susceptible
TRINITY_DN14148_c0_g1	177.741561077853	-3.24663075001494	0.415051988787792	-7.82222670344769	5.1897037320158E-15	1.19105448024756E-13	265	411	263	22	56	36	351.600433053345	286.10829090605	327.104353992061	18.6178436234084	46.6841061841786	36.3343387080762	100	UP_Resistente_DOWN_Susceptible
TRINITY_DN6601_c0_g1	261.914468098104	-2.75481888463002	0.35227046744221	-7.82018119382077	5.27473566720777E-15	1.20955145472178E-13	411	487	390	87	96	48	545.312369754433	339.013960270672	485.059688429292	73.6251088743876	80.0298963157348	48.4457849441016	100	UP_Resistente_DOWN_Susceptible
TRINITY_DN26308_c0_g1	89.7889542923274	3.12021400896448	0.39914589817307	7.81722679162183	5.3999763285942E-15	1.23722987058085E-13	9	34	15	178	191	173	11.9411467829438	23.6683257683837	18.6561418626651	150.635280225758	159.226147878181	174.606683236033	100	DOWN_Resistente_UP_Susceptible
TRINITY_DN44336_c0_g1	339.490075506899	2.87462086227543	0.367811983057059	7.81546277634324	5.47614593840865E-15	1.25362820328054E-13	46	152	61	562	635	782	61.0325280017127	105.811338729245	75.8683102415047	475.601278016159	529.364418338454	789.262579714321	100	DOWN_Resistente_UP_Susceptible
TRINITY_DN600_c0_g1	567.568856993992	1.69999775835143	0.217564476885319	7.81376529242652	5.55044089768625E-15	1.26957022714275E-13	200	410	201	1201	996	751	265.358817398751	285.412163677568	249.992300959712	1016.36500871425	830.310174275748	757.974676937922	100	DOWN_Resistente_UP_Susceptible
TRINITY_DN4655_c0_g1	480.30142429295	1.48731645575777	0.190387822071101	7.81203566267136	5.62716324006725E-15	1.28604028282006E-13	207	365	184	834	785	757	274.646376007707	254.086438395884	228.848673515358	705.785526451026	654.41113133179	764.030400055935	100	DOWN_Resistente_UP_Susceptible
TRINITY_DN4163_c0_g1	293.086338664113	-2.25819518812462	0.28916727345711	-7.80930414817348	5.75045797745881E-15	1.31311756076562E-13	363	626	432	91	151	100	481.626253578733	435.775645029653	537.296885644755	77.0101713513709	125.880357746625	100.928718633545	100	UP_Resistente_DOWN_Susceptible
TRINITY_DN16608_c0_g1	2122.4328586512	2.33623927364542	0.299188503562965	7.80858637890061	5.78329531333059E-15	1.3195108511963E-13	500	914	648	5667	3370	2996	663.397043496878	636.260286832432	805.945328467132	4795.78726426614	2809.38281858361	3023.82441026101	100	DOWN_Resistente_UP_Susceptible
TRINITY_DN6467_c0_g1	128.368190665111	2.71759356648626	0.348131586422168	7.80622521046028	5.89262445128812E-15	1.34333115103989E-13	30	45	25	295	296	170	39.8038226098127	31.3257252816843	31.0935697711085	249.648357677521	246.758846973516	171.578821677026	100	DOWN_Resistente_UP_Susceptible
TRINITY_DN13546_c0_g1	7287.40653910846	-3.20158668603943	0.410346455900815	-7.80215508139612	6.08587918541779E-15	1.3862280366785E-13	7828	20614	11820	2009	883	1834	10386.1441129871	14349.9666879253	14701.0397877801	1700.14762906488	736.108317154102	1851.03269973921	100	UP_Resistente_DOWN_Susceptible
TRINITY_DN4279_c0_g1	301.276550101138	1.56313916748369	0.200397802970595	7.80018116123283	6.18183657435427E-15	1.40690963438873E-13	105	240	120	547	552	425	139.313379134344	167.07053483565	149.249134901321	462.907293727471	460.171903815475	428.947054192566	100	DOWN_Resistente_UP_Susceptible
TRINITY_DN3077_c0_g1	240.765236669569	1.7597642626047	0.225627548304574	7.79942110716551	6.21918056139218E-15	1.41422817353092E-13	75	173	87	481	426	351	99.5095565245317	120.430010527364	108.205622803458	407.053762857246	355.132664901073	354.259802403743	100	DOWN_Resistente_UP_Susceptible
TRINITY_DN4787_c0_g1	220.663710846203	-2.98978073499555	0.383352741591292	-7.7990331374311	6.23832831911108E-15	1.41740018017136E-13	356	453	312	37	64	63	472.338694969777	315.345634502289	388.047750743434	31.3118279120959	53.3532642104899	63.5850927391333	100	UP_Resistente_DOWN_Susceptible
TRINITY_DN20327_c0_g1	50.0902996559903	-4.06296104600668	0.521009819109517	-7.79824275279664	6.2775164582057E-15	1.42511645489574E-13	70	154	67	5	7	7	92.8755860895629	107.203593186209	83.3307669865707	4.23132809622917	5.83551327302233	7.06501030434814	100	UP_Resistente_DOWN_Susceptible
TRINITY_DN1076_c0_g1	559.867339482689	-3.2944214838298	0.422490751932308	-7.797617980423	6.30866474097682E-15	1.43099620767665E-13	896	1103	878	69	179	102	1188.8075019464	767.828333015507	1092.00617036133	58.3923277279626	149.222410838714	102.947293006216	100	UP_Resistente_DOWN_Susceptible
TRINITY_DN4552_c0_g1	2604.0053681442	1.88903815902241	0.242285823877067	7.79673415800377	6.3529880429015E-15	1.43985219442817E-13	796	1929	740	5623	4432	3816	1056.12809324703	1342.82942374153	920.369665224811	4758.55157701933	3694.71354657642	3851.43990305607	100	DOWN_Resistente_UP_Susceptible
TRINITY_DN2317_c0_g1	745.712428178628	1.34699072050778	0.172809218543387	7.79466935769745	6.45773486595586E-15	1.46237658737779E-13	281	664	342	1252	1267	1088	372.829138445245	462.228479711964	425.360034468764	1059.52455529578	1056.22790241704	1098.10445873297	100	DOWN_Resistente_UP_Susceptible
TRINITY_DN2951_c0_g4	11452.4889341393	-2.56828405275122	0.329514491889952	-7.79414598132138	6.48455454309123E-15	1.46723136611936E-13	14897	27502	15993	2951	5792	2564	19765.251513946	19144.8910377085	19891.1784539735	2497.32984239446	4828.47041104933	2587.81234576409	100	UP_Resistente_DOWN_Susceptible
TRINITY_DN4698_c0_g1	535.113566159249	1.5580393795086	0.199902049404311	7.79401403913274	6.49133301751592E-15	1.46754721992182E-13	181	451	207	967	964	770	240.14972974587	313.953380045325	257.454757704778	818.338853810722	803.633542170503	777.151133478296	100	DOWN_Resistente_UP_Susceptible
TRINITY_DN13869_c0_g1	571.693124101727	8.11188544115866	1.04168266536074	7.78729042049433	6.84614672912667E-15	1.54648045210968E-13	0	16	0	1455	1847	642	0	11.13803565571	0	1231.31647600269	1539.74185932461	647.962373627358	100	DOWN_Resistente_UP_Susceptible
TRINITY_DN791_c0_g1	132.580222548665	1.97236138667627	0.253306386493487	7.78646529201104	6.89098388610337E-15	1.55532016270371E-13	43	77	41	255	246	211	57.0521457407315	53.6017965931043	50.9934544246179	215.797732907688	205.07660930907	212.95959631678	100	DOWN_Resistente_UP_Susceptible
TRINITY_DN3268_c0_g1	373.078690118857	3.21236691768614	0.412574620153408	7.78614767067274	6.9083202389326E-15	1.55794335247723E-13	51	117	55	1193	695	428	67.6664984366815	81.4468857323792	68.4058534964387	1009.59488376028	579.383103535788	431.974915751572	100	DOWN_Resistente_UP_Susceptible
TRINITY_DN460_c0_g1	448.741511401622	1.95297543361212	0.25087777315789	7.78456939022259	6.99510433998388E-15	1.57621090768314E-13	150	306	112	859	884	671	199.019113049063	213.014931915453	139.299192574566	726.942166932172	736.941961907391	677.231702031086	100	DOWN_Resistente_UP_Susceptible
TRINITY_DN30230_c0_g1	91.6092873278217	-10.122258743342	1.3006303002975	-7.78257952396365	7.1060506774203E-15	1.59988828835561E-13	106	207	213	0	0	0	140.640173221338	144.098336295748	264.917214449844	0	0	0	100	UP_Resistente_DOWN_Susceptible
TRINITY_DN28322_c0_g1	57.7058316669047	5.25420816446003	0.675157372879996	7.78219771495249	7.12753587741494E-15	1.60111532334453E-13	0	5	4	143	122	114	0	3.48063614240937	4.97497116337736	121.015983552154	101.704659901246	115.058739242241	100	DOWN_Resistente_UP_Susceptible
TRINITY_DN82431_c0_g1	85.3773235866809	9.79207501740849	1.25826431198276	7.78220833584498	7.12693735371133E-15	1.60111532334453E-13	0	0	0	173	250	156	0	0	0	146.403952129529	208.411188322226	157.44880106833	100	DOWN_Resistente_UP_Susceptible
TRINITY_DN9691_c0_g1	161.489001773912	-3.48025479582164	0.447208806073625	-7.78216964548922	7.12911792606E-15	1.60111532334453E-13	219	330	297	46	29	16	290.567905051632	229.721985399018	369.391608880769	38.9282184853084	24.1756978453782	16.1485949813672	100	UP_Resistente_DOWN_Susceptible
TRINITY_DN42057_c0_g1	9208.75295706862	-3.13153774730925	0.402423251383943	-7.78170181901721	7.1555364618439E-15	1.60572593935946E-13	14879	17168	14393	3173	1343	1837	19741.3692203801	11951.1122585768	17901.1899886226	2685.20080986703	1119.584903667	1854.06056129822	100	UP_Resistente_DOWN_Susceptible
TRINITY_DN8970_c0_g1	471.739669621364	1.63703274141324	0.210504776755429	7.77670115921022	7.44401740088984E-15	1.66908827660577E-13	168	382	159	826	899	689	222.901406614951	265.920601280076	197.75510374425	699.015401497059	749.446633206725	695.398871385124	100	DOWN_Resistente_UP_Susceptible
TRINITY_DN5990_c0_g1	667.606808072851	2.49933945198418	0.321399730934555	7.77642048646614	7.46054398465459E-15	1.67029270881359E-13	124	391	131	1595	1297	966	164.522466787226	272.185746336413	162.930305600608	1349.79366269711	1081.23724501571	974.971422000044	100	DOWN_Resistente_UP_Susceptible
TRINITY_DN60463_c1_g1	2959.38010675419	-2.72944270765917	0.350990439137384	-7.77640187113707	7.46164136928277E-15	1.67029270881359E-13	3093	7750	4768	707	729	1111	4103.77411107169	5394.98602073452	5930.16562674581	598.309792806805	607.727025147611	1121.31806401868	100	UP_Resistente_DOWN_Susceptible
TRINITY_DN16091_c0_g1	3974.72281128103	2.21994754908045	0.285540417547268	7.77454753393347	7.5717555094499E-15	1.69345629459474E-13	812	2657	1033	8911	7354	5910	1077.35679863893	1849.61004607634	1284.7863029422	7541.07293309963	6130.6235156866	5964.8872712425	100	DOWN_Resistente_UP_Susceptible
TRINITY_DN18515_c0_g1	72.0292076863411	-3.3901476723818	0.436062655119188	-7.77445083311521	7.57754146123449E-15	1.69345629459474E-13	99	176	113	9	18	15	131.352614612382	122.51839221281	140.54293536541	7.61639057321251	15.0056055592003	15.1393077950317	100	UP_Resistente_DOWN_Susceptible
TRINITY_DN6332_c0_g1	211.053355993344	-2.62269694557933	0.337398983467881	-7.77328051976482	7.64791140171161E-15	1.70778300055419E-13	280	450	325	58	57	80	371.502344358251	313.257252816843	404.21640702441	49.0834059162584	47.5177509374675	80.7429749068359	100	UP_Resistente_DOWN_Susceptible
TRINITY_DN4703_c0_g1	521.774240695778	2.18036908544356	0.280745407633588	7.7663570842421	8.07756255896626E-15	1.80224830744857E-13	143	293	138	1280	980	659	189.731554440107	203.965277945189	171.636505136519	1083.21999263467	816.971858223126	665.120255795061	100	DOWN_Resistente_UP_Susceptible
TRINITY_DN62157_c0_g1	430.2695331086	-2.414987319277	0.311139847281963	-7.76174231739746	8.37704779185084E-15	1.867540540023E-13	453	1410	475	158	155	144	601.037721408171	981.539392159442	590.777825651061	133.709967840842	129.21493675978	145.337354832305	100	UP_Resistente_DOWN_Susceptible
TRINITY_DN52570_c0_g1	342.596976775469	3.30588585321846	0.425933854465716	7.76150056765341	8.39303436632456E-15	1.86957583331568E-13	30	141	39	625	765	696	39.8038226098127	98.1539392159442	48.5059688429292	528.916012028646	637.738236266012	702.463881689473	100	DOWN_Resistente_UP_Susceptible
TRINITY_DN4402_c0_g1	110.007493123507	5.74668615528675	0.740456591270548	7.76100344440992	8.42600284762274E-15	1.87538749094232E-13	0	9	4	154	266	294	0	6.26514505633686	4.97497116337736	130.324905363858	221.749504374848	296.730432782622	100	DOWN_Resistente_UP_Susceptible
TRINITY_DN1643_c0_g1	819.522982039685	-1.50921319835466	0.194626524605452	-7.75440655591084	8.87575516137953E-15	1.97387817679456E-13	850	1663	1088	444	526	460	1127.77497394469	1157.65958096536	1353.19215643864	375.74193494515	438.497140229964	464.272105714307	100	UP_Resistente_DOWN_Susceptible
TRINITY_DN9267_c0_g1	277.290326210194	3.18817916345393	0.411258912194044	7.75224334092888	9.02831672691676E-15	2.00616997195913E-13	32	117	31	727	558	417	42.4574107838002	81.4468857323792	38.5560265161745	615.235105191721	465.173772335208	420.872756701882	100	DOWN_Resistente_UP_Susceptible
TRINITY_DN159_c0_g1	742.597725951768	-3.19996754176124	0.412801185456744	-7.75183709373467	9.05725393462916E-15	2.01096114436208E-13	1024	1780	1142	85	223	178	1358.63714508161	1239.10646669773	1420.35426714424	71.9325776358959	185.902779983426	179.65311916771	100	UP_Resistente_DOWN_Susceptible
TRINITY_DN1750_c0_g1	1742.95021550782	3.08342226049354	0.397972256473719	7.74783219266229	9.34745525563305E-15	2.07370518750883E-13	236	754	212	5106	2990	2519	313.123404530526	524.879930275333	263.673471659	4321.03225186923	2492.59781233382	2542.394422379	100	DOWN_Resistente_UP_Susceptible
TRINITY_DN641_c0_g1	696.730571833346	2.12182368706688	0.27391861863211	7.74618278108588	9.46961723150392E-15	2.0990984863167E-13	162	467	192	1586	1233	1022	214.940642092988	325.091415701035	238.798615842113	1342.17727212389	1027.88398080522	1031.49150443483	100	DOWN_Resistente_UP_Susceptible
TRINITY_DN4490_c0_g1	116.901152230626	-2.35338408985316	0.303826846309507	-7.74580692403913	9.49767374622596E-15	2.10360743046995E-13	149	253	171	38	46	44	197.69231896207	176.120188805914	212.680017234382	32.1580935313417	38.3476586512896	44.4086361987598	100	UP_Resistente_DOWN_Susceptible
TRINITY_DN3751_c0_g1	484.660183774916	1.59680598482972	0.206259320554166	7.74173976981747	9.80655484392757E-15	2.17025744983511E-13	196	377	160	854	889	716	260.051641050776	262.439965137666	198.998846535094	722.710838835942	741.110185673836	722.649625416181	100	DOWN_Resistente_UP_Susceptible
TRINITY_DN11688_c0_g1	162.473141062622	-3.3580496136918	0.433786607443683	-7.74124778420636	9.84458262137815E-15	2.17514218129559E-13	192	294	345	34	40	24	254.744464702801	204.661405173671	429.091262841297	28.7730310543584	33.3457901315562	24.2228924720508	100	UP_Resistente_DOWN_Susceptible
TRINITY_DN3417_c0_g1	272.354508066632	1.66080690128604	0.214538220122652	7.74131015134065	9.83975396528713E-15	2.17514218129559E-13	95	198	103	546	466	388	126.045438264407	137.833191239411	128.105507456967	462.061028108226	388.478455032629	391.603428298154	100	DOWN_Resistente_UP_Susceptible
TRINITY_DN2098_c0_g1	1639.54385142754	2.61332719502781	0.337603055770241	7.740828023803	9.87714248525919E-15	2.18056914866876E-13	291	939	273	3927	3135	2498	386.097079315183	653.663467544479	339.541781900505	3323.28508677839	2613.47630156071	2521.19939146595	100	DOWN_Resistente_UP_Susceptible
TRINITY_DN1927_c0_g1	326.672318865606	2.91178464484087	0.376194208690178	7.74011023449572	9.93306549621561E-15	2.19114102552038E-13	48	137	56	936	623	416	63.6861161757003	95.3694303020167	69.649596287283	792.104619614101	519.360681298987	419.863469515547	100	DOWN_Resistente_UP_Susceptible
TRINITY_DN2150_c0_g1	372.501023296041	2.15618900794094	0.278579068530915	7.73995339747379	9.94532609483913E-15	2.19207207741139E-13	107	229	86	837	718	515	141.966967308332	159.413135322349	106.961880012613	708.324323308763	598.556932861433	519.782900962756	100	DOWN_Resistente_UP_Susceptible
TRINITY_DN13721_c0_g1	78.5444335168767	-3.56197309813648	0.460296093792953	-7.73843868364153	1.00645066396894E-14	2.21654905921754E-13	97	269	95	13	12	16	128.699026438394	187.258224461624	118.155565130212	11.0014530501958	10.0037370394668	16.1485949813672	100	UP_Resistente_DOWN_Susceptible
TRINITY_DN3200_c0_g1	1183.71464848452	1.70864989960802	0.220833592547716	7.73727348224352	1.01571422787395E-14	2.23514515116895E-13	361	950	419	2382	2100	1659	478.972665404746	661.32086705778	521.128229363778	2015.80470504358	1750.6539819067	1674.40744213051	100	DOWN_Resistente_UP_Susceptible
TRINITY_DN3748_c0_g1	1065.0454929694	-3.51992758389962	0.454997940476159	-7.73613959706277	1.02480935701083E-14	2.2533408966855E-13	1495	2581	1687	288	232	74	1983.55716005566	1796.70437671172	2098.1940881544	243.7244983428	193.405582763026	74.6872517888232	100	UP_Resistente_DOWN_Susceptible
TRINITY_DN23650_c0_g1	6758.51774040461	2.03330237436842	0.262867987423462	7.73507034575842	1.03345944335936E-14	2.26925827626855E-13	1778	4857	1784	15025	11831	9922	2359.0398866749	3381.08994873646	2218.8371388663	12715.1409291687	9862.85107616102	10014.1474628203	100	DOWN_Resistente_UP_Susceptible
TRINITY_DN5641_c0_g1	316.237133208733	2.01888333630403	0.261004928882543	7.73503912338978	1.03371310439228E-14	2.26925827626855E-13	94	210	83	673	615	437	124.718644177413	146.186717981193	103.23065164008	569.536761752446	512.691523272676	441.058500428591	100	DOWN_Resistente_UP_Susceptible
TRINITY_DN695_c0_g1	2146.01906918304	3.13407197995499	0.405186808246055	7.73488158097136	1.03499396685688E-14	2.27024219681037E-13	217	944	297	5937	4113	3080	287.914316877645	657.144103686889	369.391608880769	5024.27898146252	3428.78087027726	3108.60453391318	100	DOWN_Resistente_UP_Susceptible
TRINITY_DN7129_c0_g1	157.437692670699	-4.41517854136021	0.570892298344042	-7.73382046695514	1.04366188935806E-14	2.28741490460993E-13	212	355	301	24	21	4	281.280346442676	247.125166111065	374.366580044146	20.3103748619	17.506539819067	4.0371487453418	100	UP_Resistente_DOWN_Susceptible
TRINITY_DN3003_c0_g1	4292.955916053	1.92467018886242	0.24891403825272	7.73226854689618	1.05646784169255E-14	2.31362214487932E-13	1302	2885	1313	9697	6289	6876	1727.48590126587	2008.32705417021	1633.03428437862	8206.23770982686	5242.79185343392	6939.85869324255	100	DOWN_Resistente_UP_Susceptible
TRINITY_DN4200_c0_g1	191.195274953459	-1.77071870255289	0.229024231898057	-7.73157795521424	1.06221597982022E-14	2.3243433940448E-13	226	403	247	114	100	79	299.855463660589	280.539273078195	307.204469338552	96.4742805940251	83.3644753288904	79.7336877205005	100	UP_Resistente_DOWN_Susceptible
TRINITY_DN10333_c0_g1	74.9583770964016	-9.83256155358711	1.27178799527576	-7.73128979838747	1.06462354237412E-14	2.32774345491822E-13	101	182	152	0	0	0	134.006202786369	126.695155583701	189.04890420834	0	0	0	100	UP_Resistente_DOWN_Susceptible
TRINITY_DN2372_c0_g1	339.516989110815	1.79860843977851	0.232675960730617	7.73009998166878	1.07462150116755E-14	2.3477207715812E-13	95	220	141	636	674	478	126.045438264407	153.147990266012	175.367733509052	538.224933840351	561.876563716721	482.439275068345	100	DOWN_Resistente_UP_Susceptible
TRINITY_DN4632_c0_g1	285.81580311075	-2.04854428322968	0.265017487553324	-7.72984568732465	1.07677027474184E-14	2.35053174866583E-13	339	554	439	148	119	108	449.783195490883	385.654484578958	546.003085180665	125.247311648383	99.2037256413796	109.003016124228	100	UP_Resistente_DOWN_Susceptible
TRINITY_DN2314_c0_g1	2084.00825720176	-2.40486049116502	0.311136340027359	-7.72928193136666	1.0815490704273E-14	2.35907483241602E-13	2419	3991	3643	915	857	492	3209.51489643789	2778.24376887116	4530.95498704593	774.333041609938	714.433553568591	496.569295677041	100	UP_Resistente_DOWN_Susceptible
TRINITY_DN2411_c0_g1	631.618674680071	1.73356096961566	0.224374436007071	7.72619644405935	1.10807589236299E-14	2.41500313391502E-13	204	495	208	1271	1056	951	270.665993746726	344.582978098527	258.698500495623	1075.60360206146	880.328859473083	959.832114205012	100	DOWN_Resistente_UP_Susceptible
TRINITY_DN11917_c0_g1	100.714067912035	3.1989200334936	0.414122803055091	7.72456867840732	1.12232717450986E-14	2.44410945790826E-13	18	28	13	254	237	131	23.8822935658876	19.4915623974925	16.1686562809764	214.951467288442	197.57380652947	132.216621409944	100	DOWN_Resistente_UP_Susceptible
TRINITY_DN15129_c0_g1	311.784866249407	1.78440154723193	0.231133100282497	7.72023368808271	1.16116618713666E-14	2.52570391046563E-13	121	211	91	572	591	469	160.542084526244	146.882845209675	113.180593966835	484.063934208617	492.684049193742	473.355690391326	100	DOWN_Resistente_UP_Susceptible
TRINITY_DN3260_c0_g1	12823.8638640228	-3.43209829853671	0.444561904968074	-7.72018083462006	1.16164779157304E-14	2.52570391046563E-13	14884	33367	22065	3676	1218	2376	19748.0031908151	23227.6772327547	27443.1846799803	3110.87241634769	1015.37930950589	2398.06635473303	100	UP_Resistente_DOWN_Susceptible
TRINITY_DN3658_c0_g1	245.479915208518	1.68079068774215	0.21773529637922	7.71942223283262	1.16858191883706E-14	2.53875585793566E-13	78	173	101	415	448	395	103.489938785513	120.430010527364	125.618021875278	351.200231987021	373.472849473429	398.668438602502	100	DOWN_Resistente_UP_Susceptible
TRINITY_DN27278_c0_g1	235.837543758025	3.04533636783181	0.394536312129736	7.71877334026077	1.17454553808568E-14	2.5496802624129E-13	35	94	32	663	478	301	46.4377930447814	65.4359594772961	39.7997693070189	561.074105559988	398.482192072096	303.79544308697	100	DOWN_Resistente_UP_Susceptible
TRINITY_DN3138_c0_g1	400.916328720594	1.64225687588759	0.212802554830945	7.71727988506636	1.18838508694982E-14	2.57767059631558E-13	124	290	174	670	729	642	164.522466787226	201.876896259743	216.411245606915	566.997964894709	607.727025147611	647.962373627358	100	DOWN_Resistente_UP_Susceptible
TRINITY_DN5653_c0_g2	4354.56397596154	-3.37891097311712	0.43791157509193	-7.71596633956934	1.20068999236399E-14	2.60229035308459E-13	7141	7574	7308	540	1384	674	9474.63657522241	5272.46762852171	9089.27231549043	456.98343439275	1153.76433855184	680.259563590093	100	UP_Resistente_DOWN_Susceptible
TRINITY_DN551_c0_g2	2840.38849033092	-1.90427093542926	0.246817282765953	-7.71530629496074	1.20692033459564E-14	2.6137158794877E-13	3332	5240	4327	1399	1655	1019	4420.87789786319	3647.70667724502	5381.67505598346	1183.92560132492	1379.68206669314	1028.46364287582	100	UP_Resistente_DOWN_Susceptible
TRINITY_DN3626_c0_g1	1257.93281016305	-2.29858996704788	0.297982556726742	-7.71384067677406	1.22086867140311E-14	2.63972912972291E-13	1082	3314	2034	441	553	437	1435.59120212724	2306.96563518893	2529.77283657739	373.203138087413	461.005548568764	441.058500428591	100	UP_Resistente_DOWN_Susceptible
TRINITY_DN4669_c0_g1	226.582229506482	2.11263112678464	0.273873987411839	7.7138801926733	1.22049052491569E-14	2.63972912972291E-13	68	136	56	502	426	322	90.2219979155754	94.6733030735348	69.649596287283	424.825340861409	355.132664901073	324.990474000015	100	DOWN_Resistente_UP_Susceptible
TRINITY_DN53204_c0_g1	1789.6813702833	-2.81397216844125	0.365090169848212	-7.70760869735598	1.28197105932348E-14	2.76964666659704E-13	2507	3558	2893	317	691	488	3326.27277609334	2476.82067893851	3598.14789391267	268.266201300929	576.048524522633	492.532146931699	100	UP_Resistente_DOWN_Susceptible
TRINITY_DN57004_c0_g1	4771.39258433167	1.91269067053452	0.248199582201899	7.70626063737137	1.29557895104375E-14	2.79682977832208E-13	1333	3480	1459	10735	7945	6851	1768.61651796268	2422.52275511692	1814.62073184189	9084.66142260403	6623.30756488034	6914.62651358416	100	DOWN_Resistente_UP_Susceptible
TRINITY_DN3290_c0_g1	838.157164066402	1.8218389901883	0.236479581395647	7.70400124795654	1.31870559911923E-14	2.84450222784699E-13	276	635	240	1661	1417	1323	366.195168010276	442.04079008599	298.498269802641	1405.64719356733	1181.27461541038	1335.2869475218	100	DOWN_Resistente_UP_Susceptible
TRINITY_DN7156_c0_g1	410.503038731462	3.00129155609254	0.389638681939709	7.70275564312925	1.33162855428611E-14	2.87010691957397E-13	61	188	48	977	953	565	80.9344393066191	130.871918954592	59.6996539605283	826.80151000318	794.463449884326	570.247260279529	100	DOWN_Resistente_UP_Susceptible
TRINITY_DN1541_c0_g1	4477.25905148546	1.73975548754474	0.225899986168179	7.70144131947627	1.3453995667974E-14	2.89467695296435E-13	1757	2861	1502	8570	9443	5497	2331.17721084803	1991.62000068664	1868.1016718482	7252.4963569368	7872.10740530712	5548.05166328596	100	DOWN_Resistente_UP_Susceptible
TRINITY_DN2717_c0_g1	394.237158854129	2.05433341429016	0.2667470793979	7.70142795537702	1.34554030819737E-14	2.89467695296435E-13	134	215	106	825	610	693	177.790407657163	149.667354123603	131.8367358295	698.169135877813	508.523299506231	699.436020130466	100	DOWN_Resistente_UP_Susceptible
TRINITY_DN5310_c0_g1	94.8456013284978	-2.45503432133284	0.318779153512322	-7.70136407692651	1.34621323174722E-14	2.89467695296435E-13	128	205	136	37	37	25	169.829643135201	142.706081838784	169.14901955483	31.3118279120959	30.8448558716895	25.2321796583862	100	UP_Resistente_DOWN_Susceptible
TRINITY_DN13882_c0_g1	116.015420281147	2.36034182383288	0.306499352741114	7.70096837961859	1.35038906515913E-14	2.90136783779068E-13	24	53	36	213	255	188	31.8430580878501	36.8947431095393	44.7747404703962	180.254576899363	212.579412088671	189.745991031064	100	DOWN_Resistente_UP_Susceptible
TRINITY_DN11408_c0_g1	504.53019607005	2.52523273753529	0.32803986271477	7.69794474560849	1.3827213380881E-14	2.96849584905292E-13	81	286	112	1032	1188	711	107.470321046494	199.092387345816	139.299192574566	873.346119061701	990.369966907218	717.603189484504	100	DOWN_Resistente_UP_Susceptible
TRINITY_DN47828_c0_g2	1243.95370853629	-3.98305301107951	0.517483239281677	-7.69697008275749	1.39330501893173E-14	2.98886399222452E-13	1508	2701	2524	129	309	76	2000.80548318658	1880.23964412954	3139.20680409111	109.168264882713	257.596228766271	76.7058261614941	100	UP_Resistente_DOWN_Susceptible
TRINITY_DN44571_c0_g1	74.7152843661155	-9.8319606366067	1.27747809923362	-7.69638293016928	1.39971922748578E-14	3.00026295105345E-13	85	264	122	0	0	0	112.777497394469	183.777588319215	151.736620483009	0	0	0	100	UP_Resistente_DOWN_Susceptible
TRINITY_DN2553_c0_g1	638.264757982112	-2.06389351692423	0.268225784385563	-7.69461266243321	1.41923445743105E-14	3.03970365136352E-13	744	1193	1024	296	331	210	987.134800723354	830.479783578875	1273.5926178246	250.494623296767	275.936413338627	211.950309130444	100	UP_Resistente_DOWN_Susceptible
TRINITY_DN19285_c0_g2	599.151987105151	-3.60989109393188	0.469187975252634	-7.69391221500964	1.42702981154263E-14	3.05400061316405E-13	859	1468	934	89	181	45	1139.71612072764	1021.91477141139	1161.65576664861	75.3176401128792	150.889700345292	45.4179233850952	100	UP_Resistente_DOWN_Susceptible
TRINITY_DN6072_c0_g1	442.020687833153	2.40317678243984	0.312420256764064	7.69212856852203	1.44707093118675E-14	3.09446187755347E-13	95	273	83	931	910	680	126.045438264407	190.042733375552	103.23065164008	787.873291517872	758.616725492903	686.315286708105	100	DOWN_Resistente_UP_Susceptible
TRINITY_DN47356_c0_g1	5203.83548366803	1.92807855534919	0.250683681153459	7.69128068679066	1.45669461891814E-14	3.11260021824475E-13	1324	3862	1648	11119	8725	7971	1756.67537117973	2688.443356397	2049.68811931147	9409.62742039443	7273.55047244569	8045.02816227986	100	DOWN_Resistente_UP_Susceptible
TRINITY_DN555_c0_g1	400.340443701452	1.9645824469239	0.255517862141571	7.68863057344858	1.48718193022744E-14	3.1752557030267E-13	128	267	107	874	725	564	169.829643135201	185.86597000466	133.080478620344	739.636151220859	604.392446134455	569.237973093193	100	DOWN_Resistente_UP_Susceptible
TRINITY_DN10275_c1_g3	188.879808392476	-3.83719573019041	0.499269170197026	-7.6856252283235	1.52251596088051E-14	3.24815318258272E-13	312	476	252	13	29	39	413.959755142052	331.356560757372	313.423183292774	11.0014530501958	24.1756978453782	39.3622002670825	100	UP_Resistente_DOWN_Susceptible
TRINITY_DN22406_c0_g1	67.3059810887617	-9.67710512493708	1.25953060871907	-7.68310437074539	1.55278978006858E-14	3.31014959762078E-13	116	175	103	0	0	0	153.908114091276	121.822264984328	128.105507456967	0	0	0	100	UP_Resistente_DOWN_Susceptible
TRINITY_DN1363_c0_g1	504.845239902746	1.98584635570627	0.258538457971475	7.68104819409643	1.57792098824096E-14	3.35847117442544E-13	152	313	153	1084	741	876	201.672701223051	217.887822514826	190.292646999184	917.351931262484	617.730762187078	884.135575229853	100	DOWN_Resistente_UP_Susceptible
TRINITY_DN15343_c0_g1	145.474154585297	1.91712665731629	0.249591348702585	7.68106213329033	1.5777492793904E-14	3.35847117442544E-13	44	89	50	253	294	229	58.3789398277252	61.9553233348867	62.187139542217	214.105201669196	245.091557466938	231.126765670818	100	DOWN_Resistente_UP_Susceptible
TRINITY_DN8062_c0_g1	1995.34703092478	-2.5083482880384	0.326626757512323	-7.67955542633021	1.59641633813322E-14	3.39518654127943E-13	2504	3697	3447	925	638	470	3322.29239383236	2573.58236369749	4287.18140004044	782.795697802397	531.865352598321	474.364977577661	100	UP_Resistente_DOWN_Susceptible
TRINITY_DN21112_c0_g2	44.3915572712212	-4.14897272534793	0.540300459165647	-7.67901017843837	1.6032249873499E-14	3.40700929696765E-13	70	111	66	6	6	4	92.8755860895629	77.270122361488	82.0870241957264	5.07759371547501	5.00186851973342	4.0371487453418	100	UP_Resistente_DOWN_Susceptible
TRINITY_DN34437_c0_g1	82.2988483042383	-4.55016185396448	0.592622109540027	-7.67801568776461	1.6157170986271E-14	3.43088214128255E-13	117	145	175	7	12	4	155.234908178269	100.938448129872	217.654988397759	5.92385933472084	10.0037370394668	4.0371487453418	100	UP_Resistente_DOWN_Susceptible
TRINITY_DN6767_c0_g1	476.00346097818	2.16308474934909	0.281746458400836	7.67741593497407	1.62329702171776E-14	3.44429519822061E-13	116	285	135	983	1097	584	153.908114091276	198.396260117334	167.905276763986	831.879103718655	914.508294357928	589.423716819902	100	DOWN_Resistente_UP_Susceptible
TRINITY_DN12966_c0_g1	114.179774289084	-10.4404364474022	1.36018738020026	-7.67573394620459	1.64474182303883E-14	3.48437341143386E-13	99	238	312	0	0	0	131.352614612382	165.678280378686	388.047750743434	0	0	0	100	UP_Resistente_DOWN_Susceptible
TRINITY_DN8790_c0_g1	155.260616154976	2.99990607866062	0.390824955235308	7.67583041583012	1.64350436804655E-14	3.48437341143386E-13	36	50	17	376	322	239	47.7645871317752	34.8063614240937	21.1436274443538	318.195872836434	268.433610559027	241.219637534172	100	DOWN_Resistente_UP_Susceptible
TRINITY_DN6661_c0_g1	91.5683514023303	-10.123632034625	1.31906886095396	-7.67483209883638	1.65635461430315E-14	3.50625066451672E-13	173	313	82	0	0	0	229.53537704992	217.887822514826	101.986908849236	0	0	0	100	UP_Resistente_DOWN_Susceptible
TRINITY_DN53095_c0_g1	5699.36761526548	-3.52425816778996	0.459217005909724	-7.67449402447169	1.66072864209546E-14	3.51278250013443E-13	4994	12967	12711	717	1592	793	6626.00967044681	9026.68177172446	15809.2146144224	606.772448999263	1327.16244723594	800.364738764011	100	UP_Resistente_DOWN_Susceptible
TRINITY_DN760_c0_g1	784.686216567832	1.58462933450213	0.206562580757331	7.67142494391926	1.70096001301379E-14	3.59509106626518E-13	313	604	274	1567	1378	1047	415.286549229045	420.460846003052	340.785524691349	1326.09822535822	1148.76247003211	1056.72368409322	100	DOWN_Resistente_UP_Susceptible
TRINITY_DN5319_c0_g1	7112.49004014387	-2.58002506296193	0.336325668883751	-7.67121067959195	1.70380425536618E-14	3.59831316983416E-13	9282	15045	11073	1480	2981	2355	12315.302715476	10473.2341525098	13771.9639230194	1252.47311648383	2485.09500955422	2376.87132381998	100	UP_Resistente_DOWN_Susceptible
TRINITY_DN72_c0_g1	1473.54803073115	-1.50074814611428	0.19567391715432	-7.66963818141741	1.72482197732845E-14	3.6398816727446E-13	1638	3051	1797	776	901	893	2173.28871449577	2123.8841740982	2235.00579514728	656.702120534767	751.113922713303	901.293457397556	100	UP_Resistente_DOWN_Susceptible
TRINITY_DN605_c0_g1	461.770402983719	-2.89546558103619	0.377562005028798	-7.66884787788788	1.73548113008961E-14	3.65954315637225E-13	589	1192	668	71	161	133	781.481717239322	829.783656350393	830.820184284019	60.0848589664542	134.216805279514	134.235195782615	100	UP_Resistente_DOWN_Susceptible
TRINITY_DN4660_c0_g1	830.600200557592	-1.16733978113982	0.152228694751438	-7.66832943713979	1.74250872875876E-14	3.67152244896505E-13	844	1784	873	614	614	500	1119.81420942273	1241.89097561166	1085.78745640711	519.607090216942	511.857878519387	504.643593167725	100	UP_Resistente_DOWN_Susceptible
TRINITY_DN6085_c0_g1	6105.11902882209	1.72237189237623	0.224613174859724	7.66816948049413	1.74468262848703E-14	3.6732642367335E-13	2183	4184	2179	13742	10386	7752	2896.39149190737	2912.59632396816	2710.11554124982	11629.3821396763	8658.23440765856	7823.9942684724	100	DOWN_Resistente_UP_Susceptible
TRINITY_DN57885_c0_g1	406.489497584523	-8.88467209043	1.15878434839327	-7.66723515272636	1.75743407440025E-14	3.69725617581195E-13	1259	425	376	0	6	0	1670.43375552514	295.854072104796	467.647289357472	0	5.00186851973342	0	100	UP_Resistente_DOWN_Susceptible
TRINITY_DN4182_c0_g1	261.70985477087	2.67868232035306	0.349381551587374	7.66692548070378	1.76168058816408E-14	3.70333240063945E-13	44	131	49	676	509	360	58.3789398277252	91.1926669311254	60.9433967513726	572.075558610184	424.325179424052	363.343387080762	100	DOWN_Resistente_UP_Susceptible
TRINITY_DN7351_c1_g1	864.109211954041	-2.64398302444839	0.344880819057485	-7.66636727340783	1.76936076426358E-14	3.71661180567385E-13	986	2627	1071	181	320	293	1308.21896977584	1828.72622922188	1332.04852899429	153.174077083496	266.766321052449	295.721145596287	100	UP_Resistente_DOWN_Susceptible
TRINITY_DN3777_c0_g2	2040.30430993192	1.95552502640725	0.255206540736944	7.66251923152281	1.82320820129937E-14	3.82677225622998E-13	603	1512	526	4018	3497	3388	800.056834457234	1052.54436946459	654.208707984122	3400.29525812976	2915.2557022513	3419.4649873045	100	DOWN_Resistente_UP_Susceptible
TRINITY_DN946_c0_g1	217.951038293583	-2.75596130016893	0.359737294269191	-7.66103860809783	1.84435398099912E-14	3.86817779168777E-13	299	523	304	40	82	66	396.711432011133	364.07454049602	378.097808416679	33.8506247698334	68.3588697696901	66.6129542981396	100	UP_Resistente_DOWN_Susceptible
TRINITY_DN1809_c0_g1	679.191814110305	-1.57426723243852	0.205543159330694	-7.65905923390871	1.87300002511229E-14	3.92523794655546E-13	775	1271	915	425	366	356	1028.26541742016	884.777707400461	1138.02465362257	359.66288817948	305.113979703739	359.30623833542	100	UP_Resistente_DOWN_Susceptible
TRINITY_DN1811_c0_g1	470.990820101809	1.48824900084164	0.194323684805474	7.65860837978365	1.87958586160788E-14	3.93601447901219E-13	201	357	183	910	799	641	266.685611485745	248.517420568029	227.604930724514	770.101713513709	666.082157877834	646.953086441023	100	DOWN_Resistente_UP_Susceptible
TRINITY_DN4196_c0_g1	6645.58300655702	-2.13470399747458	0.278745934214186	-7.65824263407656	1.88494521146049E-14	3.94420807294476E-13	8013	11287	11248	2731	3217	2380	10631.601019081	7857.18802787491	13989.6189114171	2311.15140616037	2681.8351713304	2402.10350347837	100	UP_Resistente_DOWN_Susceptible
TRINITY_DN2974_c0_g1	1829.46772839816	1.08804163584891	0.142101381840522	7.65679841924409	1.90625487070527E-14	3.98573919093398E-13	844	1732	953	3167	2851	2387	1119.81420942273	1205.69235973061	1185.28687967466	2680.12321615156	2376.72119162667	2409.16851378272	100	DOWN_Resistente_UP_Susceptible
TRINITY_DN4857_c0_g2	102.027502169629	-10.2800669198939	1.34275978285191	-7.65592405371261	1.91927128671089E-14	4.00987981855727E-13	74	356	214	0	0	0	98.1827624375379	247.821293339547	266.160957240689	0	0	0	100	UP_Resistente_DOWN_Susceptible
TRINITY_DN41382_c0_g1	90.552110872624	-4.92185677410407	0.642966014691885	-7.65492523965309	1.93424733941586E-14	4.03807455659826E-13	194	221	92	4	5	10	257.398052876789	153.844117494494	114.424336757679	3.38506247698334	4.16822376644452	10.0928718633545	100	UP_Resistente_DOWN_Susceptible
TRINITY_DN4124_c0_g1	447.736816983442	1.97385009107264	0.258150831953682	7.64611167872119	2.07147775090958E-14	4.31795419560777E-13	110	298	153	974	837	615	145.947349569313	207.445914087598	190.292646999184	824.262713145443	697.760658502813	620.711619596301	100	DOWN_Resistente_UP_Susceptible
TRINITY_DN898_c0_g1	445.842892772598	2.20515699133144	0.288399620172541	7.64618549085522	2.07028962912393E-14	4.31795419560777E-13	116	255	116	667	857	912	153.908114091276	177.512443262878	144.274163737943	564.459168036971	714.433553568591	920.46991393793	100	DOWN_Resistente_UP_Susceptible
TRINITY_DN192_c0_g1	1816.00968413122	-2.55788463177957	0.334565834352145	-7.64538506070911	2.08320966439458E-14	4.33909178760261E-13	2147	3900	3016	456	882	456	2848.62690477559	2714.89619107931	3751.12825718653	385.8971223761	735.274672400813	460.234956968965	100	UP_Resistente_DOWN_Susceptible
TRINITY_DN2641_c0_g1	605.485786333755	-3.3803745964862	0.442164697990068	-7.64505762638276	2.08851773137822E-14	4.34682717145246E-13	873	1543	870	57	174	124	1158.29123794555	1074.12431354753	1082.05622803458	48.2371402970126	145.054187072269	125.151611105596	100	UP_Resistente_DOWN_Susceptible
TRINITY_DN9280_c0_g1	139.378665019033	2.83500447423874	0.370850490877556	7.64460218868843	2.09592300154408E-14	4.3589123292982E-13	18	63	27	344	260	225	23.8822935658876	43.856015394358	33.5810553527972	291.115373020567	216.747635855115	227.089616925476	100	DOWN_Resistente_UP_Susceptible
TRINITY_DN1903_c0_g1	233.742065976774	2.59875192037949	0.340004682082886	7.64328274675336	2.1175228167846E-14	4.40047710363051E-13	37	128	47	535	482	348	49.091381218769	89.1042852456798	58.4559111696839	452.752106296521	401.816771085252	351.231940844736	100	DOWN_Resistente_UP_Susceptible
TRINITY_DN7697_c0_g1	252.795354286425	2.98097395391286	0.390036857315349	7.642800668714	2.12546912910139E-14	4.41362648933354E-13	33	120	33	605	536	386	43.7842048707939	83.5352674178248	41.0435120978632	511.99069964373	446.833587762853	389.584853925483	100	DOWN_Resistente_UP_Susceptible
TRINITY_DN10592_c0_g1	240.31792394469	2.09998690362413	0.274793306994652	7.64205986889265	2.13773727597615E-14	4.4357235030053E-13	61	147	71	530	384	398	80.9344393066191	102.330702586835	88.3057381499481	448.520778200292	320.119585262939	401.696300161509	100	DOWN_Resistente_UP_Susceptible
TRINITY_DN28771_c0_g1	207.392269932795	-2.49680586111993	0.326739345775433	-7.6415830949113	2.14566978972924E-14	4.44879747657548E-13	246	394	367	70	70	69	326.391345400464	274.274128021858	456.453604239873	59.2385933472084	58.3551327302233	69.640815857146	100	UP_Resistente_DOWN_Susceptible
TRINITY_DN6516_c0_g1	164.548823131351	2.09990040427068	0.274804238950062	7.64144109382635	2.14803797954476E-14	4.45032336719512E-13	40	101	50	350	288	263	53.0717634797502	70.3088500766692	62.187139542217	296.192966736042	240.089688947204	265.442530006223	100	DOWN_Resistente_UP_Susceptible
TRINITY_DN6979_c0_g1	7578.22016703659	-3.04786362699397	0.398993396132331	-7.63888238887822	2.19115341799253E-14	4.53620333648947E-13	8714	18157	13156	2404	1037	1988	11561.6836740636	12639.5820875454	16362.6801563481	2034.42254866699	864.489609160594	2006.46292643487	100	UP_Resistente_DOWN_Susceptible
TRINITY_DN51103_c0_g1	2107.1518638337	-4.89211565724747	0.640554361301291	-7.63731535182917	2.21797790717961E-14	4.58825247642276E-13	3415	2566	4755	302	94	77	4531.00180708367	1786.26246828449	5913.99697046483	255.572217012242	78.362606809157	77.7151133478296	100	UP_Resistente_DOWN_Susceptible
TRINITY_DN46698_c1_g1	233.238030365137	-5.37807210411857	0.704316761717693	-7.63587123924538	2.24298404614028E-14	4.63646398923538E-13	380	596	360	4	29	5	504.181753057627	414.891828175197	447.747404703962	3.38506247698334	24.1756978453782	5.04643593167725	100	UP_Resistente_DOWN_Susceptible
TRINITY_DN74773_c0_g1	761.66484041202	-4.37528857360679	0.57302118166917	-7.6354744179995	2.24990380685615E-14	4.64724449196461E-13	807	1597	1751	148	59	35	1070.72282820396	1111.71518388555	2177.79362676844	125.247311648383	49.1850404440453	35.3250515217407	100	UP_Resistente_DOWN_Susceptible
TRINITY_DN566_c0_g1	918.264662982216	1.59399308549497	0.208765366864438	7.63533295505873	2.25237570854787E-14	4.64882844008763E-13	357	747	302	1723	1652	1293	473.665489056771	520.00703967596	375.61032283499	1458.11566196057	1377.18113243327	1305.00833193174	100	DOWN_Resistente_UP_Susceptible
TRINITY_DN57970_c0_g1	694.262951510896	-2.33074359064591	0.305268433385253	-7.63506257361529	2.25710774717967E-14	4.65507131065458E-13	1018	1151	1064	235	305	235	1350.67638055964	801.242439982637	1323.34232945838	198.872420522771	254.261649753116	237.182488788831	100	UP_Resistente_DOWN_Susceptible
TRINITY_DN13905_c0_g1	180.200127848931	2.57069022733691	0.33670211575742	7.63490963385862	2.25978872723664E-14	4.65707782676545E-13	27	98	40	386	355	302	35.8234403488314	68.2204683912236	49.7497116337736	326.658529028892	295.943887417561	304.804730273306	100	DOWN_Resistente_UP_Susceptible
TRINITY_DN528_c0_g1	417.335169230662	1.73520067034211	0.227360981116875	7.631919346135	2.31284125483906E-14	4.76281093755188E-13	121	322	154	712	764	682	160.542084526244	224.152967571163	191.536389790028	602.541120903034	636.904591512723	688.333861080776	100	DOWN_Resistente_UP_Susceptible
TRINITY_DN5189_c0_g1	575.789436513952	2.88235654166229	0.377709792805041	7.63114061792421	2.3268570269278E-14	4.78805711993861E-13	90	291	71	1343	1084	995	119.411467829438	202.573023488225	88.3057381499481	1136.53472664716	903.670912565172	1004.24075040377	100	DOWN_Resistente_UP_Susceptible
TRINITY_DN11018_c0_g1	373.351364650266	-3.57933660205127	0.469056910557656	-7.63092179538693	2.33081047139243E-14	4.78896363997849E-13	513	976	568	39	50	98	680.645366627797	679.420174998309	706.445905199585	33.0043591505875	41.6822376644452	98.910144260874	100	UP_Resistente_DOWN_Susceptible
TRINITY_DN8937_c0_g1	326.066110626981	2.75274021350048	0.360731420393179	7.63099651951618	2.32945969584417E-14	4.78896363997849E-13	57	166	48	757	735	448	75.6272629586441	115.557119927991	59.6996539605283	640.623073769097	612.728893667344	452.160659478281	100	DOWN_Resistente_UP_Susceptible
TRINITY_DN728_c0_g2	142.431131365121	2.78933373542994	0.36559340061231	7.62960636258274	2.35471588292887E-14	4.83443739066684E-13	28	66	19	317	315	215	37.1502344358251	45.9443970798037	23.6311130260424	268.266201300929	262.598097286005	216.996745062122	100	DOWN_Resistente_UP_Susceptible
TRINITY_DN5053_c0_g1	216.729548334682	8.80093275001249	1.15401498388047	7.62635916599505	2.41476462397011E-14	4.95399228536833E-13	1	2	0	348	1029	144	1.32679408699376	1.39225445696375	0	294.50043549755	857.820451134282	145.337354832305	100	DOWN_Resistente_UP_Susceptible
TRINITY_DN12422_c0_g1	452.541844426878	-2.60164807992617	0.341390150835982	-7.62074732840231	2.52211210563294E-14	5.17032981654754E-13	694	1030	558	201	153	85	920.795096373666	717.01104533633	694.008477291141	170.099389468413	127.547647253202	85.7894108385132	100	UP_Resistente_DOWN_Susceptible
TRINITY_DN3940_c0_g1	139.297711958435	-3.65766120971287	0.480043889197263	-7.619430831271	2.54796699686206E-14	5.21940797666747E-13	180	235	299	19	23	26	238.822935658876	163.58989869324	371.879094462457	16.0790467656708	19.1738293256448	26.2414668447217	100	UP_Resistente_DOWN_Susceptible
TRINITY_DN3845_c0_g1	638.865650071579	1.3149478219716	0.172581771027643	7.61927412229989	2.55106193848399E-14	5.22182460606352E-13	293	507	288	1180	1030	868	388.75066748917	352.93650484031	358.19792376317	998.593430710084	858.654095887571	876.06127773917	100	DOWN_Resistente_UP_Susceptible
TRINITY_DN7414_c1_g1	72.0044913393908	3.19348409162218	0.419140700530998	7.61912190244576	2.55407176196859E-14	5.22406351013305E-13	9	22	12	131	147	155	11.9411467829438	15.3147990266012	14.9249134901321	110.860796121204	122.545778733469	156.439513881995	100	DOWN_Resistente_UP_Susceptible
TRINITY_DN2935_c0_g1	596.83400806444	1.99572448109687	0.26196019560894	7.61842644245132	2.56786749527503E-14	5.24834387246429E-13	153	386	197	1386	1047	811	202.999495310045	268.705110194003	245.017329796335	1172.92414827473	872.826056693483	818.531908118049	100	DOWN_Resistente_UP_Susceptible
TRINITY_DN1263_c0_g1	1564.807999686	2.25192042629952	0.295690598934646	7.61579987464277	2.62063459488068E-14	5.35217994227877E-13	377	1027	331	3578	2870	2320	500.201370796646	714.922663650884	411.678863769476	3027.9383856616	2392.56044193915	2341.54627229824	100	DOWN_Resistente_UP_Susceptible
TRINITY_DN46968_c0_g1	2497.9746811995	-2.53066901353328	0.332362821250313	-7.61417599000145	2.65379003507749E-14	5.41583722353201E-13	2325	5901	4490	770	1133	609	3084.79625226048	4107.84677527154	5584.40513089108	651.624526819292	944.519505476328	614.655896478288	100	UP_Resistente_DOWN_Susceptible
TRINITY_DN16929_c0_g1	196.125639487916	10.991932426416	1.44371566617815	7.61364074929953	2.66480837968658E-14	5.43425583187395E-13	0	0	0	482	800	101	0	0	0	407.900028476492	666.915802631123	101.93800581988	100	DOWN_Resistente_UP_Susceptible
TRINITY_DN18372_c0_g1	65.5175552630158	-9.6417454466255	1.26647473910225	-7.61305784390152	2.67685912640491E-14	5.45414175481519E-13	99	217	89	0	0	0	131.352614612382	151.059608580567	110.693108385146	0	0	0	100	UP_Resistente_DOWN_Susceptible
TRINITY_DN26633_c0_g1	288.967654055189	-3.03651561242714	0.398860539485937	-7.61297574420547	2.67856072242712E-14	5.45414175481519E-13	453	594	427	45	105	62	601.037721408171	413.499573718233	531.078171690533	38.0819528660625	87.5326990953349	62.5758055527978	100	UP_Resistente_DOWN_Susceptible
TRINITY_DN2537_c0_g2	4108.79763537321	2.49545597788492	0.32781925032643	7.61229236965198	2.69276566879843E-14	5.4789743253574E-13	764	2488	776	9869	7968	5893	1013.67068246323	1731.9645444629	965.144405695207	8351.79539633714	6642.48139420599	5947.7293890748	100	DOWN_Resistente_UP_Susceptible
TRINITY_DN19271_c0_g1	64.853427758281	3.98840623597957	0.523979194490793	7.61176450880943	2.70378872992967E-14	5.49730050123284E-13	6	11	6	185	106	120	7.96076452196253	7.65739951330061	7.46245674506604	156.559139560479	88.3663438486238	121.114462360254	100	DOWN_Resistente_UP_Susceptible
TRINITY_DN1219_c0_g1	717.542933253743	3.60567179563106	0.473867491394652	7.60902965725526	2.76161383150009E-14	5.6106856271125E-13	58	268	49	1487	1515	1446	76.9540570456378	186.562097233142	60.9433967513726	1258.39697581856	1262.97180123269	1459.42927144106	100	DOWN_Resistente_UP_Susceptible
TRINITY_DN5839_c0_g2	2456.41808396485	2.55401521107624	0.335752022833825	7.60684980992745	2.80857366158673E-14	5.70184369941639E-13	431	1260	558	5818	3325	4855	571.848251494309	877.120307887161	694.008477291141	4923.57337277226	2771.86880468561	4900.08928965861	100	DOWN_Resistente_UP_Susceptible
TRINITY_DN26119_c0_g1	58.1012444181247	3.79680171319291	0.499214934684609	7.60554512575156	2.83705488442747E-14	5.75537957023176E-13	8	10	5	138	143	88	10.61435269595	6.96127228481874	6.2187139542217	116.784655455925	119.211199720313	88.8172723975195	100	DOWN_Resistente_UP_Susceptible
TRINITY_DN6825_c0_g1	114.997607081155	2.53081637271493	0.333006258530339	7.59990633174349	2.96345168398843E-14	6.00732417575796E-13	22	58	25	268	223	175	29.1894699138626	40.3753792519487	31.0935697711085	226.799185957884	185.902779983426	176.625257608704	100	DOWN_Resistente_UP_Susceptible
TRINITY_DN52867_c0_g1	147.018303342718	10.5760140303225	1.39189230511756	7.59829908638606	3.00048236632008E-14	6.07787159864168E-13	0	0	0	149	626	232	0	0	0	126.093577267629	521.861615558854	234.154627229824	100	DOWN_Resistente_UP_Susceptible
TRINITY_DN6562_c0_g1	436.479714237733	2.02546103516996	0.266658247276385	7.59571869933809	3.06088803971299E-14	6.19562824074051E-13	119	276	133	1028	775	582	157.888496352257	192.131115060997	165.417791182297	869.961056584718	646.074683798901	587.405142447231	100	DOWN_Resistente_UP_Susceptible
TRINITY_DN36306_c0_g2	95.5380654445552	-10.1865047970687	1.34137655489388	-7.594068019084	3.10015530760377E-14	6.27045507876978E-13	132	420	85	0	0	0	175.136819483176	292.373435962387	105.718137221769	0	0	0	100	UP_Resistente_DOWN_Susceptible
TRINITY_DN393_c0_g1	275.814488987341	1.93090243556237	0.254287709636961	7.59337695997602	3.1167413336052E-14	6.29932931510346E-13	90	172	84	600	528	360	119.411467829438	119.733883298882	104.474394430924	507.759371547501	440.164429736541	363.343387080762	100	DOWN_Resistente_UP_Susceptible
TRINITY_DN6102_c0_g1	206.239423431617	-1.8775076940118	0.247329799149573	-7.59110992879744	3.17176717640711E-14	6.4057949677585E-13	256	447	259	89	124	85	339.659286270401	311.168871131398	322.129382828684	75.3176401128792	103.371949407824	85.7894108385132	100	UP_Resistente_DOWN_Susceptible
TRINITY_DN10369_c0_g1	131.126988073624	-3.04296831199834	0.400924199233953	-7.5898843667021	3.20191098683737E-14	6.46188771695936E-13	216	255	191	23	40	32	286.587522790651	177.512443262878	237.554873051269	19.4641092426542	33.3457901315562	32.2971899627344	100	UP_Resistente_DOWN_Susceptible
TRINITY_DN45235_c0_g1	77.7533483671251	4.25881938925476	0.561256277888179	7.58801203129395	3.24850757695739E-14	6.55107685545437E-13	8	11	4	119	170	199	10.61435269595	7.65739951330061	4.97497116337736	100.705608690254	141.719608059114	200.848150080754	100	DOWN_Resistente_UP_Susceptible
TRINITY_DN4994_c0_g1	460.340518932486	-1.97230443847007	0.259944995256282	-7.58739146535812	3.26409818257265E-14	6.57765239821459E-13	497	904	734	213	249	171	659.416661235896	629.299014547614	912.907208479745	180.254576899363	207.577543568937	172.588108863362	100	UP_Resistente_DOWN_Susceptible
TRINITY_DN3463_c0_g1	741.468672576072	2.17041621027564	0.286134230039441	7.58530781156967	3.31698651433101E-14	6.67808048884456E-13	232	436	158	1642	1220	1223	307.816228182551	303.511471618097	196.511360953406	1389.56814680166	1017.04659901246	1234.35822888825	100	DOWN_Resistente_UP_Susceptible
TRINITY_DN420_c0_g1	179.139973731273	3.42772820754256	0.451894755598114	7.58523564409533	3.31883332564988E-14	6.67808048884456E-13	25	46	21	492	460	182	33.1698521748439	32.0218525101662	26.1185986077311	416.36268466895	383.476586512896	183.690267913052	100	DOWN_Resistente_UP_Susceptible
TRINITY_DN61261_c5_g1	3314.61683199431	-3.86782041671626	0.51001306621388	-7.58376730507968	3.35662941189291E-14	6.74915198490119E-13	4469	7297	6114	460	845	179	5929.44277477509	5079.64038623223	7604.24342322229	389.282184853084	704.429816529124	180.662406354045	100	UP_Resistente_DOWN_Susceptible
TRINITY_DN68785_c1_g1	2009.19041057008	-2.64674028187744	0.349078555418632	-7.58207641458622	3.40067873665512E-14	6.8326828117098E-13	2666	5365	2511	867	397	590	3537.23303592535	3734.72258080525	3123.03814781014	733.712291886138	330.956967055695	595.479439937915	100	UP_Resistente_DOWN_Susceptible
TRINITY_DN36150_c0_g1	1007.9097899094	-2.88633675972789	0.380713692172224	-7.58138417155272	3.41887590102475E-14	6.86418640953165E-13	1528	2595	1200	200	225	361	2027.34136492646	1806.45015791046	1492.49134901321	169.253123849167	187.570069490003	364.352674267097	100	UP_Resistente_DOWN_Susceptible
TRINITY_DN33288_c0_g1	116.905685519055	4.35516901509207	0.574733878319001	7.57771410279521	3.51696335472801E-14	7.05592390483144E-13	2	25	9	288	267	202	2.65358817398751	17.4031807120468	11.1936851175991	243.7244983428	222.583149128137	203.876011639761	100	DOWN_Resistente_UP_Susceptible
TRINITY_DN49927_c1_g1	73.4841289957899	-9.80495800761412	1.29395313081624	-7.57752176188101	3.52217954543211E-14	7.06119303722107E-13	82	193	159	0	0	0	108.797115133488	134.352555097002	197.75510374425	0	0	0	100	UP_Resistente_DOWN_Susceptible
TRINITY_DN16617_c0_g1	686.196594084486	-3.42681927760553	0.452442465342927	-7.57404430419278	3.61780944793162E-14	7.24758079337661E-13	1100	1553	986	206	67	119	1459.47349569313	1081.08558583235	1226.33039177252	174.330717564642	55.8541984703566	120.105175173918	100	UP_Resistente_DOWN_Susceptible
TRINITY_DN5877_c0_g1	15664.0513551705	-4.18493284454396	0.552645873148039	-7.57253975444584	3.65997159653117E-14	7.32666120260076E-13	19501	41128	27805	3478	755	1313	25873.8114904652	28630.3206530025	34582.2682994269	2943.31182373701	629.401788733123	1325.19407565844	100	UP_Resistente_DOWN_Susceptible
TRINITY_DN7632_c1_g1	154.519146415893	6.78485015593922	0.896006278333547	7.57232434638532	3.66604740696641E-14	7.3334396589097E-13	0	10	0	434	346	262	0	6.96127228481874	0	367.279278752692	288.441084637961	264.433242819888	100	DOWN_Resistente_UP_Susceptible
TRINITY_DN299_c0_g1	542.383914101192	2.45819152901068	0.324655481690646	7.57169266389598	3.68392192425859E-14	7.36379261472951E-13	130	307	91	1266	965	871	172.483231309188	213.711059143935	113.180593966835	1071.37227396523	804.467186923792	879.089139298176	100	DOWN_Resistente_UP_Susceptible
TRINITY_DN8933_c0_g1	129.475017333928	-3.44431706758162	0.455067832717051	-7.56879924255864	3.76689758749164E-14	7.52413646322048E-13	169	367	186	13	27	32	224.228200701945	255.478692852848	231.336159097047	11.0014530501958	22.5084083388004	32.2971899627344	100	UP_Resistente_DOWN_Susceptible
TRINITY_DN816_c0_g1	386.419214849201	2.38163487424108	0.314709689481438	7.56772020005296	3.79830987549598E-14	7.58132640961918E-13	69	232	95	853	815	541	91.5487920025691	161.501517007795	118.155565130212	721.864573216697	679.420473930457	546.024367807478	100	DOWN_Resistente_UP_Susceptible
TRINITY_DN131_c0_g1	5263.78035684257	-1.78641805850116	0.236088789429598	-7.56672124422862	3.82762028829939E-14	7.63424046528771E-13	5967	11078	7120	2668	2286	2908	7916.98031709174	7711.6974371222	8855.44867081169	2257.83667214789	1905.71190601843	2935.00713786349	100	UP_Resistente_DOWN_Susceptible
[truncated: 25,956 more rows]
